# Supplementary material for: A revision of the minor species group in the millipede genus Nannaria Chamberlin, 1918 (Diplopoda, Polydesmida, Xystodesmidae)
Source: Zookeys. 2021 Apr 13;1030:1–180. doi: 10.3897/zookeys.1030.62544 (PMC8060247; doi:10.3897/zookeys.1030.62544)
Supplement: XML Treatment for Nannaria [file zookeys.1030.62544-treatment1.xml]

<!DOCTYPE tp:taxon-treatment
  PUBLIC "-//TaxonX//DTD Taxonomic Treatment Publishing DTD v0 20100105//EN" "tax-treatment-NSO.dtd">
<tp:taxon-treatment xmlns:tp="http://www.plazi.org/taxpub"><tp:treatment-meta><kwd-group><label>Taxon classification</label><kwd><named-content xmlns:xlink="http://www.w3.org/1999/xlink" content-type="kingdom">Animalia</named-content></kwd><kwd><named-content xmlns:xlink="http://www.w3.org/1999/xlink" content-type="order">Polydesmida</named-content></kwd><kwd><named-content xmlns:xlink="http://www.w3.org/1999/xlink" content-type="family">Xystodesmidae</named-content></kwd></kwd-group><mixed-citation publication-type="journal"><person-group><name><surname>Means</surname><given-names>Jackson C.</given-names></name><name><surname>Hennen</surname><given-names>Derek A.</given-names></name><name><surname>Marek</surname><given-names>Paul E.</given-names></name></person-group><article-title>A revision of the <italic><tp:taxon-name><tp:taxon-name-part taxon-name-part-type="genus" reg="Nannaria"/><tp:taxon-name-part taxon-name-part-type="species" reg="minor">minor</tp:taxon-name-part></tp:taxon-name></italic> species group in the millipede genus <italic><tp:taxon-name><tp:taxon-name-part taxon-name-part-type="genus" reg="Nannaria">Nannaria</tp:taxon-name-part></tp:taxon-name></italic> Chamberlin, 1918 (<tp:taxon-name><tp:taxon-name-part taxon-name-part-type="class">Diplopoda</tp:taxon-name-part></tp:taxon-name>, <tp:taxon-name><tp:taxon-name-part taxon-name-part-type="order">Polydesmida</tp:taxon-name-part></tp:taxon-name>, <tp:taxon-name><tp:taxon-name-part taxon-name-part-type="family">Xystodesmidae</tp:taxon-name-part></tp:taxon-name>)</article-title><source>Zookeys</source><day>13</day><month>4</month><year>2021</year><volume>1030</volume><fpage>1</fpage><lpage>180</lpage><pub-id pub-id-type="doi">10.3897/zookeys.1030.62544</pub-id></mixed-citation></tp:treatment-meta><tp:nomenclature><label>Genus</label><tp:taxon-name><object-id xmlns:xlink="http://www.w3.org/1999/xlink" content-type="arpha" xlink:type="simple">AF4D94B6-E963-540C-84D0-18D918524C03</object-id>
                  <tp:taxon-name-part taxon-name-part-type="genus" reg="Nannaria">Nannaria</tp:taxon-name-part>
                </tp:taxon-name><tp:taxon-authority>Chamberlin, 1918</tp:taxon-authority></tp:nomenclature><tp:treatment-sec sec-type="type species" id="SECID0E4TBG"><title>Type species.</title><p><italic><tp:taxon-name><tp:taxon-name-part taxon-name-part-type="genus" reg="Nannaria">Nannaria</tp:taxon-name-part> <tp:taxon-name-part taxon-name-part-type="species" reg="minor">minor</tp:taxon-name-part></tp:taxon-name></italic> Chamberlin, 1918, by original designation.</p></tp:treatment-sec><tp:treatment-sec sec-type="Other taxa included" id="SECID0EOUBG"><title>Other taxa included.</title><p>61 species.</p></tp:treatment-sec><tp:treatment-sec sec-type="diagnosis" id="SECID0ETUBG"><title>Diagnosis.</title><p>Members of the genus <italic><tp:taxon-name><tp:taxon-name-part taxon-name-part-type="genus" reg="Nannaria">Nannaria</tp:taxon-name-part></tp:taxon-name></italic> are distinct from other genera of the subfamily <tp:taxon-name><tp:taxon-name-part taxon-name-part-type="subfamily">Rhysodesminae</tp:taxon-name-part></tp:taxon-name>, except the monotypic genus <italic><tp:taxon-name><tp:taxon-name-part taxon-name-part-type="genus" reg="Oenomaea">Oenomaea</tp:taxon-name-part></tp:taxon-name></italic>, by the twisted spatulate shape of the pregonopodal claws in males (Fig. <xref ref-type="fig" rid="F2">2</xref>) vs. bisinuately curved shape in other genera of <tp:taxon-name><tp:taxon-name-part taxon-name-part-type="subfamily">Rhysodesminae</tp:taxon-name-part></tp:taxon-name>. <italic><tp:taxon-name><tp:taxon-name-part taxon-name-part-type="genus" reg="Nannaria">Nannaria</tp:taxon-name-part></tp:taxon-name></italic> vary from the contribal <italic><tp:taxon-name><tp:taxon-name-part taxon-name-part-type="genus" reg="Oenomaea">Oenomaea</tp:taxon-name-part></tp:taxon-name></italic> by the more rounded paranota in <italic><tp:taxon-name><tp:taxon-name-part taxon-name-part-type="genus" reg="Nannaria">Nannaria</tp:taxon-name-part></tp:taxon-name></italic> (vs. more acute and hook-like in <italic><tp:taxon-name><tp:taxon-name-part taxon-name-part-type="genus" reg="Oenomaea">Oenomaea</tp:taxon-name-part></tp:taxon-name></italic>) and the unique gonopodal characters of <italic><tp:taxon-name><tp:taxon-name-part taxon-name-part-type="genus" reg="Oenomaea">Oenomaea</tp:taxon-name-part></tp:taxon-name></italic>, as discussed in <xref ref-type="bibr" rid="B31">Hoffman (1964)</xref>.</p></tp:treatment-sec><tp:treatment-sec sec-type="description" id="SECID0E3WBG"><title>Short description.</title><p>Small-bodied (17.3–38.5 mm <abbrev xmlns:xlink="http://www.w3.org/1999/xlink" xlink:title="body length" id="ABBRID0ECXBG" xlink:type="simple">BL</abbrev>, 2.9–6.0 mm <abbrev xmlns:xlink="http://www.w3.org/1999/xlink" xlink:title="body ring 11 width" id="ABBRID0EGXBG" xlink:type="simple">B11W</abbrev>) ‘flat-backed’ xystodesmid millipedes. <bold><italic>Color</italic></bold>: paranota red, orange, white, or (rarely) yellow—rarely connected by concolorus metatergal stripes. Background drab, ranging from pale tan to deep black. <bold><italic>Male exoskeletal characters</italic></bold>: sterna with paramedian lobes between 4<sup>th</sup> pair of legs; caudal margins of 8–18 sterna modified into subcoxal spines. Pregonopodal tarsal claws spatulate [(Fig. <xref ref-type="fig" rid="F2">2</xref>)—note: the twisted spatulate shape of the pregonopodal claws in males is a unique autapomorphy and uniformly present in the tribe <tp:taxon-name><tp:taxon-name-part taxon-name-part-type="tribe">Nannariini</tp:taxon-name-part></tp:taxon-name> (<italic><tp:taxon-name><tp:taxon-name-part taxon-name-part-type="genus" reg="Oenomaea">Oenomaea</tp:taxon-name-part> <tp:taxon-name-part taxon-name-part-type="species" reg="pulchella">pulchella</tp:taxon-name-part></tp:taxon-name></italic> and <italic><tp:taxon-name><tp:taxon-name-part taxon-name-part-type="genus" reg="Nannaria">Nannaria</tp:taxon-name-part></tp:taxon-name></italic> species)]. Postgonopodal tarsal claws bisinuate. <bold><italic>Male gonopodal characters</italic></bold>: gonopods variable, often crossing, when viewed in situ; co-planar with coxae, lacking torsion, generally simple in comparison to other <tp:taxon-name><tp:taxon-name-part taxon-name-part-type="subfamily">Rhysodesminae</tp:taxon-name-part></tp:taxon-name>—though some species display elaborate curvature and ornamentation. Gonopods never bulky as in some <tp:taxon-name><tp:taxon-name-part taxon-name-part-type="tribe">Apheloriini</tp:taxon-name-part></tp:taxon-name>. Prefemoral process present. Prostatic groove originating at cannula, terminating at acropodite tip. Acropodite, when viewed ventrally, c- or r-shaped. Gonopodal aperture lacking modified sternum. Gonocoxae connected by membrane and muscle.</p></tp:treatment-sec><tp:treatment-sec sec-type="distribution" id="SECID0EAZBG"><title>Distribution.</title><p><italic><tp:taxon-name><tp:taxon-name-part taxon-name-part-type="genus" reg="Nannaria">Nannaria</tp:taxon-name-part></tp:taxon-name></italic> can be found in much of the eastern United States (Fig. <xref ref-type="fig" rid="F1">1</xref>): western Arkansas east to just outside Philadelphia (Pennslyvania), north to western New York, and south to central Mississippi. The southeastern edge of the distribution follows the Appalachian Mountains closely, though specimens from central North Carolina and Mississippi suggest that populations may eventually be found south of the Appalachians in states such as Texas and Florida. Likewise, scattered populations may exist in central and southern Illinois, as seen in neighboring Indiana and Missouri.</p></tp:treatment-sec><tp:treatment-sec sec-type="etymology" id="SECID0ERZBG"><title>Etymology.</title><p>Derived from the Greek word <italic>nannos</italic>, for dwarf, referring to the comparatively small size of this genus within the <tp:taxon-name><tp:taxon-name-part taxon-name-part-type="family">Xystodesmidae</tp:taxon-name-part></tp:taxon-name>.</p></tp:treatment-sec><tp:treatment-sec><!--Section generated to contain objects referenced in tp:taxon-treatment.--><fig id="F2" position="float" orientation="portrait"><object-id xmlns:xlink="http://www.w3.org/1999/xlink" content-type="doi" xlink:type="simple">10.3897/zookeys.1030.62544.figure2</object-id><object-id xmlns:xlink="http://www.w3.org/1999/xlink" content-type="arpha" xlink:type="simple">9F26E57B-966D-5BE5-A858-14106E91CB80</object-id><label>Figure 2.</label><caption><p>Scanning electron microscope image of a spatulate, twisted pregonopodal claw of a male <italic><tp:taxon-name><tp:taxon-name-part taxon-name-part-type="genus" reg="Nannaria">Nannaria</tp:taxon-name-part> <tp:taxon-name-part taxon-name-part-type="species" reg="ericacea">ericacea</tp:taxon-name-part></tp:taxon-name></italic> Hoffman, 1949.</p></caption><graphic xmlns:xlink="http://www.w3.org/1999/xlink" xlink:href="zookeys-1030-001-g002.jpg" position="float" orientation="portrait" xlink:type="simple" id="oo_531105.jpg"><uri content-type="original_file" xlink:type="simple">https://binary.pensoft.net/fig/531105</uri></graphic></fig><fig id="F1" position="float" orientation="portrait"><object-id xmlns:xlink="http://www.w3.org/1999/xlink" content-type="doi" xlink:type="simple">10.3897/zookeys.1030.62544.figure1</object-id><object-id xmlns:xlink="http://www.w3.org/1999/xlink" content-type="arpha" xlink:type="simple">44DAC9A5-BB06-56D4-8C36-898CECF388FD</object-id><label>Figure 1.</label><caption><p>The geographic distribution of <italic><tp:taxon-name><tp:taxon-name-part taxon-name-part-type="genus" reg="Nannaria">Nannaria</tp:taxon-name-part></tp:taxon-name></italic> Chamberlin, 1918. Red: <italic><tp:taxon-name><tp:taxon-name-part taxon-name-part-type="genus" reg="Nannaria"/><tp:taxon-name-part taxon-name-part-type="species" reg="minor">minor</tp:taxon-name-part></tp:taxon-name></italic> species group; Purple: <italic><tp:taxon-name><tp:taxon-name-part taxon-name-part-type="genus" reg="Nannaria"/><tp:taxon-name-part taxon-name-part-type="species" reg="wilsoni">wilsoni</tp:taxon-name-part></tp:taxon-name></italic> species group.</p></caption><graphic xmlns:xlink="http://www.w3.org/1999/xlink" xlink:href="zookeys-1030-001-g001.jpg" position="float" orientation="portrait" xlink:type="simple" id="oo_531104.jpg"><uri content-type="original_file" xlink:type="simple">https://binary.pensoft.net/fig/531104</uri></graphic></fig></tp:treatment-sec><ref-list><ref id="B31"><mixed-citation xmlns:xlink="http://www.w3.org/1999/xlink" xlink:type="simple"><person-group><name name-style="western"><surname>Hoffman</surname><given-names>RL</given-names></name></person-group> (<year>1964</year>) <article-title>The status of <italic><tp:taxon-name><tp:taxon-name-part taxon-name-part-type="genus">Fontaria</tp:taxon-name-part> <tp:taxon-name-part taxon-name-part-type="species">pulchella</tp:taxon-name-part></tp:taxon-name></italic> Bollman, with the proposal of a new genus and tribe in the diplopod family <tp:taxon-name><tp:taxon-name-part taxon-name-part-type="family">Xystodesmidae</tp:taxon-name-part></tp:taxon-name>.</article-title><source>Proceedings of the Biological Society of Washington</source><volume>77</volume>: <fpage>25</fpage>–<lpage>34</lpage>. <ext-link xlink:type="simple" ext-link-type="uri" xlink:href="https://www.biodiversitylibrary.org/page/34605254">https://www.biodiversitylibrary.org/page/34605254</ext-link></mixed-citation></ref></ref-list></tp:taxon-treatment>
