# Supplementary material for: A revision of the minor species group in the millipede genus Nannaria Chamberlin, 1918 (Diplopoda, Polydesmida, Xystodesmidae)
Source: Zookeys. 2021 Apr 13;1030:1–180. doi: 10.3897/zookeys.1030.62544 (PMC8060247; doi:10.3897/zookeys.1030.62544)
Supplement: XML Treatment for Nannaria komela [file zookeys.1030.62544-treatment4.xml]

<!DOCTYPE tp:taxon-treatment
  PUBLIC "-//TaxonX//DTD Taxonomic Treatment Publishing DTD v0 20100105//EN" "tax-treatment-NSO.dtd">
<tp:taxon-treatment xmlns:tp="http://www.plazi.org/taxpub"><tp:treatment-meta><kwd-group><label>Taxon classification</label><kwd><named-content xmlns:xlink="http://www.w3.org/1999/xlink" content-type="kingdom">Animalia</named-content></kwd><kwd><named-content xmlns:xlink="http://www.w3.org/1999/xlink" content-type="order">Polydesmida</named-content></kwd><kwd><named-content xmlns:xlink="http://www.w3.org/1999/xlink" content-type="family">Xystodesmidae</named-content></kwd></kwd-group><mixed-citation publication-type="journal"><person-group><name><surname>Means</surname><given-names>Jackson C.</given-names></name><name><surname>Hennen</surname><given-names>Derek A.</given-names></name><name><surname>Marek</surname><given-names>Paul E.</given-names></name></person-group><article-title>A revision of the <italic><tp:taxon-name><tp:taxon-name-part taxon-name-part-type="genus" reg="Nannaria"/><tp:taxon-name-part taxon-name-part-type="species" reg="minor">minor</tp:taxon-name-part></tp:taxon-name></italic> species group in the millipede genus <italic><tp:taxon-name><tp:taxon-name-part taxon-name-part-type="genus" reg="Nannaria">Nannaria</tp:taxon-name-part></tp:taxon-name></italic> Chamberlin, 1918 (<tp:taxon-name><tp:taxon-name-part taxon-name-part-type="class">Diplopoda</tp:taxon-name-part></tp:taxon-name>, <tp:taxon-name><tp:taxon-name-part taxon-name-part-type="order">Polydesmida</tp:taxon-name-part></tp:taxon-name>, <tp:taxon-name><tp:taxon-name-part taxon-name-part-type="family">Xystodesmidae</tp:taxon-name-part></tp:taxon-name>)</article-title><source>Zookeys</source><day>13</day><month>4</month><year>2021</year><volume>1030</volume><fpage>1</fpage><lpage>180</lpage><pub-id pub-id-type="doi">10.3897/zookeys.1030.62544</pub-id></mixed-citation></tp:treatment-meta><tp:nomenclature><tp:taxon-name><object-id xmlns:xlink="http://www.w3.org/1999/xlink" content-type="arpha" xlink:type="simple">D0571FB1-4862-50FC-A14C-6998C32EA548</object-id>
                  <tp:taxon-name-part taxon-name-part-type="genus" reg="Nannaria">Nannaria</tp:taxon-name-part>
                  <tp:taxon-name-part taxon-name-part-type="species" reg="komela">komela</tp:taxon-name-part>
                  <object-id xmlns:xlink="http://www.w3.org/1999/xlink" content-type="zoobank" xlink:type="simple">http://zoobank.org/DB1B3BA2-0240-4EF7-B387-AEB0C7AC62E1</object-id>
                </tp:taxon-name><tp:taxon-status xmlns:xlink="http://www.w3.org/1999/xlink" xlink:type="simple">sp. nov.</tp:taxon-status><xref ref-type="fig" rid="F13">Figs 13</xref><xref ref-type="fig" rid="F14">, 14 Vernacular name: “The Lambsburg Twisted-Claw Millipede”</xref></tp:nomenclature><tp:treatment-sec sec-type="material" id="SECID0ELRAK"><title>Material examined.</title><p><bold><italic>Holotype</italic>:</bold> United States – <bold>Virginia</bold> • ♂; Carroll County, Lambsburg, Lambsburg Rd., Hawks State Forest, hillside above Turkey Creek; <named-content xmlns:xlink="http://www.w3.org/1999/xlink" content-type="dwc:verbatimCoordinates" xlink:type="simple"><named-content content-type="geo-json" specific-use="{&#34;type&#34;:&#34;Point&#34;,&#34;coordinates&#34;:[-80.772000,36.606200]}" id="NCID0E2RAK" xlink:type="simple">36.6062°N, -80.7720°W</named-content></named-content>; elev. 767 m; 7 Oct. 2017; hand collected; J. Means, D. Hennen leg.; <abbrev xmlns:xlink="http://www.w3.org/1999/xlink" xlink:title="Virginia Tech Insect Collection" id="ABBRID0EESAK" xlink:type="simple">VTEC</abbrev> MPE03523.</p><p><bold><italic>Paratypes</italic>:</bold> United States – <bold>Virginia</bold> • 1 ♂; same collection data as holotype; <abbrev xmlns:xlink="http://www.w3.org/1999/xlink" xlink:title="Virginia Tech Insect Collection" id="ABBRID0ERSAK" xlink:type="simple">VTEC</abbrev> MPE03536 • 1 ♂; same collection data as holotype; <named-content xmlns:xlink="http://www.w3.org/1999/xlink" content-type="dwc:institutional_code" xlink:type="simple">VMNH</named-content> MPE03537 • 1 ♀; same collection data as holotype; <abbrev xmlns:xlink="http://www.w3.org/1999/xlink" xlink:title="Virginia Tech Insect Collection" id="ABBRID0E4SAK" xlink:type="simple">VTEC</abbrev> MPE03699 • 1 ♀; same collection data as holotype; <named-content xmlns:xlink="http://www.w3.org/1999/xlink" content-type="dwc:institutional_code" xlink:type="simple">VMNH</named-content> MPE03700 • 1 ♂; Carroll County, crest of Blue Ridge at end of VA. Hy. 716, ca. 3 miles W of Lambsburg; <named-content xmlns:xlink="http://www.w3.org/1999/xlink" content-type="dwc:verbatimCoordinates" xlink:type="simple"><named-content content-type="geo-json" specific-use="{&#34;type&#34;:&#34;Point&#34;,&#34;coordinates&#34;:[-80.815500,36.585200]}" id="NCID0EMTAK" xlink:type="simple">36.5852°N, -80.8155°W</named-content></named-content>; 3 June 1986; R. Hoffman, R. Highton leg.; <named-content xmlns:xlink="http://www.w3.org/1999/xlink" content-type="dwc:institutional_code" xlink:type="simple">VMNH</named-content> NAN0295.</p></tp:treatment-sec><tp:treatment-sec sec-type="material" id="SECID0E4TAK"><title>Other material.</title><p>United States – <bold>North Carolina</bold> • 1 ♀; Surry County, gully behind North Carolina Welcome Center; <named-content xmlns:xlink="http://www.w3.org/1999/xlink" content-type="dwc:verbatimCoordinates" xlink:type="simple"><named-content content-type="geo-json" specific-use="{&#34;type&#34;:&#34;Point&#34;,&#34;coordinates&#34;:[-80.746900,36.560500]}" id="NCID0EIUAK" xlink:type="simple">36.5605°N, -80.7469°W</named-content></named-content>; elev. 421 m; 24 June 2017; hand collected; J. Means leg.; <abbrev xmlns:xlink="http://www.w3.org/1999/xlink" xlink:title="Virginia Tech Insect Collection" id="ABBRID0ERUAK" xlink:type="simple">VTEC</abbrev> MPE02891 • 1 ♂; Surry County, 8NW Dobson, 1338, 2<sup>nd</sup> bridge, 0.5 S 1421; <named-content xmlns:xlink="http://www.w3.org/1999/xlink" content-type="dwc:verbatimCoordinates" xlink:type="simple"><named-content content-type="geo-json" specific-use="{&#34;type&#34;:&#34;Point&#34;,&#34;coordinates&#34;:[-80.835500,36.471900]}" id="NCID0E1UAK" xlink:type="simple">36.4719°N, -80.8355°W</named-content></named-content>; 11 Aug. 1975; R. Shelley, J. Clamp leg.; <named-content xmlns:xlink="http://www.w3.org/1999/xlink" content-type="dwc:institutional_code" xlink:type="simple">NCSM</named-content> NAN0506 • 4 ♂♀; Surry County, along 1328, 1.8 mi from int. of 1325 on hillside in dry stream bed, 11.2 mi W Dobson; <named-content xmlns:xlink="http://www.w3.org/1999/xlink" content-type="dwc:verbatimCoordinates" xlink:type="simple"><named-content content-type="geo-json" specific-use="{&#34;type&#34;:&#34;Point&#34;,&#34;coordinates&#34;:[-80.928300,36.418100]}" id="NCID0EOVAK" xlink:type="simple">36.4181°N, -80.9283°W</named-content></named-content>; 7 Sep. 1978; W. Jones leg.; <named-content xmlns:xlink="http://www.w3.org/1999/xlink" content-type="dwc:institutional_code" xlink:type="simple">NCSM</named-content> NAN0512; SCAU – <bold>Virginia</bold> • 1 ♂; Russell County, 4200’ Beartown Mtn.; <named-content xmlns:xlink="http://www.w3.org/1999/xlink" content-type="dwc:verbatimCoordinates" xlink:type="simple"><named-content content-type="geo-json" specific-use="{&#34;type&#34;:&#34;Point&#34;,&#34;coordinates&#34;:[-81.885900,36.936000]}" id="NCID0EEWAK" xlink:type="simple">36.9360°N, -81.8859°W</named-content></named-content>; 16 Oct. 1976; C. Rushin leg.; <named-content xmlns:xlink="http://www.w3.org/1999/xlink" content-type="dwc:institutional_code" xlink:type="simple">VMNH</named-content> NAN0141. For detailed collection data see Suppl. material <xref ref-type="supplementary-material" rid="S7">7</xref>.</p></tp:treatment-sec><tp:treatment-sec sec-type="diagnosis" id="SECID0EZWAK"><title>Diagnosis.</title><p>Adult males of <italic><tp:taxon-name><tp:taxon-name-part taxon-name-part-type="genus" reg="Nannaria">Nannaria</tp:taxon-name-part> <tp:taxon-name-part taxon-name-part-type="species" reg="komela">komela</tp:taxon-name-part></tp:taxon-name></italic> sp. nov. are distinct from other <italic><tp:taxon-name><tp:taxon-name-part taxon-name-part-type="genus" reg="Nannaria">Nannaria</tp:taxon-name-part></tp:taxon-name></italic> and the nearby <italic><tp:taxon-name><tp:taxon-name-part taxon-name-part-type="genus" reg="Nannaria">N.</tp:taxon-name-part> <tp:taxon-name-part taxon-name-part-type="species" reg="wilsoni">wilsoni</tp:taxon-name-part></tp:taxon-name></italic>, based on the following combination of characters: <bold><italic>Gonopods</italic>.</bold> Gonopodal acropodite semi-circular, curving dorsomedially throughout, with appearance of slight swelling before apex in posterior view (Fig. <xref ref-type="fig" rid="F13">13C</xref>, red arrow), not with corkscrew before apex as in <italic><tp:taxon-name><tp:taxon-name-part taxon-name-part-type="genus" reg="Nannaria">N.</tp:taxon-name-part> <tp:taxon-name-part taxon-name-part-type="species" reg="wilsoni">wilsoni</tp:taxon-name-part></tp:taxon-name></italic>. Tip simple, rounded, curving dorsally. Tip not sharp, with small triangular lateral flange as in <italic><tp:taxon-name><tp:taxon-name-part taxon-name-part-type="genus" reg="Nannaria">N.</tp:taxon-name-part> <tp:taxon-name-part taxon-name-part-type="species" reg="domestica">domestica</tp:taxon-name-part></tp:taxon-name></italic>, or with laminate expansion and tooth-like lateral flange as in <italic><tp:taxon-name><tp:taxon-name-part taxon-name-part-type="genus" reg="Nannaria">N.</tp:taxon-name-part> <tp:taxon-name-part taxon-name-part-type="species" reg="wilsoni">wilsoni</tp:taxon-name-part></tp:taxon-name></italic>. Height of telopodite basal zone reduced, ca. 1/4 length of acropodite, not ca. 1/6 as in <italic><tp:taxon-name><tp:taxon-name-part taxon-name-part-type="genus" reg="Nannaria">N.</tp:taxon-name-part> <tp:taxon-name-part taxon-name-part-type="species" reg="wilsoni">wilsoni</tp:taxon-name-part></tp:taxon-name></italic>. Prefemoral process serpentine, curving ventrally. Prefemoral process not laminate as in <italic><tp:taxon-name><tp:taxon-name-part taxon-name-part-type="genus" reg="Nannaria">N.</tp:taxon-name-part> <tp:taxon-name-part taxon-name-part-type="species" reg="domestica">domestica</tp:taxon-name-part></tp:taxon-name></italic>, or long, curving medially as in <italic><tp:taxon-name><tp:taxon-name-part taxon-name-part-type="genus" reg="Nannaria">N.</tp:taxon-name-part> <tp:taxon-name-part taxon-name-part-type="species" reg="wilsoni">wilsoni</tp:taxon-name-part></tp:taxon-name></italic>. Prefemoral spine reduced and fused with prefemoral process, forming basal ridge (Fig. <xref ref-type="fig" rid="F13">13C</xref>, red triangle), not separate as in <italic><tp:taxon-name><tp:taxon-name-part taxon-name-part-type="genus" reg="Nannaria">N.</tp:taxon-name-part> <tp:taxon-name-part taxon-name-part-type="species" reg="domestica">domestica</tp:taxon-name-part></tp:taxon-name></italic>. <bold><italic>Color</italic>.</bold> Tergites with orange paranotal spots (Fig. <xref ref-type="fig" rid="F14">14</xref>). Black background. Dorsum of collum smooth with orange margin.</p><fig id="F13" position="float" orientation="portrait"><object-id xmlns:xlink="http://www.w3.org/1999/xlink" content-type="doi" xlink:type="simple">10.3897/zookeys.1030.62544.figure13</object-id><object-id xmlns:xlink="http://www.w3.org/1999/xlink" content-type="arpha" xlink:type="simple">FD229F68-CA52-5D4D-9A53-7733500B5B22</object-id><label>Figure 13.</label><caption><p><italic><tp:taxon-name><tp:taxon-name-part taxon-name-part-type="genus" reg="Nannaria">Nannaria</tp:taxon-name-part> <tp:taxon-name-part taxon-name-part-type="species" reg="komela">komela</tp:taxon-name-part></tp:taxon-name></italic> sp. nov. paratype ♂ (<named-content xmlns:xlink="http://www.w3.org/1999/xlink" content-type="dwc:institutional_code" xlink:type="simple">VMNH</named-content>, NAN0295) left gonopod <bold>A</bold> anterior view <bold>B</bold> medial view <bold>C</bold> posterior view; red arrow indicates dorsomedial bend giving appearance of medial swelling; red triangle indicates prefemoral spine fused with prefemoral process. Scale bar: 0.5 mm.</p></caption><graphic xmlns:xlink="http://www.w3.org/1999/xlink" xlink:href="zookeys-1030-001-g013.jpg" position="float" orientation="portrait" xlink:type="simple" id="oo_531116.jpg"><uri content-type="original_file" xlink:type="simple">https://binary.pensoft.net/fig/531116</uri></graphic></fig><fig id="F14" position="float" orientation="portrait"><object-id xmlns:xlink="http://www.w3.org/1999/xlink" content-type="doi" xlink:type="simple">10.3897/zookeys.1030.62544.figure14</object-id><object-id xmlns:xlink="http://www.w3.org/1999/xlink" content-type="arpha" xlink:type="simple">D4EBF42C-3ACC-529C-9E58-97C915A9ACB4</object-id><label>Figure 14.</label><caption><p><italic><tp:taxon-name><tp:taxon-name-part taxon-name-part-type="genus" reg="Nannaria">Nannaria</tp:taxon-name-part> <tp:taxon-name-part taxon-name-part-type="species" reg="komela">komela</tp:taxon-name-part></tp:taxon-name></italic> sp. nov. holotype ♂ (<abbrev xmlns:xlink="http://www.w3.org/1999/xlink" xlink:title="Virginia Tech Insect Collection" id="ABBRID0E23AK" xlink:type="simple">VTEC</abbrev>, MPE03523) coloration. Scale bar: 4.0 mm.</p></caption><graphic xmlns:xlink="http://www.w3.org/1999/xlink" xlink:href="zookeys-1030-001-g014.jpg" position="float" orientation="portrait" xlink:type="simple" id="oo_531117.jpg"><uri content-type="original_file" xlink:type="simple">https://binary.pensoft.net/fig/531117</uri></graphic></fig></tp:treatment-sec><tp:treatment-sec sec-type="description" id="SECID0EE4AK"><title>Measurements.</title><p>♂ holotype (<abbrev xmlns:xlink="http://www.w3.org/1999/xlink" xlink:title="Virginia Tech Insect Collection" id="ABBRID0EK4AK" xlink:type="simple">VTEC</abbrev>, MPE03523): <abbrev xmlns:xlink="http://www.w3.org/1999/xlink" xlink:title="body length" id="ABBRID0EO4AK" xlink:type="simple">BL</abbrev> = 28.1, <abbrev xmlns:xlink="http://www.w3.org/1999/xlink" xlink:title="collum width" id="ABBRID0ES4AK" xlink:type="simple">CW</abbrev> = 3.6, <abbrev xmlns:xlink="http://www.w3.org/1999/xlink" xlink:title="intergenal width" id="ABBRID0EW4AK" xlink:type="simple">IW</abbrev> = 2.2, <abbrev xmlns:xlink="http://www.w3.org/1999/xlink" xlink:title="interantennal socket width" id="ABBRID0E14AK" xlink:type="simple">ISW</abbrev> = 0.8, <abbrev xmlns:xlink="http://www.w3.org/1999/xlink" xlink:title="body ring 11 width" id="ABBRID0E54AK" xlink:type="simple">B11W</abbrev> = 4.6, <abbrev xmlns:xlink="http://www.w3.org/1999/xlink" xlink:title="body ring 11 height" id="ABBRID0EC5AK" xlink:type="simple">B11H</abbrev> = 3.0; ♀ paratype (<abbrev xmlns:xlink="http://www.w3.org/1999/xlink" xlink:title="Virginia Tech Insect Collection" id="ABBRID0EG5AK" xlink:type="simple">VTEC</abbrev>, MPE03699): <abbrev xmlns:xlink="http://www.w3.org/1999/xlink" xlink:title="body length" id="ABBRID0EK5AK" xlink:type="simple">BL</abbrev> = 33.3, <abbrev xmlns:xlink="http://www.w3.org/1999/xlink" xlink:title="collum width" id="ABBRID0EO5AK" xlink:type="simple">CW</abbrev> = 3.8, <abbrev xmlns:xlink="http://www.w3.org/1999/xlink" xlink:title="intergenal width" id="ABBRID0ES5AK" xlink:type="simple">IW</abbrev> = 2.0, <abbrev xmlns:xlink="http://www.w3.org/1999/xlink" xlink:title="interantennal socket width" id="ABBRID0EW5AK" xlink:type="simple">ISW</abbrev> = 1.0, <abbrev xmlns:xlink="http://www.w3.org/1999/xlink" xlink:title="body ring 11 width" id="ABBRID0E15AK" xlink:type="simple">B11W</abbrev> = 5.0, <abbrev xmlns:xlink="http://www.w3.org/1999/xlink" xlink:title="body ring 11 height" id="ABBRID0E55AK" xlink:type="simple">B11H</abbrev> = 3.3.</p></tp:treatment-sec><tp:treatment-sec sec-type="variation" id="SECID0EC6AK"><title>Variation.</title><p>The specimen from Beartown Mountain (<named-content xmlns:xlink="http://www.w3.org/1999/xlink" content-type="dwc:institutional_code" xlink:type="simple">VMNH</named-content> NAN0141) has a slightly less serpentine prefemoral process, and a more pronounced prefemoral spine.</p></tp:treatment-sec><tp:treatment-sec sec-type="distribution" id="SECID0EQ6AK"><title>Distribution.</title><p>Known from southwestern Virginia and northwestern North Carolina (Virginia: Carroll and Russell counties; North Carolina: Surry County, Suppl. material <xref ref-type="supplementary-material" rid="S7">7</xref>; Fig. <xref ref-type="fig" rid="F126">126</xref>). Distribution area: 70 km<sup>2</sup>; status: <abbrev xmlns:xlink="http://www.w3.org/1999/xlink" xlink:title="micro-range endemic" id="ABBRID0EAABK" xlink:type="simple">MRE</abbrev>.</p></tp:treatment-sec><tp:treatment-sec sec-type="ecology" id="SECID0EEABK"><title>Ecology.</title><p>Individuals of <italic><tp:taxon-name><tp:taxon-name-part taxon-name-part-type="genus" reg="Nannaria">Nannaria</tp:taxon-name-part> <tp:taxon-name-part taxon-name-part-type="species" reg="komela">komela</tp:taxon-name-part></tp:taxon-name></italic> sp. nov. have been collected from mesic deciduous forests dominated by oak, maple, tuliptree, and rhododendron. They are often found under 1–2 cm moist soil on hillsides.</p></tp:treatment-sec><tp:treatment-sec sec-type="etymology" id="SECID0EVABK"><title>Etymology.</title><p>The specific epithet is an arbitrary combination of letters from the Greek <italic>kome</italic>, meaning ‘village,’ and <italic>melon</italic>, meaning ‘sheep,’ which refers to the town of Lambsburg, Virginia nearby to the type locality. It is to be treated as a noun in apposition.</p></tp:treatment-sec><tp:treatment-sec sec-type="type locality" id="SECID0E6ABK"><title>Type locality.</title><p>United States, Virginia, Carroll County, Lambsburg, Lambsburg Rd., Hawks State Forest, hillside above Turkey Creek, <named-content xmlns:xlink="http://www.w3.org/1999/xlink" content-type="dwc:verbatimCoordinates" xlink:type="simple"><named-content content-type="geo-json" specific-use="{&#34;type&#34;:&#34;Point&#34;,&#34;coordinates&#34;:[-80.772000,36.606200]}" id="NCID0EIBBK" xlink:type="simple">36.6062°N, -80.7720°W</named-content></named-content>.</p></tp:treatment-sec><tp:treatment-sec><!--Section generated to contain objects referenced in tp:taxon-treatment.--><supplementary-material xmlns:xlink="http://www.w3.org/1999/xlink" id="S7" position="float" orientation="portrait" xlink:type="simple"><object-id content-type="doi" xlink:type="simple">10.3897/zookeys.1030.62544.suppl7</object-id><object-id content-type="arpha" xlink:type="simple">6969AE89-47BF-53EE-8EDA-D8DDDB1C7023</object-id><label>Supplementary material 7</label><caption><p>Suppl. material <xref ref-type="supplementary-material" rid="S7">7</xref></p></caption><statement content-type="dataType"><label>Data type</label><p>occurrences</p></statement><statement content-type="notes"><label>Explanation note</label><p>Materials examined.</p></statement><media xlink:href="zookeys-1030-001-s007.xlsx" position="float" orientation="portrait" xlink:type="simple" id="oo_531240.xlsx"><uri content-type="original_file" xlink:type="simple">https://binary.pensoft.net/file/531240</uri></media><permissions><license xlink:type="simple"><license-p>This dataset is made available under the Open Database License (http://opendatacommons.org/licenses/odbl/1.0/). The Open Database License (ODbL) is a license agreement intended to allow users to freely share, modify, and use this Dataset while maintaining this same freedom for others, provided that the original source and author(s) are credited.</license-p></license></permissions><attrib specific-use="authors">Means JC, Hennen DA, Marek PM</attrib></supplementary-material><fig id="F126" position="float" orientation="portrait"><object-id xmlns:xlink="http://www.w3.org/1999/xlink" content-type="doi" xlink:type="simple">10.3897/zookeys.1030.62544.figure126</object-id><object-id xmlns:xlink="http://www.w3.org/1999/xlink" content-type="arpha" xlink:type="simple">5CC7F362-C9CA-5EF8-880D-BAAA409545A7</object-id><label>Figure 126.</label><caption><p>Distribution map of <italic><tp:taxon-name><tp:taxon-name-part taxon-name-part-type="genus" reg="Nannaria">Nannaria</tp:taxon-name-part> <tp:taxon-name-part taxon-name-part-type="species" reg="minor">minor</tp:taxon-name-part></tp:taxon-name></italic> species group collection localities in the central Appalachians.</p></caption><graphic xmlns:xlink="http://www.w3.org/1999/xlink" xlink:href="zookeys-1030-001-g126.jpg" position="float" orientation="portrait" xlink:type="simple" id="oo_531229.jpg"><uri content-type="original_file" xlink:type="simple">https://binary.pensoft.net/fig/531229</uri></graphic></fig></tp:treatment-sec></tp:taxon-treatment>
