# Supplementary material for: A revision of the minor species group in the millipede genus Nannaria Chamberlin, 1918 (Diplopoda, Polydesmida, Xystodesmidae)
Source: Zookeys. 2021 Apr 13;1030:1–180. doi: 10.3897/zookeys.1030.62544 (PMC8060247; doi:10.3897/zookeys.1030.62544)
Supplement: XML Treatment for Nannaria fowleri [file zookeys.1030.62544-treatment5.xml]

<!DOCTYPE tp:taxon-treatment
  PUBLIC "-//TaxonX//DTD Taxonomic Treatment Publishing DTD v0 20100105//EN" "tax-treatment-NSO.dtd">
<tp:taxon-treatment xmlns:tp="http://www.plazi.org/taxpub"><tp:treatment-meta><kwd-group><label>Taxon classification</label><kwd><named-content xmlns:xlink="http://www.w3.org/1999/xlink" content-type="kingdom">Animalia</named-content></kwd><kwd><named-content xmlns:xlink="http://www.w3.org/1999/xlink" content-type="order">Polydesmida</named-content></kwd><kwd><named-content xmlns:xlink="http://www.w3.org/1999/xlink" content-type="family">Xystodesmidae</named-content></kwd></kwd-group><mixed-citation publication-type="journal"><person-group><name><surname>Means</surname><given-names>Jackson C.</given-names></name><name><surname>Hennen</surname><given-names>Derek A.</given-names></name><name><surname>Marek</surname><given-names>Paul E.</given-names></name></person-group><article-title>A revision of the <italic><tp:taxon-name><tp:taxon-name-part taxon-name-part-type="genus" reg="Nannaria"/><tp:taxon-name-part taxon-name-part-type="species" reg="minor">minor</tp:taxon-name-part></tp:taxon-name></italic> species group in the millipede genus <italic><tp:taxon-name><tp:taxon-name-part taxon-name-part-type="genus" reg="Nannaria">Nannaria</tp:taxon-name-part></tp:taxon-name></italic> Chamberlin, 1918 (<tp:taxon-name><tp:taxon-name-part taxon-name-part-type="class">Diplopoda</tp:taxon-name-part></tp:taxon-name>, <tp:taxon-name><tp:taxon-name-part taxon-name-part-type="order">Polydesmida</tp:taxon-name-part></tp:taxon-name>, <tp:taxon-name><tp:taxon-name-part taxon-name-part-type="family">Xystodesmidae</tp:taxon-name-part></tp:taxon-name>)</article-title><source>Zookeys</source><day>13</day><month>4</month><year>2021</year><volume>1030</volume><fpage>1</fpage><lpage>180</lpage><pub-id pub-id-type="doi">10.3897/zookeys.1030.62544</pub-id></mixed-citation></tp:treatment-meta><tp:nomenclature><tp:taxon-name><object-id xmlns:xlink="http://www.w3.org/1999/xlink" content-type="arpha" xlink:type="simple">32F6936F-B108-5197-AA9C-DFBED5CA3568</object-id>
                  <tp:taxon-name-part taxon-name-part-type="genus" reg="Nannaria">Nannaria</tp:taxon-name-part>
                  <tp:taxon-name-part taxon-name-part-type="species" reg="fowleri">fowleri</tp:taxon-name-part>
                </tp:taxon-name><tp:taxon-authority>Chamberlin, 1947</tp:taxon-authority><xref ref-type="fig" rid="F15">Figs 15</xref><xref ref-type="fig" rid="F16">, 16 Vernacular name: “Fowler’s Twisted-Claw Millipede”</xref><tp:nomenclature-citation-list><tp:nomenclature-citation><tp:taxon-name>
                      <tp:taxon-name-part taxon-name-part-type="genus" reg="Nannaria">Nannaria</tp:taxon-name-part> <tp:taxon-name-part taxon-name-part-type="species" reg="fowleri">fowleri</tp:taxon-name-part></tp:taxon-name><comment>Chamberlin, 1947: 29, fig. 14. <xref ref-type="bibr" rid="B22">Chamberlin and Hoffman 1958</xref>: 40. <xref ref-type="bibr" rid="B59">Shelley 1988</xref>: 1656. <xref ref-type="bibr" rid="B33">Hoffman 1999</xref>: 366. <xref ref-type="bibr" rid="B61">Shelley 2002</xref>: 1872. <xref ref-type="bibr" rid="B46">Marek et al. 2014</xref>: 37. <xref ref-type="bibr" rid="B52">Means et al. 2021</xref>: S70.</comment></tp:nomenclature-citation><tp:nomenclature-citation><tp:taxon-name>
                      <tp:taxon-name-part taxon-name-part-type="genus" reg="Nannaria">Nannaria</tp:taxon-name-part> <tp:taxon-name-part taxon-name-part-type="species" reg="cayugae">cayugae</tp:taxon-name-part></tp:taxon-name><comment>Chamberlin, 1949: 4, fig. 3. <xref ref-type="bibr" rid="B22">Chamberlin and Hoffman 1958</xref>: 40. <xref ref-type="bibr" rid="B59">Shelley 1988</xref>: 1656.</comment></tp:nomenclature-citation></tp:nomenclature-citation-list></tp:nomenclature><tp:treatment-sec sec-type="material" id="SECID0EALBK"><title>Material examined.</title><p>United States – <bold>Maryland</bold> • 1 ♂; Allegany County, E of Flinstone, 1600 ft. summit of Town Hill Mtn.; <named-content xmlns:xlink="http://www.w3.org/1999/xlink" content-type="dwc:verbatimCoordinates" xlink:type="simple"><named-content content-type="geo-json" specific-use="{&#34;type&#34;:&#34;Point&#34;,&#34;coordinates&#34;:[-78.406700,39.690300]}" id="NCID0ELLBK" xlink:type="simple">39.6903°N, -78.4067°W</named-content></named-content>; 19 May 1958; L. Hubricht leg.; <named-content xmlns:xlink="http://www.w3.org/1999/xlink" content-type="dwc:institutional_code" xlink:type="simple">VMNH</named-content> NAN0352 • 1 ♂; Allegany County, Cumberland, Knobby Mountain; <named-content xmlns:xlink="http://www.w3.org/1999/xlink" content-type="dwc:verbatimCoordinates" xlink:type="simple"><named-content content-type="geo-json" specific-use="{&#34;type&#34;:&#34;Point&#34;,&#34;coordinates&#34;:[-78.762600,39.652700]}" id="NCID0E6LBK" xlink:type="simple">39.6527°N, -78.7626°W</named-content></named-content>; 29 March; K. Holbrook; <named-content xmlns:xlink="http://www.w3.org/1999/xlink" content-type="dwc:institutional_code" xlink:type="simple">NCSM</named-content> NAN0463; SCAU – <bold>New York</bold> • 1 ♂; Cattaraugus County, Allegany St. Pk., Anderson Trail; <named-content xmlns:xlink="http://www.w3.org/1999/xlink" content-type="dwc:verbatimCoordinates" xlink:type="simple"><named-content content-type="geo-json" specific-use="{&#34;type&#34;:&#34;Point&#34;,&#34;coordinates&#34;:[-78.835700,42.002300]}" id="NCID0ERMBK" xlink:type="simple">42.0023°N, -78.8357°W</named-content></named-content>; 10 May 1958; Muchmore leg.; <named-content xmlns:xlink="http://www.w3.org/1999/xlink" content-type="dwc:institutional_code" xlink:type="simple">VMNH</named-content> NAN0347 • 1 ♂; McKean County, 8 Oct. 1959; <named-content xmlns:xlink="http://www.w3.org/1999/xlink" content-type="dwc:institutional_code" xlink:type="simple">VMNH</named-content> NAN0348 • 1 ♂; Monroe County, Mendon Ponds Park; <named-content xmlns:xlink="http://www.w3.org/1999/xlink" content-type="dwc:verbatimCoordinates" xlink:type="simple"><named-content content-type="geo-json" specific-use="{&#34;type&#34;:&#34;Point&#34;,&#34;coordinates&#34;:[-77.564100,42.998800]}" id="NCID0ENNBK" xlink:type="simple">42.9988°N, -77.5641°W</named-content></named-content>; 17 Apr. 1958; Muchmore leg.; <named-content xmlns:xlink="http://www.w3.org/1999/xlink" content-type="dwc:institutional_code" xlink:type="simple">VMNH</named-content> NAN0344; SCAU – <bold>Pennsylvania</bold> • 1 ♂; Centre County, Toftrees State Game Lands; <named-content xmlns:xlink="http://www.w3.org/1999/xlink" content-type="dwc:verbatimCoordinates" xlink:type="simple"><named-content content-type="geo-json" specific-use="{&#34;type&#34;:&#34;Point&#34;,&#34;coordinates&#34;:[-77.915400,40.968000]}" id="NCID0EDOBK" xlink:type="simple">40.9680°N, -77.9154°W</named-content></named-content>; 1993; T. McCoy leg.; <named-content xmlns:xlink="http://www.w3.org/1999/xlink" content-type="dwc:institutional_code" xlink:type="simple">NCSM</named-content> NAN0451 • 3 ♂♂; Clinton County, Rauchtown, Ravensburg State Park, bank of Rauchtown Run, north of restrooms beside playfield; <named-content xmlns:xlink="http://www.w3.org/1999/xlink" content-type="dwc:verbatimCoordinates" xlink:type="simple"><named-content content-type="geo-json" specific-use="{&#34;type&#34;:&#34;Point&#34;,&#34;coordinates&#34;:[-77.243500,41.103400]}" id="NCID0EXOBK" xlink:type="simple">41.1034°N, -77.2435°W</named-content></named-content>; elev. 368 m; 18 Sep. 2017; hand collected; J. Means &amp; D. Hennen leg.; <abbrev xmlns:xlink="http://www.w3.org/1999/xlink" xlink:title="Virginia Tech Insect Collection" id="ABBRID0EAPBK" xlink:type="simple">VTEC</abbrev> MPE03071, 3094, 3906 • 10 ♀♀; same collection data as preceding; <abbrev xmlns:xlink="http://www.w3.org/1999/xlink" xlink:title="Virginia Tech Insect Collection" id="ABBRID0EEPBK" xlink:type="simple">VTEC</abbrev> MPE03072, MPE03095–102, 3907 • 1 ♂; Franklin County, Caledonia State Park, Thaddeus Stevens Trail; <named-content xmlns:xlink="http://www.w3.org/1999/xlink" content-type="dwc:verbatimCoordinates" xlink:type="simple"><named-content content-type="geo-json" specific-use="{&#34;type&#34;:&#34;Point&#34;,&#34;coordinates&#34;:[-77.477700,39.907900]}" id="NCID0ELPBK" xlink:type="simple">39.9079°N, -77.4777°W</named-content></named-content>; elev. 287 m; 15 Sep. 2017; hand collected; J. Means, D. Hennen leg.; <abbrev xmlns:xlink="http://www.w3.org/1999/xlink" xlink:title="Virginia Tech Insect Collection" id="ABBRID0EUPBK" xlink:type="simple">VTEC</abbrev> MPE03017 • 1 ♂; Franklin County, low woods, near creek 1.8 miles S of Caledonia; <named-content xmlns:xlink="http://www.w3.org/1999/xlink" content-type="dwc:verbatimCoordinates" xlink:type="simple"><named-content content-type="geo-json" specific-use="{&#34;type&#34;:&#34;Point&#34;,&#34;coordinates&#34;:[-77.496700,39.735900]}" id="NCID0E2PBK" xlink:type="simple">39.7359°N, -77.4967°W</named-content></named-content>; 8 June 1956; L. Hubricht leg.; <named-content xmlns:xlink="http://www.w3.org/1999/xlink" content-type="dwc:institutional_code" xlink:type="simple">VMNH</named-content> NAN0345 • 1 ♂; Franklin County, road to Cowants Gap State Park; <named-content xmlns:xlink="http://www.w3.org/1999/xlink" content-type="dwc:verbatimCoordinates" xlink:type="simple"><named-content content-type="geo-json" specific-use="{&#34;type&#34;:&#34;Point&#34;,&#34;coordinates&#34;:[-77.915400,39.995700]}" id="NCID0EPQBK" xlink:type="simple">39.9957°N, -77.9154°W</named-content></named-content>; 11 Apr.1959; R. Mighton leg.; <named-content xmlns:xlink="http://www.w3.org/1999/xlink" content-type="dwc:institutional_code" xlink:type="simple">VMNH</named-content> NAN0349 • 2 ♂♂; Potter County, Patterson Park, Susquehanna State Forest, 10 mi SSE of Coudersport, roadside logs; <named-content xmlns:xlink="http://www.w3.org/1999/xlink" content-type="dwc:verbatimCoordinates" xlink:type="simple"><named-content content-type="geo-json" specific-use="{&#34;type&#34;:&#34;Point&#34;,&#34;coordinates&#34;:[-77.947100,41.640600]}" id="NCID0EDRBK" xlink:type="simple">41.6406°N, -77.9471°W</named-content></named-content>; 20 Aug. 1971; W. Shear leg.; <named-content xmlns:xlink="http://www.w3.org/1999/xlink" content-type="dwc:institutional_code" xlink:type="simple">VMNH</named-content> NAN0050 • 1 ♂; Potter County, Austin Dam ruins; <named-content xmlns:xlink="http://www.w3.org/1999/xlink" content-type="dwc:verbatimCoordinates" xlink:type="simple"><named-content content-type="geo-json" specific-use="{&#34;type&#34;:&#34;Point&#34;,&#34;coordinates&#34;:[-78.119700,41.694400]}" id="NCID0EXRBK" xlink:type="simple">41.6944°N, -78.1197°W</named-content></named-content>; 12 June; W. Shear leg.; <named-content xmlns:xlink="http://www.w3.org/1999/xlink" content-type="dwc:institutional_code" xlink:type="simple">VMNH</named-content> NAN0342 • 1 ♂; Potter County, Denton Hill State Park, 14 mi. E of Coudersport, beech-birch-maple litter; <named-content xmlns:xlink="http://www.w3.org/1999/xlink" content-type="dwc:verbatimCoordinates" xlink:type="simple"><named-content content-type="geo-json" specific-use="{&#34;type&#34;:&#34;Point&#34;,&#34;coordinates&#34;:[-77.833400,41.768500]}" id="NCID0ELSBK" xlink:type="simple">41.7685°N, -77.8334°W</named-content></named-content>; 22 Aug. 1971; W. Shear leg.; <named-content xmlns:xlink="http://www.w3.org/1999/xlink" content-type="dwc:institutional_code" xlink:type="simple">VMNH</named-content> NAN0037 • 1 ♂; Potter County, Rock Ridge Road, 2 mi from Lyman Run State Park, wet birch logs near spring; <named-content xmlns:xlink="http://www.w3.org/1999/xlink" content-type="dwc:verbatimCoordinates" xlink:type="simple"><named-content content-type="geo-json" specific-use="{&#34;type&#34;:&#34;Point&#34;,&#34;coordinates&#34;:[-77.886400,41.660900]}" id="NCID0E6SBK" xlink:type="simple">41.6609°N, -77.8864°W</named-content></named-content>; 23 Aug. 1971; W. Shear leg.; <named-content xmlns:xlink="http://www.w3.org/1999/xlink" content-type="dwc:institutional_code" xlink:type="simple">VMNH</named-content> NAN0033; SCAU – <bold>Virginia</bold> • 5 ♂♂♀♀; Bath County, GWNF Long Spring Run above Little Back Creek; <named-content xmlns:xlink="http://www.w3.org/1999/xlink" content-type="dwc:verbatimCoordinates" xlink:type="simple"><named-content content-type="geo-json" specific-use="{&#34;type&#34;:&#34;Point&#34;,&#34;coordinates&#34;:[-79.838700,38.221300]}" id="NCID0EVTBK" xlink:type="simple">38.2213°N, -79.8387°W</named-content></named-content>; 24 July 1992; J. Pagels, D. Kobuszewski leg.; <named-content xmlns:xlink="http://www.w3.org/1999/xlink" content-type="dwc:institutional_code" xlink:type="simple">VMNH</named-content> NAN0651 • 1 ♂; same collection data as preceding; 11 Sep. 1992; D. Kobuszewski leg.; <named-content xmlns:xlink="http://www.w3.org/1999/xlink" content-type="dwc:institutional_code" xlink:type="simple">VMNH</named-content> NAN0654 • 2 ♂♂; same collection data as preceding; 17 July 1992; J. Pagels leg.; <named-content xmlns:xlink="http://www.w3.org/1999/xlink" content-type="dwc:institutional_code" xlink:type="simple">VMNH</named-content> NAN0659 • 1 ♂; Bath County, “F” GWNF H’Town; <named-content xmlns:xlink="http://www.w3.org/1999/xlink" content-type="dwc:verbatimCoordinates" xlink:type="simple"><named-content content-type="geo-json" specific-use="{&#34;type&#34;:&#34;Point&#34;,&#34;coordinates&#34;:[-79.831500,37.999300]}" id="NCID0EBVBK" xlink:type="simple">37.9993°N, -79.8315°W</named-content></named-content>; 1 July 1992; J. Pagels leg.; <named-content xmlns:xlink="http://www.w3.org/1999/xlink" content-type="dwc:institutional_code" xlink:type="simple">VMNH</named-content> NAN0653 • 4 ♂♂; Highland County, Locust Spring Rec. Area, 8 mi. NW of Hightown; <named-content xmlns:xlink="http://www.w3.org/1999/xlink" content-type="dwc:verbatimCoordinates" xlink:type="simple"><named-content content-type="geo-json" specific-use="{&#34;type&#34;:&#34;Point&#34;,&#34;coordinates&#34;:[-79.689900,38.515200]}" id="NCID0EVVBK" xlink:type="simple">38.5152°N, -79.6899°W</named-content></named-content>; elev. 1158 m; 23 May 1973; R. Hoffman leg.; <named-content xmlns:xlink="http://www.w3.org/1999/xlink" content-type="dwc:institutional_code" xlink:type="simple">VMNH</named-content> NAN0343 • 1 ♂; same collection data as preceding; 28 Apr. 1972; R. Hoffman, Knight leg.; <named-content xmlns:xlink="http://www.w3.org/1999/xlink" content-type="dwc:institutional_code" xlink:type="simple">VMNH</named-content> NAN0346 • 1 ♂; Highland County, GWNF west bank, Laurel Fork (between Bear Hollow &amp; Newman Rd.); <named-content xmlns:xlink="http://www.w3.org/1999/xlink" content-type="dwc:verbatimCoordinates" xlink:type="simple"><named-content content-type="geo-json" specific-use="{&#34;type&#34;:&#34;Point&#34;,&#34;coordinates&#34;:[-79.746800,38.286200]}" id="NCID0EVWBK" xlink:type="simple">38.2862°N, -79.7468°W</named-content></named-content>; 17 May – 15 June 1993; <named-content xmlns:xlink="http://www.w3.org/1999/xlink" content-type="dwc:institutional_code" xlink:type="simple">VMNH</named-content> NAN0658; SCAU – <bold>West Virginia</bold> • 2 ♀♀; Pendleton County, old road headed up to Spruce Knob; <named-content xmlns:xlink="http://www.w3.org/1999/xlink" content-type="dwc:verbatimCoordinates" xlink:type="simple"><named-content content-type="geo-json" specific-use="{&#34;type&#34;:&#34;Point&#34;,&#34;coordinates&#34;:[-79.514600,38.694700]}" id="NCID0EHXBK" xlink:type="simple">38.6947°N, -79.5146°W</named-content></named-content>; elev. 1010 m; 24 May 2015; hand collected; M. Kasson leg.; <abbrev xmlns:xlink="http://www.w3.org/1999/xlink" xlink:title="Virginia Tech Insect Collection" id="ABBRID0EQXBK" xlink:type="simple">VTEC</abbrev> MPE00433, 446 • 1 ♂; Pendleton County, Spruce Knob; <named-content xmlns:xlink="http://www.w3.org/1999/xlink" content-type="dwc:verbatimCoordinates" xlink:type="simple"><named-content content-type="geo-json" specific-use="{&#34;type&#34;:&#34;Point&#34;,&#34;coordinates&#34;:[-79.491300,38.730800]}" id="NCID0EXXBK" xlink:type="simple">38.7308°N, -79.4913°W</named-content></named-content>; elev. 1112 m; 2016; C. Stauder leg.; <abbrev xmlns:xlink="http://www.w3.org/1999/xlink" xlink:title="Virginia Tech Insect Collection" id="ABBRID0EAYBK" xlink:type="simple">VTEC</abbrev> MPE01816. For detailed collection data see Suppl. material <xref ref-type="supplementary-material" rid="S7">7</xref>.</p></tp:treatment-sec><tp:treatment-sec sec-type="diagnosis" id="SECID0EIYBK"><title>Diagnosis.</title><p>Adult males of <italic><tp:taxon-name><tp:taxon-name-part taxon-name-part-type="genus" reg="Nannaria">N.</tp:taxon-name-part> <tp:taxon-name-part taxon-name-part-type="species" reg="fowleri">fowleri</tp:taxon-name-part></tp:taxon-name></italic> are distinct from other <italic><tp:taxon-name><tp:taxon-name-part taxon-name-part-type="genus" reg="Nannaria">Nannaria</tp:taxon-name-part></tp:taxon-name></italic> and the sympatric <italic><tp:taxon-name><tp:taxon-name-part taxon-name-part-type="genus" reg="Nannaria">N.</tp:taxon-name-part> <tp:taxon-name-part taxon-name-part-type="species" reg="shenandoa">shenandoa</tp:taxon-name-part></tp:taxon-name></italic>, based on the following combination of characters: <bold><italic>Gonopods</italic>.</bold> Gonopodal acropodite gradually curving medially before apex, not straight as in <italic><tp:taxon-name><tp:taxon-name-part taxon-name-part-type="genus" reg="Nannaria">N.</tp:taxon-name-part> <tp:taxon-name-part taxon-name-part-type="species" reg="shenandoa">shenandoa</tp:taxon-name-part></tp:taxon-name></italic>. Distal zone short, bent medially forming 130° angle with acropodite (Fig. <xref ref-type="fig" rid="F15">15</xref>). Telopodite with basal zone &gt; 1/4 length of prefemoral process. Tip and distal zone simple, rectangular, blunt, &lt; 1/8 length of acropodite, not large, curving with flange as in <italic><tp:taxon-name><tp:taxon-name-part taxon-name-part-type="genus" reg="Nannaria">N.</tp:taxon-name-part> <tp:taxon-name-part taxon-name-part-type="species" reg="shenandoa">shenandoa</tp:taxon-name-part></tp:taxon-name></italic>. Prefemoral process arising from base of prefemoral spine, paralleling medial curve of acropodite (Fig. <xref ref-type="fig" rid="F15">15A</xref>), not directed laterally and crossing acropodite when viewed medially as in <italic><tp:taxon-name><tp:taxon-name-part taxon-name-part-type="genus" reg="Nannaria">N.</tp:taxon-name-part> <tp:taxon-name-part taxon-name-part-type="species" reg="shenandoa">shenandoa</tp:taxon-name-part></tp:taxon-name></italic> or arising from top of prefemoral spine as in <italic><tp:taxon-name><tp:taxon-name-part taxon-name-part-type="genus" reg="Nannaria">N.</tp:taxon-name-part> <tp:taxon-name-part taxon-name-part-type="species" reg="tasskelsoae">tasskelsoae</tp:taxon-name-part></tp:taxon-name></italic> sp. nov. Prefemur with stout, tooth-like prefemoral spine (Fig. <xref ref-type="fig" rid="F15">15C</xref>, red triangle). <bold><italic>Color</italic>.</bold> Tergites with orange paranotal spots (Fig. <xref ref-type="fig" rid="F16">16</xref>). Dark brown background. Dorsum of collum smooth with orange margin. <xref ref-type="bibr" rid="B19">Chamberlin (1947)</xref> described the holotype as having yellow paranota, but his description was from a preserved specimen which had likely lost its color due to its preservation in alcohol.</p><fig id="F15" position="float" orientation="portrait"><object-id xmlns:xlink="http://www.w3.org/1999/xlink" content-type="doi" xlink:type="simple">10.3897/zookeys.1030.62544.figure15</object-id><object-id xmlns:xlink="http://www.w3.org/1999/xlink" content-type="arpha" xlink:type="simple">25D5573A-0896-5085-9FE2-66CBC8C76489</object-id><label>Figure 15.</label><caption><p><italic><tp:taxon-name><tp:taxon-name-part taxon-name-part-type="genus" reg="Nannaria">Nannaria</tp:taxon-name-part> <tp:taxon-name-part taxon-name-part-type="species" reg="fowleri">fowleri</tp:taxon-name-part></tp:taxon-name></italic> Chamberlin, 1947, ♂ (<abbrev xmlns:xlink="http://www.w3.org/1999/xlink" xlink:title="Virginia Tech Insect Collection" id="ABBRID0EL3BK" xlink:type="simple">VTEC</abbrev>, MPE03017) left gonopod <bold>A</bold> anterior view <bold>B</bold> medial view <bold>C</bold> posterior view; red triangle indicates stout, tooth-like prefemoral spine. Scale bar: 0.5 mm.</p></caption><graphic xmlns:xlink="http://www.w3.org/1999/xlink" xlink:href="zookeys-1030-001-g015.jpg" position="float" orientation="portrait" xlink:type="simple" id="oo_531118.jpg"><uri content-type="original_file" xlink:type="simple">https://binary.pensoft.net/fig/531118</uri></graphic></fig><fig id="F16" position="float" orientation="portrait"><object-id xmlns:xlink="http://www.w3.org/1999/xlink" content-type="doi" xlink:type="simple">10.3897/zookeys.1030.62544.figure16</object-id><object-id xmlns:xlink="http://www.w3.org/1999/xlink" content-type="arpha" xlink:type="simple">B403982D-712B-5571-8C1B-FB3EAF3EF09F</object-id><label>Figure 16.</label><caption><p><italic><tp:taxon-name><tp:taxon-name-part taxon-name-part-type="genus" reg="Nannaria">Nannaria</tp:taxon-name-part> <tp:taxon-name-part taxon-name-part-type="species" reg="fowleri">fowleri</tp:taxon-name-part></tp:taxon-name></italic> Chamberlin, 1947, ♂ (<abbrev xmlns:xlink="http://www.w3.org/1999/xlink" xlink:title="Virginia Tech Insect Collection" id="ABBRID0EN4BK" xlink:type="simple">VTEC</abbrev>, MPE03017) coloration. Scale bar: 4.0 mm.</p></caption><graphic xmlns:xlink="http://www.w3.org/1999/xlink" xlink:href="zookeys-1030-001-g016.jpg" position="float" orientation="portrait" xlink:type="simple" id="oo_531119.jpg"><uri content-type="original_file" xlink:type="simple">https://binary.pensoft.net/fig/531119</uri></graphic></fig></tp:treatment-sec><tp:treatment-sec sec-type="description" id="SECID0EW4BK"><title>Measurements.</title><p>♂ (<abbrev xmlns:xlink="http://www.w3.org/1999/xlink" xlink:title="Virginia Tech Insect Collection" id="ABBRID0E34BK" xlink:type="simple">VTEC</abbrev>, MPE03017): <abbrev xmlns:xlink="http://www.w3.org/1999/xlink" xlink:title="body length" id="ABBRID0EA5BK" xlink:type="simple">BL</abbrev> = 25.1, <abbrev xmlns:xlink="http://www.w3.org/1999/xlink" xlink:title="collum width" id="ABBRID0EE5BK" xlink:type="simple">CW</abbrev> = 3.7, <abbrev xmlns:xlink="http://www.w3.org/1999/xlink" xlink:title="intergenal width" id="ABBRID0EI5BK" xlink:type="simple">IW</abbrev> = 2.3, <abbrev xmlns:xlink="http://www.w3.org/1999/xlink" xlink:title="interantennal socket width" id="ABBRID0EM5BK" xlink:type="simple">ISW</abbrev> = 0.8, <abbrev xmlns:xlink="http://www.w3.org/1999/xlink" xlink:title="body ring 11 width" id="ABBRID0EQ5BK" xlink:type="simple">B11W</abbrev> = 4.6, <abbrev xmlns:xlink="http://www.w3.org/1999/xlink" xlink:title="body ring 11 height" id="ABBRID0EU5BK" xlink:type="simple">B11H</abbrev> = 2.9; ♀ (<abbrev xmlns:xlink="http://www.w3.org/1999/xlink" xlink:title="Virginia Tech Insect Collection" id="ABBRID0EY5BK" xlink:type="simple">VTEC</abbrev>, MPE03098): <abbrev xmlns:xlink="http://www.w3.org/1999/xlink" xlink:title="body length" id="ABBRID0E35BK" xlink:type="simple">BL</abbrev> = 28.8, <abbrev xmlns:xlink="http://www.w3.org/1999/xlink" xlink:title="collum width" id="ABBRID0EA6BK" xlink:type="simple">CW</abbrev> = 3.7, <abbrev xmlns:xlink="http://www.w3.org/1999/xlink" xlink:title="intergenal width" id="ABBRID0EE6BK" xlink:type="simple">IW</abbrev> = 2.3, <abbrev xmlns:xlink="http://www.w3.org/1999/xlink" xlink:title="interantennal socket width" id="ABBRID0EI6BK" xlink:type="simple">ISW</abbrev> = 0.8, <abbrev xmlns:xlink="http://www.w3.org/1999/xlink" xlink:title="body ring 11 width" id="ABBRID0EM6BK" xlink:type="simple">B11W</abbrev> = 4.4, <abbrev xmlns:xlink="http://www.w3.org/1999/xlink" xlink:title="body ring 11 height" id="ABBRID0EQ6BK" xlink:type="simple">B11H</abbrev> = 3.1.</p></tp:treatment-sec><tp:treatment-sec sec-type="variation" id="SECID0EU6BK"><title>Variation.</title><p>A male taken from Cumberland, Maryland (<named-content xmlns:xlink="http://www.w3.org/1999/xlink" content-type="dwc:institutional_code" xlink:type="simple">NCSM</named-content> NAN0463), has a slight acropodite medial swelling, which has not been observed in other individuals of <italic><tp:taxon-name><tp:taxon-name-part taxon-name-part-type="genus" reg="Nannaria">N.</tp:taxon-name-part> <tp:taxon-name-part taxon-name-part-type="species" reg="fowleri">fowleri</tp:taxon-name-part></tp:taxon-name></italic>.</p></tp:treatment-sec><tp:treatment-sec sec-type="distribution" id="SECID0ENACK"><title>Distribution.</title><p><italic><tp:taxon-name><tp:taxon-name-part taxon-name-part-type="genus" reg="Nannaria">Nannaria</tp:taxon-name-part> <tp:taxon-name-part taxon-name-part-type="species" reg="fowleri">fowleri</tp:taxon-name-part></tp:taxon-name></italic> has a larger distribution than most <italic><tp:taxon-name><tp:taxon-name-part taxon-name-part-type="genus" reg="Nannaria"/><tp:taxon-name-part taxon-name-part-type="species" reg="minor">minor</tp:taxon-name-part></tp:taxon-name></italic> species group <italic><tp:taxon-name><tp:taxon-name-part taxon-name-part-type="genus" reg="Nannaria">Nannaria</tp:taxon-name-part></tp:taxon-name></italic>, perhaps due to post-glacial northward expansion from the eastern Appalachians (Virginia, West Virginia) north into Maryland, Pennsylvania and New York (Virginia: Bath and Highland counties; West Virginia: Pendleton and Pocahontas counties; Maryland: Allegany County; Pennsylvania: Centre, Clinton, Franklin, McKean, and Potter counties; New York: Cattaraugus and Monroe counties; Suppl. material <xref ref-type="supplementary-material" rid="S7">7</xref>; Fig. <xref ref-type="fig" rid="F127">127</xref>). Distribution area: 43,054 km<sup>2</sup>; status: <abbrev xmlns:xlink="http://www.w3.org/1999/xlink" xlink:title="wide-range endemic" id="ABBRID0EZBCK" xlink:type="simple">WRE</abbrev>.</p></tp:treatment-sec><tp:treatment-sec sec-type="ecology" id="SECID0E4BCK"><title>Ecology.</title><p>Individuals of <italic><tp:taxon-name><tp:taxon-name-part taxon-name-part-type="genus" reg="Nannaria">N.</tp:taxon-name-part> <tp:taxon-name-part taxon-name-part-type="species" reg="fowleri">fowleri</tp:taxon-name-part></tp:taxon-name></italic> have been collected from mesic hardwood forests composed of maple, hemlock, and scattered pine, often buried 1–2 cm under dark, sandy soil.</p></tp:treatment-sec><tp:treatment-sec sec-type="etymology" id="SECID0EOCCK"><title>Etymology.</title><p><xref ref-type="bibr" rid="B19">Chamberlin (1947)</xref> gave no etymology for the name <italic>fowleri</italic> but it is reasonable to assume that the name refers to one of the collectors of the holotype, H. W. Fowler.</p></tp:treatment-sec><tp:treatment-sec sec-type="type locality" id="SECID0E1CCK"><title>Type locality.</title><p>United States, Maryland, Garrett County, Jennings.</p></tp:treatment-sec><tp:treatment-sec sec-type="notes" id="SECID0E6CCK"><title>Notes.</title><p>In the original description, <xref ref-type="bibr" rid="B19">Chamberlin (1947</xref>: 29) examined and designated the holotype male (<abbrev xmlns:xlink="http://www.w3.org/1999/xlink" content-type="institution" xlink:title="The Academy of Natural Sciences of Philadelphia" id="ABBRID0EJDCK" xlink:type="simple">ANSP</abbrev> Type no. 9951) collected in July 1907 by W. Stone and H. W. Fowler.</p></tp:treatment-sec><tp:treatment-sec><!--Section generated to contain objects referenced in tp:taxon-treatment.--><supplementary-material xmlns:xlink="http://www.w3.org/1999/xlink" id="S7" position="float" orientation="portrait" xlink:type="simple"><object-id content-type="doi" xlink:type="simple">10.3897/zookeys.1030.62544.suppl7</object-id><object-id content-type="arpha" xlink:type="simple">6969AE89-47BF-53EE-8EDA-D8DDDB1C7023</object-id><label>Supplementary material 7</label><caption><p>Suppl. material <xref ref-type="supplementary-material" rid="S7">7</xref></p></caption><statement content-type="dataType"><label>Data type</label><p>occurrences</p></statement><statement content-type="notes"><label>Explanation note</label><p>Materials examined.</p></statement><media xlink:href="zookeys-1030-001-s007.xlsx" position="float" orientation="portrait" xlink:type="simple" id="oo_531240.xlsx"><uri content-type="original_file" xlink:type="simple">https://binary.pensoft.net/file/531240</uri></media><permissions><license xlink:type="simple"><license-p>This dataset is made available under the Open Database License (http://opendatacommons.org/licenses/odbl/1.0/). The Open Database License (ODbL) is a license agreement intended to allow users to freely share, modify, and use this Dataset while maintaining this same freedom for others, provided that the original source and author(s) are credited.</license-p></license></permissions><attrib specific-use="authors">Means JC, Hennen DA, Marek PM</attrib></supplementary-material><fig id="F127" position="float" orientation="portrait"><object-id xmlns:xlink="http://www.w3.org/1999/xlink" content-type="doi" xlink:type="simple">10.3897/zookeys.1030.62544.figure127</object-id><object-id xmlns:xlink="http://www.w3.org/1999/xlink" content-type="arpha" xlink:type="simple">88550E70-3B92-532E-90FA-70A6326BB9AC</object-id><label>Figure 127.</label><caption><p>Distribution map of <italic><tp:taxon-name><tp:taxon-name-part taxon-name-part-type="genus" reg="Nannaria">Nannaria</tp:taxon-name-part> <tp:taxon-name-part taxon-name-part-type="species" reg="minor">minor</tp:taxon-name-part></tp:taxon-name></italic> species group collection localities in the northern Appalachians.</p></caption><graphic xmlns:xlink="http://www.w3.org/1999/xlink" xlink:href="zookeys-1030-001-g127.jpg" position="float" orientation="portrait" xlink:type="simple" id="oo_531230.jpg"><uri content-type="original_file" xlink:type="simple">https://binary.pensoft.net/fig/531230</uri></graphic></fig></tp:treatment-sec><ref-list><ref id="B22"><mixed-citation xmlns:xlink="http://www.w3.org/1999/xlink" xlink:type="simple"><person-group><name name-style="western"><surname>Chamberlin</surname><given-names>RV</given-names></name><name name-style="western"><surname>Hoffman</surname><given-names>RL</given-names></name></person-group> (<year>1958</year>) <article-title>Checklist of the millipeds of North America.</article-title><source>United States National Museum Bulletin</source><volume>212</volume>: <fpage>1</fpage>–<lpage>236</lpage>. <ext-link xlink:type="simple" ext-link-type="doi" xlink:href="10.5479/si.03629236.212">https://doi.org/10.5479/si.03629236.212</ext-link></mixed-citation></ref><ref id="B59"><mixed-citation xmlns:xlink="http://www.w3.org/1999/xlink" xlink:type="simple"><person-group><name name-style="western"><surname>Shelley</surname><given-names>RM</given-names></name></person-group> (<year>1988</year>) <article-title>The millipeds of eastern Canada (<tp:taxon-name><tp:taxon-name-part taxon-name-part-type="phylum">Arthropoda</tp:taxon-name-part></tp:taxon-name>: <tp:taxon-name><tp:taxon-name-part taxon-name-part-type="class">Diplopoda</tp:taxon-name-part></tp:taxon-name>).</article-title><source>Canadian Journal of Zoology</source><volume>66</volume>: <fpage>1638</fpage>–<lpage>1663</lpage>. <ext-link xlink:type="simple" ext-link-type="doi" xlink:href="10.1139/z88-239">https://doi.org/10.1139/z88-239</ext-link></mixed-citation></ref><ref id="B33"><mixed-citation xmlns:xlink="http://www.w3.org/1999/xlink" xlink:type="simple"><person-group><name name-style="western"><surname>Hoffman</surname><given-names>RL</given-names></name></person-group> (<year>1999</year>) <article-title>Checklist of the millipeds of North and Middle America.</article-title><source>Virginia Museum of Natural History Special Publication Number</source><volume>8</volume>: <fpage>1</fpage>–<lpage>584</lpage>.</mixed-citation></ref><ref id="B61"><mixed-citation xmlns:xlink="http://www.w3.org/1999/xlink" xlink:type="simple"><person-group><name name-style="western"><surname>Shelley</surname><given-names>RM</given-names></name></person-group> (<year>2002</year>) <article-title>The millipeds of central Canada (<tp:taxon-name><tp:taxon-name-part taxon-name-part-type="phylum">Arthropoda</tp:taxon-name-part></tp:taxon-name>: <tp:taxon-name><tp:taxon-name-part taxon-name-part-type="class">Diplopoda</tp:taxon-name-part></tp:taxon-name>), with reviews of the Canadian fauna and diplopod faunistic studies.</article-title><source>Canadian Journal of Zoology</source><volume>80</volume>: <fpage>1863</fpage>–<lpage>1875</lpage>. <ext-link xlink:type="simple" ext-link-type="doi" xlink:href="10.1139/z02-170">https://doi.org/10.1139/z02-170</ext-link></mixed-citation></ref><ref id="B46"><mixed-citation xmlns:xlink="http://www.w3.org/1999/xlink" xlink:type="simple"><person-group><name name-style="western"><surname>Marek</surname><given-names>PE</given-names></name><name name-style="western"><surname>Tanabe</surname><given-names>T</given-names></name><name name-style="western"><surname>Sierwald</surname><given-names>P</given-names></name></person-group> (<year>2014</year>) <article-title>A species catalog of the millipede family <tp:taxon-name><tp:taxon-name-part taxon-name-part-type="family">Xystodesmidae</tp:taxon-name-part></tp:taxon-name> (<tp:taxon-name><tp:taxon-name-part taxon-name-part-type="class">Diplopoda</tp:taxon-name-part></tp:taxon-name>: <tp:taxon-name><tp:taxon-name-part taxon-name-part-type="order">Polydesmida</tp:taxon-name-part></tp:taxon-name>).</article-title><source>Virginia Museum of Natural History Publications</source><volume>17</volume>: <fpage>1</fpage>–<lpage>117</lpage>.</mixed-citation></ref><ref id="B52"><mixed-citation xmlns:xlink="http://www.w3.org/1999/xlink" xlink:type="simple"><person-group><name name-style="western"><surname>Means</surname><given-names>JC</given-names></name><name name-style="western"><surname>Hennen</surname><given-names>DA</given-names></name><name name-style="western"><surname>Tanabe</surname><given-names>T</given-names></name><name name-style="western"><surname>Marek</surname><given-names>PE</given-names></name></person-group> (<year>2021</year>) <article-title>Phylogenetic systematics of the millipede family <tp:taxon-name><tp:taxon-name-part taxon-name-part-type="family">Xystodesmidae</tp:taxon-name-part></tp:taxon-name>.</article-title><source>Insect Systematics and Diversity</source><volume>5</volume>: <fpage>1</fpage>–<lpage>26</lpage>. <ext-link xlink:type="simple" ext-link-type="doi" xlink:href="10.1093/isd/ixab003">https://doi.org/10.1093/isd/ixab003</ext-link></mixed-citation></ref><ref id="B19"><mixed-citation xmlns:xlink="http://www.w3.org/1999/xlink" xlink:type="simple"><person-group><name name-style="western"><surname>Chamberlin</surname><given-names>RV</given-names></name></person-group> (<year>1947</year>) <article-title>Some records and descriptions of diplopods chiefly in the collection of the Academy.</article-title><source>Proceedings of the Academy of Natural Sciences of Philadelphia</source><volume>99</volume>: <fpage>21</fpage>–<lpage>58</lpage>. <ext-link xlink:type="simple" ext-link-type="uri" xlink:href="https://www.jstor.org/stable/4064366">https://www.jstor.org/stable/4064366</ext-link></mixed-citation></ref></ref-list></tp:taxon-treatment>
