# Supplementary material for: A revision of the minor species group in the millipede genus Nannaria Chamberlin, 1918 (Diplopoda, Polydesmida, Xystodesmidae)
Source: Zookeys. 2021 Apr 13;1030:1–180. doi: 10.3897/zookeys.1030.62544 (PMC8060247; doi:10.3897/zookeys.1030.62544)
Supplement: XML Treatment for Nannaria simplex [file zookeys.1030.62544-treatment7.xml]

<!DOCTYPE tp:taxon-treatment
  PUBLIC "-//TaxonX//DTD Taxonomic Treatment Publishing DTD v0 20100105//EN" "tax-treatment-NSO.dtd">
<tp:taxon-treatment xmlns:tp="http://www.plazi.org/taxpub"><tp:treatment-meta><kwd-group><label>Taxon classification</label><kwd><named-content xmlns:xlink="http://www.w3.org/1999/xlink" content-type="kingdom">Animalia</named-content></kwd><kwd><named-content xmlns:xlink="http://www.w3.org/1999/xlink" content-type="order">Polydesmida</named-content></kwd><kwd><named-content xmlns:xlink="http://www.w3.org/1999/xlink" content-type="family">Xystodesmidae</named-content></kwd></kwd-group><mixed-citation publication-type="journal"><person-group><name><surname>Means</surname><given-names>Jackson C.</given-names></name><name><surname>Hennen</surname><given-names>Derek A.</given-names></name><name><surname>Marek</surname><given-names>Paul E.</given-names></name></person-group><article-title>A revision of the <italic><tp:taxon-name><tp:taxon-name-part taxon-name-part-type="genus" reg="Nannaria"/><tp:taxon-name-part taxon-name-part-type="species" reg="minor">minor</tp:taxon-name-part></tp:taxon-name></italic> species group in the millipede genus <italic><tp:taxon-name><tp:taxon-name-part taxon-name-part-type="genus" reg="Nannaria">Nannaria</tp:taxon-name-part></tp:taxon-name></italic> Chamberlin, 1918 (<tp:taxon-name><tp:taxon-name-part taxon-name-part-type="class">Diplopoda</tp:taxon-name-part></tp:taxon-name>, <tp:taxon-name><tp:taxon-name-part taxon-name-part-type="order">Polydesmida</tp:taxon-name-part></tp:taxon-name>, <tp:taxon-name><tp:taxon-name-part taxon-name-part-type="family">Xystodesmidae</tp:taxon-name-part></tp:taxon-name>)</article-title><source>Zookeys</source><day>13</day><month>4</month><year>2021</year><volume>1030</volume><fpage>1</fpage><lpage>180</lpage><pub-id pub-id-type="doi">10.3897/zookeys.1030.62544</pub-id></mixed-citation></tp:treatment-meta><tp:nomenclature><tp:taxon-name><object-id xmlns:xlink="http://www.w3.org/1999/xlink" content-type="arpha" xlink:type="simple">EA91233D-58E6-5E23-B5E3-98691AACE4CC</object-id>
                  <tp:taxon-name-part taxon-name-part-type="genus" reg="Nannaria">Nannaria</tp:taxon-name-part>
                  <tp:taxon-name-part taxon-name-part-type="species" reg="simplex">simplex</tp:taxon-name-part>
                </tp:taxon-name><tp:taxon-authority>Hoffman, 1949</tp:taxon-authority><xref ref-type="fig" rid="F19">Fig. 19 Vernacular name: “The Simple Gonopod Twisted-Claw Millipede”</xref><tp:nomenclature-citation-list><tp:nomenclature-citation><tp:taxon-name>
                      <tp:taxon-name-part taxon-name-part-type="genus" reg="Nannaria">Nannaria</tp:taxon-name-part> <tp:taxon-name-part taxon-name-part-type="species" reg="simplex">simplex</tp:taxon-name-part></tp:taxon-name><comment>Hoffman, 1949: 384, figs 13, 14. <xref ref-type="bibr" rid="B22">Chamberlin and Hoffman 1958</xref>: 42. <xref ref-type="bibr" rid="B33">Hoffman 1999</xref>: 368. <xref ref-type="bibr" rid="B46">Marek et al. 2014</xref>: 38. <xref ref-type="bibr" rid="B52">Means et al. 2021</xref>: S72.</comment></tp:nomenclature-citation></tp:nomenclature-citation-list></tp:nomenclature><tp:treatment-sec sec-type="material" id="SECID0EYVCK"><title>Material examined.</title><p><bold><italic>Holotype</italic>:</bold> United States – <bold>Virginia</bold> • ♂; Alleghany County, McGraw Gap, 3 miles northwest of Clifton Forge; [<named-content xmlns:xlink="http://www.w3.org/1999/xlink" content-type="dwc:verbatimCoordinates" xlink:type="simple"><named-content content-type="geo-json" specific-use="{&#34;type&#34;:&#34;Point&#34;,&#34;coordinates&#34;:[-79.866000,37.858600]}" id="NCID0EIWCK" xlink:type="simple">37.8586°N, -79.8660°W</named-content></named-content>]; 19 June 1947; R. Hoffman leg.; <named-content xmlns:xlink="http://www.w3.org/1999/xlink" content-type="dwc:institutional_code" xlink:type="simple">NMNH</named-content> #1807.</p></tp:treatment-sec><tp:treatment-sec sec-type="material" id="SECID0EZWCK"><title>Other material.</title><p>United States – <bold>Virginia</bold> • 2 ♂♂; Augusta County, 5 mi SW of Reddish Knob, FS 85, “mature site” pitfalls; <named-content xmlns:xlink="http://www.w3.org/1999/xlink" content-type="dwc:verbatimCoordinates" xlink:type="simple"><named-content content-type="geo-json" specific-use="{&#34;type&#34;:&#34;Point&#34;,&#34;coordinates&#34;:[-79.306600,38.410200]}" id="NCID0EEXCK" xlink:type="simple">38.4102°N, -79.3066°W</named-content></named-content>; 28 May 1988; K. Buhlmann leg.; <named-content xmlns:xlink="http://www.w3.org/1999/xlink" content-type="dwc:institutional_code" xlink:type="simple">VMNH</named-content> NAN0353 • 1 ♂; Bath County, Jewel Hole Hollow, off FR 141, just E of upper storage reservoir, S of Paddy Knob; <named-content xmlns:xlink="http://www.w3.org/1999/xlink" content-type="dwc:verbatimCoordinates" xlink:type="simple"><named-content content-type="geo-json" specific-use="{&#34;type&#34;:&#34;Point&#34;,&#34;coordinates&#34;:[-79.795500,38.242700]}" id="NCID0EYXCK" xlink:type="simple">38.2427°N, -79.7955°W</named-content></named-content>; elev. 914 m; 10 June 1997; MeShean Project leg.; <named-content xmlns:xlink="http://www.w3.org/1999/xlink" content-type="dwc:institutional_code" xlink:type="simple">VMNH</named-content> NAN0646 • 23 ♂♀; Rockingham County, Shenandoah Mountain, DF site off Va. 924, ca. 0.5 mi E of WVA state line, jct with FS 85 (the “8 year old stand” of <italic><tp:taxon-name><tp:taxon-name-part taxon-name-part-type="genus" reg="Plethodon">Plethodon</tp:taxon-name-part> <tp:taxon-name-part taxon-name-part-type="species" reg="punctatus">punctatus</tp:taxon-name-part></tp:taxon-name></italic> study); <named-content xmlns:xlink="http://www.w3.org/1999/xlink" content-type="dwc:verbatimCoordinates" xlink:type="simple"><named-content content-type="geo-json" specific-use="{&#34;type&#34;:&#34;Point&#34;,&#34;coordinates&#34;:[-79.213600,38.478300]}" id="NCID0EXYCK" xlink:type="simple">38.4783°N, -79.2136°W</named-content></named-content>; 17 June 1988; K. Buhlmann leg.; <named-content xmlns:xlink="http://www.w3.org/1999/xlink" content-type="dwc:institutional_code" xlink:type="simple">VMNH</named-content> NAN0350; SCAU – <bold>West Virginia</bold> • 1 ♂; Pendleton County, Moyers, ca. 5 mi. SE of Franklin; <named-content xmlns:xlink="http://www.w3.org/1999/xlink" content-type="dwc:verbatimCoordinates" xlink:type="simple"><named-content content-type="geo-json" specific-use="{&#34;type&#34;:&#34;Point&#34;,&#34;coordinates&#34;:[-79.362100,38.515400]}" id="NCID0ENZCK" xlink:type="simple">38.5154°N, -79.3621°W</named-content></named-content>; 5 May 1961; D. Whitehead leg.; <named-content xmlns:xlink="http://www.w3.org/1999/xlink" content-type="dwc:institutional_code" xlink:type="simple">VMNH</named-content> NAN0351. For detailed collection data see Suppl. material <xref ref-type="supplementary-material" rid="S7">7</xref>.</p></tp:treatment-sec><tp:treatment-sec sec-type="diagnosis" id="SECID0EC1CK"><title>Diagnosis.</title><p>Adult males of <italic><tp:taxon-name><tp:taxon-name-part taxon-name-part-type="genus" reg="Nannaria">Nannaria</tp:taxon-name-part> <tp:taxon-name-part taxon-name-part-type="species" reg="simplex">simplex</tp:taxon-name-part></tp:taxon-name></italic> are distinct from other <italic><tp:taxon-name><tp:taxon-name-part taxon-name-part-type="genus" reg="Nannaria">Nannaria</tp:taxon-name-part></tp:taxon-name></italic> and the sympatric <italic><tp:taxon-name><tp:taxon-name-part taxon-name-part-type="genus" reg="Nannaria"/><tp:taxon-name-part taxon-name-part-type="species" reg="wilsoni">wilsoni</tp:taxon-name-part></tp:taxon-name></italic> species group, <italic><tp:taxon-name><tp:taxon-name-part taxon-name-part-type="genus" reg="Nannaria">N.</tp:taxon-name-part> <tp:taxon-name-part taxon-name-part-type="species" reg="ericacea">ericacea</tp:taxon-name-part></tp:taxon-name></italic>, based on the following combination of characters: <bold><italic>Gonopods</italic>.</bold> Gonopodal acropodite gently curving medially basal to apex, not nearly straight basal to apex as in <italic><tp:taxon-name><tp:taxon-name-part taxon-name-part-type="genus" reg="Nannaria">N.</tp:taxon-name-part> <tp:taxon-name-part taxon-name-part-type="species" reg="ericacea">ericacea</tp:taxon-name-part></tp:taxon-name></italic>. Distal zone short, simple, at nearly 90° bend to acropodite — not serpentine, with prominent lateral flange as in <italic><tp:taxon-name><tp:taxon-name-part taxon-name-part-type="genus" reg="Nannaria">N.</tp:taxon-name-part> <tp:taxon-name-part taxon-name-part-type="species" reg="ericacea">ericacea</tp:taxon-name-part></tp:taxon-name></italic>. Telopodite basal zone height ca. 1/2 length of acropodite, not &lt; 1/3 length as in <italic><tp:taxon-name><tp:taxon-name-part taxon-name-part-type="genus" reg="Nannaria">N.</tp:taxon-name-part> <tp:taxon-name-part taxon-name-part-type="species" reg="fowleri">fowleri</tp:taxon-name-part></tp:taxon-name></italic> and <italic><tp:taxon-name><tp:taxon-name-part taxon-name-part-type="genus" reg="Nannaria">N.</tp:taxon-name-part> <tp:taxon-name-part taxon-name-part-type="species" reg="ericacea">ericacea</tp:taxon-name-part></tp:taxon-name></italic>. Prefemur with thin, somewhat serpentine prefemoral process arising from medial side of prefemoral spine, directed caudally—not paralleling acropodite as in <italic><tp:taxon-name><tp:taxon-name-part taxon-name-part-type="genus" reg="Nannaria">N.</tp:taxon-name-part> <tp:taxon-name-part taxon-name-part-type="species" reg="fowleri">fowleri</tp:taxon-name-part></tp:taxon-name></italic>, or large, crossing under acropodite distal zone as in <italic><tp:taxon-name><tp:taxon-name-part taxon-name-part-type="genus" reg="Nannaria">N.</tp:taxon-name-part> <tp:taxon-name-part taxon-name-part-type="species" reg="ericacea">ericacea</tp:taxon-name-part></tp:taxon-name></italic>. Prefemoral spine shelf-like (Fig. <xref ref-type="fig" rid="F19">19C</xref>, red arrow)—not pronounced and tooth-like as in <italic><tp:taxon-name><tp:taxon-name-part taxon-name-part-type="genus" reg="Nannaria">N.</tp:taxon-name-part> <tp:taxon-name-part taxon-name-part-type="species" reg="fowleri">fowleri</tp:taxon-name-part></tp:taxon-name></italic>, or lacking as in <italic><tp:taxon-name><tp:taxon-name-part taxon-name-part-type="genus" reg="Nannaria">N.</tp:taxon-name-part> <tp:taxon-name-part taxon-name-part-type="species" reg="ericacea">ericacea</tp:taxon-name-part></tp:taxon-name></italic>. <bold><italic>Color</italic>.</bold><xref ref-type="bibr" rid="B29">Hoffman (1949)</xref> described <italic><tp:taxon-name><tp:taxon-name-part taxon-name-part-type="genus" reg="Nannaria">N.</tp:taxon-name-part> <tp:taxon-name-part taxon-name-part-type="species" reg="simplex">simplex</tp:taxon-name-part></tp:taxon-name></italic> as having “reddish pink” tergites with a black background. Collum completely black.</p><fig id="F19" position="float" orientation="portrait"><object-id xmlns:xlink="http://www.w3.org/1999/xlink" content-type="doi" xlink:type="simple">10.3897/zookeys.1030.62544.figure19</object-id><object-id xmlns:xlink="http://www.w3.org/1999/xlink" content-type="arpha" xlink:type="simple">946CD951-6D45-5386-AB37-6AE2D647690C</object-id><label>Figure 19.</label><caption><p><italic><tp:taxon-name><tp:taxon-name-part taxon-name-part-type="genus" reg="Nannaria">Nannaria</tp:taxon-name-part> <tp:taxon-name-part taxon-name-part-type="species" reg="simplex">simplex</tp:taxon-name-part></tp:taxon-name></italic> Hoffman, 1949, holotype ♂ left gonopod (<named-content xmlns:xlink="http://www.w3.org/1999/xlink" content-type="dwc:institutional_code" xlink:type="simple">NMNH</named-content> #1807) <bold>A</bold> anterior view <bold>B</bold> medial view <bold>C</bold> posterior view, red arrow indicates shelf-like prefemoral spine. Scale bar: 0.5 mm.</p></caption><graphic xmlns:xlink="http://www.w3.org/1999/xlink" xlink:href="zookeys-1030-001-g019.jpg" position="float" orientation="portrait" xlink:type="simple" id="oo_531122.jpg"><uri content-type="original_file" xlink:type="simple">https://binary.pensoft.net/fig/531122</uri></graphic></fig></tp:treatment-sec><tp:treatment-sec sec-type="description" id="SECID0ENADK"><title>Measurements.</title><p>♂ holotype (<named-content xmlns:xlink="http://www.w3.org/1999/xlink" content-type="dwc:institutional_code" xlink:type="simple">NMNH</named-content>, #1807): <abbrev xmlns:xlink="http://www.w3.org/1999/xlink" xlink:title="body length" id="ABBRID0E2ADK" xlink:type="simple">BL</abbrev> = 29.4, <abbrev xmlns:xlink="http://www.w3.org/1999/xlink" xlink:title="collum width" id="ABBRID0E6ADK" xlink:type="simple">CW</abbrev> = 3.9, <abbrev xmlns:xlink="http://www.w3.org/1999/xlink" xlink:title="intergenal width" id="ABBRID0EDBDK" xlink:type="simple">IW</abbrev> = 2.6, <abbrev xmlns:xlink="http://www.w3.org/1999/xlink" xlink:title="interantennal socket width" id="ABBRID0EHBDK" xlink:type="simple">ISW</abbrev> = 0.9, <abbrev xmlns:xlink="http://www.w3.org/1999/xlink" xlink:title="body ring 11 width" id="ABBRID0ELBDK" xlink:type="simple">B11W</abbrev> = 4.5, <abbrev xmlns:xlink="http://www.w3.org/1999/xlink" xlink:title="body ring 11 height" id="ABBRID0EPBDK" xlink:type="simple">B11H</abbrev> = 3.2.</p></tp:treatment-sec><tp:treatment-sec sec-type="variation" id="SECID0ETBDK"><title>Variation.</title><p>No known variation.</p></tp:treatment-sec><tp:treatment-sec sec-type="distribution" id="SECID0EYBDK"><title>Distribution.</title><p>Known from the border of Virginia and West Virginia near the Shenandoah Mountains (Virginia: Alleghany, Augusta, Bath, and Rockingham counties; West Virginia: Pendleton County; Suppl. material <xref ref-type="supplementary-material" rid="S7">7</xref>; Fig. <xref ref-type="fig" rid="F127">127</xref>). Distribution area: 1,213 km<sup>2</sup>; status: <abbrev xmlns:xlink="http://www.w3.org/1999/xlink" xlink:title="short-range endemic" id="ABBRID0EICDK" xlink:type="simple">SRE</abbrev>.</p></tp:treatment-sec><tp:treatment-sec sec-type="ecology" id="SECID0EMCDK"><title>Ecology.</title><p><xref ref-type="bibr" rid="B29">Hoffman (1949)</xref> provides little ecological information, other than mentioning that the type specimen was found under hemlock bark. The authors JCM and DAH have visited the type locality, McGraw Gap, on multiple occasions and the habitat is composed of a mesic mixed hardwood and pine forest dominated by oak, maple, tuliptree, rhododendron, pine and hemlock, with an extensive fern understory.</p></tp:treatment-sec><tp:treatment-sec sec-type="etymology" id="SECID0EWCDK"><title>Etymology.</title><p><xref ref-type="bibr" rid="B29">Hoffman (1949)</xref> gave no etymology for his choice of specific name but it is reasonable to assume that the name refers to the relatively simple form of the gonopods.</p></tp:treatment-sec><tp:treatment-sec sec-type="type material" id="SECID0EADDK"><title>Type material.</title><p>United States, Virginia, Alleghany County, McGraw Gap, 3 miles northwest of Clifton Forge; [<named-content xmlns:xlink="http://www.w3.org/1999/xlink" content-type="dwc:verbatimCoordinates" xlink:type="simple"><named-content content-type="geo-json" specific-use="{&#34;type&#34;:&#34;Point&#34;,&#34;coordinates&#34;:[-79.866000,37.858600]}" id="NCID0EJDDK" xlink:type="simple">37.8586°N, -79.8660°W</named-content></named-content>].</p></tp:treatment-sec><tp:treatment-sec sec-type="notes" id="SECID0EODDK"><title>Notes.</title><p>In the original description, <xref ref-type="bibr" rid="B29">Hoffman (1949</xref>: 385) examined and designated the holotype male (<named-content xmlns:xlink="http://www.w3.org/1999/xlink" content-type="dwc:institutional_code" xlink:type="simple">NMNH</named-content> #1807) collected on June 19, 1947 by R. Hoffman.</p></tp:treatment-sec><tp:treatment-sec><!--Section generated to contain objects referenced in tp:taxon-treatment.--><supplementary-material xmlns:xlink="http://www.w3.org/1999/xlink" id="S7" position="float" orientation="portrait" xlink:type="simple"><object-id content-type="doi" xlink:type="simple">10.3897/zookeys.1030.62544.suppl7</object-id><object-id content-type="arpha" xlink:type="simple">6969AE89-47BF-53EE-8EDA-D8DDDB1C7023</object-id><label>Supplementary material 7</label><caption><p>Suppl. material <xref ref-type="supplementary-material" rid="S7">7</xref></p></caption><statement content-type="dataType"><label>Data type</label><p>occurrences</p></statement><statement content-type="notes"><label>Explanation note</label><p>Materials examined.</p></statement><media xlink:href="zookeys-1030-001-s007.xlsx" position="float" orientation="portrait" xlink:type="simple" id="oo_531240.xlsx"><uri content-type="original_file" xlink:type="simple">https://binary.pensoft.net/file/531240</uri></media><permissions><license xlink:type="simple"><license-p>This dataset is made available under the Open Database License (http://opendatacommons.org/licenses/odbl/1.0/). The Open Database License (ODbL) is a license agreement intended to allow users to freely share, modify, and use this Dataset while maintaining this same freedom for others, provided that the original source and author(s) are credited.</license-p></license></permissions><attrib specific-use="authors">Means JC, Hennen DA, Marek PM</attrib></supplementary-material><fig id="F127" position="float" orientation="portrait"><object-id xmlns:xlink="http://www.w3.org/1999/xlink" content-type="doi" xlink:type="simple">10.3897/zookeys.1030.62544.figure127</object-id><object-id xmlns:xlink="http://www.w3.org/1999/xlink" content-type="arpha" xlink:type="simple">88550E70-3B92-532E-90FA-70A6326BB9AC</object-id><label>Figure 127.</label><caption><p>Distribution map of <italic><tp:taxon-name><tp:taxon-name-part taxon-name-part-type="genus" reg="Nannaria">Nannaria</tp:taxon-name-part> <tp:taxon-name-part taxon-name-part-type="species" reg="minor">minor</tp:taxon-name-part></tp:taxon-name></italic> species group collection localities in the northern Appalachians.</p></caption><graphic xmlns:xlink="http://www.w3.org/1999/xlink" xlink:href="zookeys-1030-001-g127.jpg" position="float" orientation="portrait" xlink:type="simple" id="oo_531230.jpg"><uri content-type="original_file" xlink:type="simple">https://binary.pensoft.net/fig/531230</uri></graphic></fig></tp:treatment-sec><ref-list><ref id="B22"><mixed-citation xmlns:xlink="http://www.w3.org/1999/xlink" xlink:type="simple"><person-group><name name-style="western"><surname>Chamberlin</surname><given-names>RV</given-names></name><name name-style="western"><surname>Hoffman</surname><given-names>RL</given-names></name></person-group> (<year>1958</year>) <article-title>Checklist of the millipeds of North America.</article-title><source>United States National Museum Bulletin</source><volume>212</volume>: <fpage>1</fpage>–<lpage>236</lpage>. <ext-link xlink:type="simple" ext-link-type="doi" xlink:href="10.5479/si.03629236.212">https://doi.org/10.5479/si.03629236.212</ext-link></mixed-citation></ref><ref id="B33"><mixed-citation xmlns:xlink="http://www.w3.org/1999/xlink" xlink:type="simple"><person-group><name name-style="western"><surname>Hoffman</surname><given-names>RL</given-names></name></person-group> (<year>1999</year>) <article-title>Checklist of the millipeds of North and Middle America.</article-title><source>Virginia Museum of Natural History Special Publication Number</source><volume>8</volume>: <fpage>1</fpage>–<lpage>584</lpage>.</mixed-citation></ref><ref id="B46"><mixed-citation xmlns:xlink="http://www.w3.org/1999/xlink" xlink:type="simple"><person-group><name name-style="western"><surname>Marek</surname><given-names>PE</given-names></name><name name-style="western"><surname>Tanabe</surname><given-names>T</given-names></name><name name-style="western"><surname>Sierwald</surname><given-names>P</given-names></name></person-group> (<year>2014</year>) <article-title>A species catalog of the millipede family <tp:taxon-name><tp:taxon-name-part taxon-name-part-type="family">Xystodesmidae</tp:taxon-name-part></tp:taxon-name> (<tp:taxon-name><tp:taxon-name-part taxon-name-part-type="class">Diplopoda</tp:taxon-name-part></tp:taxon-name>: <tp:taxon-name><tp:taxon-name-part taxon-name-part-type="order">Polydesmida</tp:taxon-name-part></tp:taxon-name>).</article-title><source>Virginia Museum of Natural History Publications</source><volume>17</volume>: <fpage>1</fpage>–<lpage>117</lpage>.</mixed-citation></ref><ref id="B52"><mixed-citation xmlns:xlink="http://www.w3.org/1999/xlink" xlink:type="simple"><person-group><name name-style="western"><surname>Means</surname><given-names>JC</given-names></name><name name-style="western"><surname>Hennen</surname><given-names>DA</given-names></name><name name-style="western"><surname>Tanabe</surname><given-names>T</given-names></name><name name-style="western"><surname>Marek</surname><given-names>PE</given-names></name></person-group> (<year>2021</year>) <article-title>Phylogenetic systematics of the millipede family <tp:taxon-name><tp:taxon-name-part taxon-name-part-type="family">Xystodesmidae</tp:taxon-name-part></tp:taxon-name>.</article-title><source>Insect Systematics and Diversity</source><volume>5</volume>: <fpage>1</fpage>–<lpage>26</lpage>. <ext-link xlink:type="simple" ext-link-type="doi" xlink:href="10.1093/isd/ixab003">https://doi.org/10.1093/isd/ixab003</ext-link></mixed-citation></ref><ref id="B29"><mixed-citation xmlns:xlink="http://www.w3.org/1999/xlink" xlink:type="simple"><person-group><name name-style="western"><surname>Hoffman</surname><given-names>RL</given-names></name></person-group> (<year>1949</year>) <article-title>Nine new xystodesmid millipedes from Virginia and West Virginia, with records of established species.</article-title><source>Proceedings of the United States National Museum</source><volume>99</volume>: <fpage>371</fpage>–<lpage>389</lpage>. <ext-link xlink:type="simple" ext-link-type="doi" xlink:href="10.5479/si.00963801.99-3244.371">https://doi.org/10.5479/si.00963801.99-3244.371</ext-link></mixed-citation></ref></ref-list></tp:taxon-treatment>
