# Supplementary material for: A revision of the minor species group in the millipede genus Nannaria Chamberlin, 1918 (Diplopoda, Polydesmida, Xystodesmidae)
Source: Zookeys. 2021 Apr 13;1030:1–180. doi: 10.3897/zookeys.1030.62544 (PMC8060247; doi:10.3897/zookeys.1030.62544)
Supplement: XML Treatment for Nannaria castra [file zookeys.1030.62544-treatment8.xml]

<!DOCTYPE tp:taxon-treatment
  PUBLIC "-//TaxonX//DTD Taxonomic Treatment Publishing DTD v0 20100105//EN" "tax-treatment-NSO.dtd">
<tp:taxon-treatment xmlns:tp="http://www.plazi.org/taxpub"><tp:treatment-meta><kwd-group><label>Taxon classification</label><kwd><named-content xmlns:xlink="http://www.w3.org/1999/xlink" content-type="kingdom">Animalia</named-content></kwd><kwd><named-content xmlns:xlink="http://www.w3.org/1999/xlink" content-type="order">Polydesmida</named-content></kwd><kwd><named-content xmlns:xlink="http://www.w3.org/1999/xlink" content-type="family">Xystodesmidae</named-content></kwd></kwd-group><mixed-citation publication-type="journal"><person-group><name><surname>Means</surname><given-names>Jackson C.</given-names></name><name><surname>Hennen</surname><given-names>Derek A.</given-names></name><name><surname>Marek</surname><given-names>Paul E.</given-names></name></person-group><article-title>A revision of the <italic><tp:taxon-name><tp:taxon-name-part taxon-name-part-type="genus" reg="Nannaria"/><tp:taxon-name-part taxon-name-part-type="species" reg="minor">minor</tp:taxon-name-part></tp:taxon-name></italic> species group in the millipede genus <italic><tp:taxon-name><tp:taxon-name-part taxon-name-part-type="genus" reg="Nannaria">Nannaria</tp:taxon-name-part></tp:taxon-name></italic> Chamberlin, 1918 (<tp:taxon-name><tp:taxon-name-part taxon-name-part-type="class">Diplopoda</tp:taxon-name-part></tp:taxon-name>, <tp:taxon-name><tp:taxon-name-part taxon-name-part-type="order">Polydesmida</tp:taxon-name-part></tp:taxon-name>, <tp:taxon-name><tp:taxon-name-part taxon-name-part-type="family">Xystodesmidae</tp:taxon-name-part></tp:taxon-name>)</article-title><source>Zookeys</source><day>13</day><month>4</month><year>2021</year><volume>1030</volume><fpage>1</fpage><lpage>180</lpage><pub-id pub-id-type="doi">10.3897/zookeys.1030.62544</pub-id></mixed-citation></tp:treatment-meta><tp:nomenclature><tp:taxon-name><object-id xmlns:xlink="http://www.w3.org/1999/xlink" content-type="arpha" xlink:type="simple">3B89A684-B23B-591D-8A69-300330109B40</object-id>
                  <tp:taxon-name-part taxon-name-part-type="genus" reg="Nannaria">Nannaria</tp:taxon-name-part>
                  <tp:taxon-name-part taxon-name-part-type="species" reg="castra">castra</tp:taxon-name-part>
                  <object-id xmlns:xlink="http://www.w3.org/1999/xlink" content-type="zoobank" xlink:type="simple">http://zoobank.org/A35BF7A1-2D72-4670-AE27-4276CD168523</object-id>
                </tp:taxon-name><tp:taxon-status xmlns:xlink="http://www.w3.org/1999/xlink" xlink:type="simple">sp. nov.</tp:taxon-status><xref ref-type="fig" rid="F20">Figs 20</xref><xref ref-type="fig" rid="F21">, 21 Vernacular name: “The Camp Creek Twisted-Claw Millipede”</xref></tp:nomenclature><tp:treatment-sec sec-type="material" id="SECID0E1MDK"><title>Material examined.</title><p><bold><italic>Holotype</italic>:</bold> United States – <bold>West Virginia</bold> • ♂; Mercer County, Camp Creek State Park; <named-content xmlns:xlink="http://www.w3.org/1999/xlink" content-type="dwc:verbatimCoordinates" xlink:type="simple"><named-content content-type="geo-json" specific-use="{&#34;type&#34;:&#34;Point&#34;,&#34;coordinates&#34;:[-81.129700,37.514700]}" id="NCID0EKNDK" xlink:type="simple">37.5147°N, -81.1297°W</named-content></named-content>; elev. 616 m; 12 Nov. 2017; hand collected; J. Means leg.; <abbrev xmlns:xlink="http://www.w3.org/1999/xlink" xlink:title="Virginia Tech Insect Collection" id="ABBRID0ETNDK" xlink:type="simple">VTEC</abbrev> MPE03470.</p><p><bold><italic>Paratypes</italic>:</bold> United States – <bold>West Virginia</bold> • 2 ♀♀; same collection data as holotype; <abbrev xmlns:xlink="http://www.w3.org/1999/xlink" xlink:title="Virginia Tech Insect Collection" id="ABBRID0EAODK" xlink:type="simple">VTEC</abbrev> MPE03476, 3482 • 3 ♂♂; same collection data as holotype; <abbrev xmlns:xlink="http://www.w3.org/1999/xlink" xlink:title="Virginia Tech Insect Collection" id="ABBRID0EEODK" xlink:type="simple">VTEC</abbrev> MPE03475, 3477, 3478 • 3 ♂♂; same collection data as holotype; <named-content xmlns:xlink="http://www.w3.org/1999/xlink" content-type="dwc:institutional_code" xlink:type="simple">VMNH</named-content> MPE03480, 81, 83 • 1 ♀; same collection data as holotype; <named-content xmlns:xlink="http://www.w3.org/1999/xlink" content-type="dwc:institutional_code" xlink:type="simple">VMNH</named-content> MPE03479.</p></tp:treatment-sec><tp:treatment-sec sec-type="material" id="SECID0EYODK"><title>Other material.</title><p>United States – <bold>West Virginia</bold> • 2 ♀♀; Mercer County, Camp Creek State Park, Farley Branch; <named-content xmlns:xlink="http://www.w3.org/1999/xlink" content-type="dwc:verbatimCoordinates" xlink:type="simple"><named-content content-type="geo-json" specific-use="{&#34;type&#34;:&#34;Point&#34;,&#34;coordinates&#34;:[-81.137000,37.508200]}" id="NCID0EDPDK" xlink:type="simple">37.5082°N, -81.1370°W</named-content></named-content>; elev. 657 m; 21 July 2005; hand collected; P. Marek, C. Spruill leg.; <abbrev xmlns:xlink="http://www.w3.org/1999/xlink" xlink:title="Virginia Tech Insect Collection" id="ABBRID0EMPDK" xlink:type="simple">VTEC</abbrev> SPC000749, 750 • 1 ♂; Mercer County, Camp Creek State Park, Nash Fork Hollow; <named-content xmlns:xlink="http://www.w3.org/1999/xlink" content-type="dwc:verbatimCoordinates" xlink:type="simple"><named-content content-type="geo-json" specific-use="{&#34;type&#34;:&#34;Point&#34;,&#34;coordinates&#34;:[-81.131100,37.523300]}" id="NCID0ETPDK" xlink:type="simple">37.5233°N, -81.1311°W</named-content></named-content>; 36 Mar. 1968; W. Shear leg.; <named-content xmlns:xlink="http://www.w3.org/1999/xlink" content-type="dwc:institutional_code" xlink:type="simple">VMNH</named-content> NAN0014. For detailed collection data see Suppl. material <xref ref-type="supplementary-material" rid="S7">7</xref>.</p></tp:treatment-sec><tp:treatment-sec sec-type="diagnosis" id="SECID0EIQDK"><title>Diagnosis.</title><p>Adult males of <italic><tp:taxon-name><tp:taxon-name-part taxon-name-part-type="genus" reg="Nannaria">Nannaria</tp:taxon-name-part> <tp:taxon-name-part taxon-name-part-type="species" reg="castra">castra</tp:taxon-name-part></tp:taxon-name></italic> sp. nov. are distinct from other <italic><tp:taxon-name><tp:taxon-name-part taxon-name-part-type="genus" reg="Nannaria">Nannaria</tp:taxon-name-part></tp:taxon-name></italic> and the nearby <italic><tp:taxon-name><tp:taxon-name-part taxon-name-part-type="genus" reg="Nannaria">N.</tp:taxon-name-part> <tp:taxon-name-part taxon-name-part-type="species" reg="aenigma">aenigma</tp:taxon-name-part></tp:taxon-name></italic> Means, Hennen &amp; Marek in <xref ref-type="bibr" rid="B52">Means et al. 2021</xref>, based on the following combination of characters: <bold><italic>Gonopods</italic>.</bold> Gonopodal acropodite relatively straight before curving medially at half-way point, not continually curving as in <italic><tp:taxon-name><tp:taxon-name-part taxon-name-part-type="genus" reg="Nannaria">N.</tp:taxon-name-part> <tp:taxon-name-part taxon-name-part-type="species" reg="paupertas">paupertas</tp:taxon-name-part></tp:taxon-name></italic> sp. nov. Distal zone curving dorsally, with tip directed caudally (Fig. <xref ref-type="fig" rid="F20">20B</xref>)—not curving ventromedially with tip directed dorsomedially as in <italic><tp:taxon-name><tp:taxon-name-part taxon-name-part-type="genus" reg="Nannaria">N.</tp:taxon-name-part> <tp:taxon-name-part taxon-name-part-type="species" reg="paupertas">paupertas</tp:taxon-name-part></tp:taxon-name></italic> sp. nov., or tip directed medially as in <italic><tp:taxon-name><tp:taxon-name-part taxon-name-part-type="genus" reg="Nannaria">N.</tp:taxon-name-part> <tp:taxon-name-part taxon-name-part-type="species" reg="aenigma">aenigma</tp:taxon-name-part></tp:taxon-name></italic>. Acropodite tip with lateral flange (Fig. <xref ref-type="fig" rid="F20">20A</xref>, red arrow). Acropodite with slight twist and swelling at midpoint (Fig. <xref ref-type="fig" rid="F20">20C</xref>, red triangle), lacking medial flange of <italic><tp:taxon-name><tp:taxon-name-part taxon-name-part-type="genus" reg="Nannaria">N.</tp:taxon-name-part> <tp:taxon-name-part taxon-name-part-type="species" reg="paupertas">paupertas</tp:taxon-name-part></tp:taxon-name></italic> sp. nov., or lateral flange of <italic><tp:taxon-name><tp:taxon-name-part taxon-name-part-type="genus" reg="Nannaria">N.</tp:taxon-name-part> <tp:taxon-name-part taxon-name-part-type="species" reg="aenigma">aenigma</tp:taxon-name-part></tp:taxon-name></italic>. Telopodite basal zone thin, with slight lateral bulge, height subequal to 1/2 length of acropodite, not wide as in <italic><tp:taxon-name><tp:taxon-name-part taxon-name-part-type="genus" reg="Nannaria">N.</tp:taxon-name-part> <tp:taxon-name-part taxon-name-part-type="species" reg="paupertas">paupertas</tp:taxon-name-part></tp:taxon-name></italic> sp. nov., or &gt; 1/6 length as in <italic><tp:taxon-name><tp:taxon-name-part taxon-name-part-type="genus" reg="Nannaria">N.</tp:taxon-name-part> <tp:taxon-name-part taxon-name-part-type="species" reg="aenigma">aenigma</tp:taxon-name-part></tp:taxon-name></italic>. Prefemur with dorsomedially curving prefemoral process (Fig. <xref ref-type="fig" rid="F20">20B</xref>), not ventromedially curving as in <italic><tp:taxon-name><tp:taxon-name-part taxon-name-part-type="genus" reg="Nannaria">N.</tp:taxon-name-part> <tp:taxon-name-part taxon-name-part-type="species" reg="paupertas">paupertas</tp:taxon-name-part></tp:taxon-name></italic> sp. nov., or straight as in <italic><tp:taxon-name><tp:taxon-name-part taxon-name-part-type="genus" reg="Nannaria">N.</tp:taxon-name-part> <tp:taxon-name-part taxon-name-part-type="species" reg="aenigma">aenigma</tp:taxon-name-part></tp:taxon-name></italic>. Prefemoral spine absent, not prominent, acicular as in <italic><tp:taxon-name><tp:taxon-name-part taxon-name-part-type="genus" reg="Nannaria">N.</tp:taxon-name-part> <tp:taxon-name-part taxon-name-part-type="species" reg="paupertas">paupertas</tp:taxon-name-part></tp:taxon-name></italic> sp. nov. <bold><italic>Color</italic>.</bold> Tergites with orange paranotal spots (Fig. <xref ref-type="fig" rid="F21">21</xref>). Black background. Dorsum of collum smooth with orange margin.</p><fig id="F20" position="float" orientation="portrait"><object-id xmlns:xlink="http://www.w3.org/1999/xlink" content-type="doi" xlink:type="simple">10.3897/zookeys.1030.62544.figure20</object-id><object-id xmlns:xlink="http://www.w3.org/1999/xlink" content-type="arpha" xlink:type="simple">F6C8CEB6-D715-59DC-A824-9E2E25DE92FB</object-id><label>Figure 20.</label><caption><p><italic><tp:taxon-name><tp:taxon-name-part taxon-name-part-type="genus" reg="Nannaria">Nannaria</tp:taxon-name-part> <tp:taxon-name-part taxon-name-part-type="species" reg="castra">castra</tp:taxon-name-part></tp:taxon-name></italic> sp. nov. holotype ♂ (<abbrev xmlns:xlink="http://www.w3.org/1999/xlink" xlink:title="Virginia Tech Insect Collection" id="ABBRID0ERWDK" xlink:type="simple">VTEC</abbrev>, MPE03470) left gonopod <bold>A</bold> anterior view; red arrow indicates lateral flange <bold>B</bold> medial view <bold>C</bold> posterior view; red triangle indicates acropodite midpoint twist and swelling. Scale bar: 0.5 mm.</p></caption><graphic xmlns:xlink="http://www.w3.org/1999/xlink" xlink:href="zookeys-1030-001-g020.jpg" position="float" orientation="portrait" xlink:type="simple" id="oo_531123.jpg"><uri content-type="original_file" xlink:type="simple">https://binary.pensoft.net/fig/531123</uri></graphic></fig><fig id="F21" position="float" orientation="portrait"><object-id xmlns:xlink="http://www.w3.org/1999/xlink" content-type="doi" xlink:type="simple">10.3897/zookeys.1030.62544.figure21</object-id><object-id xmlns:xlink="http://www.w3.org/1999/xlink" content-type="arpha" xlink:type="simple">A3187A65-DD5A-54E3-BA58-F051E4587672</object-id><label>Figure 21.</label><caption><p><italic><tp:taxon-name><tp:taxon-name-part taxon-name-part-type="genus" reg="Nannaria">Nannaria</tp:taxon-name-part> <tp:taxon-name-part taxon-name-part-type="species" reg="castra">castra</tp:taxon-name-part></tp:taxon-name></italic> sp. nov. holotype ♂ (<abbrev xmlns:xlink="http://www.w3.org/1999/xlink" xlink:title="Virginia Tech Insect Collection" id="ABBRID0ETXDK" xlink:type="simple">VTEC</abbrev>, MPE03470) coloration. Scale bar: 4.0 mm.</p></caption><graphic xmlns:xlink="http://www.w3.org/1999/xlink" xlink:href="zookeys-1030-001-g021.jpg" position="float" orientation="portrait" xlink:type="simple" id="oo_531124.jpg"><uri content-type="original_file" xlink:type="simple">https://binary.pensoft.net/fig/531124</uri></graphic></fig></tp:treatment-sec><tp:treatment-sec sec-type="description" id="SECID0E3XDK"><title>Measurements.</title><p>♂ holotype (<abbrev xmlns:xlink="http://www.w3.org/1999/xlink" xlink:title="Virginia Tech Insect Collection" id="ABBRID0ECYDK" xlink:type="simple">VTEC</abbrev>, MPE03470): <abbrev xmlns:xlink="http://www.w3.org/1999/xlink" xlink:title="body length" id="ABBRID0EGYDK" xlink:type="simple">BL</abbrev> = 28.5, <abbrev xmlns:xlink="http://www.w3.org/1999/xlink" xlink:title="collum width" id="ABBRID0EKYDK" xlink:type="simple">CW</abbrev> = 3.6, <abbrev xmlns:xlink="http://www.w3.org/1999/xlink" xlink:title="intergenal width" id="ABBRID0EOYDK" xlink:type="simple">IW</abbrev> = 1.8, <abbrev xmlns:xlink="http://www.w3.org/1999/xlink" xlink:title="interantennal socket width" id="ABBRID0ESYDK" xlink:type="simple">ISW</abbrev> = 0.7, <abbrev xmlns:xlink="http://www.w3.org/1999/xlink" xlink:title="body ring 11 width" id="ABBRID0EWYDK" xlink:type="simple">B11W</abbrev> = 4.2, <abbrev xmlns:xlink="http://www.w3.org/1999/xlink" xlink:title="body ring 11 height" id="ABBRID0E1YDK" xlink:type="simple">B11H</abbrev> = 2.5. ♀ paratype (<abbrev xmlns:xlink="http://www.w3.org/1999/xlink" xlink:title="Virginia Tech Insect Collection" id="ABBRID0E5YDK" xlink:type="simple">VTEC</abbrev>, MPE03476): <abbrev xmlns:xlink="http://www.w3.org/1999/xlink" xlink:title="body length" id="ABBRID0ECZDK" xlink:type="simple">BL</abbrev> = 27.8, <abbrev xmlns:xlink="http://www.w3.org/1999/xlink" xlink:title="collum width" id="ABBRID0EGZDK" xlink:type="simple">CW</abbrev> = 3.6, <abbrev xmlns:xlink="http://www.w3.org/1999/xlink" xlink:title="intergenal width" id="ABBRID0EKZDK" xlink:type="simple">IW</abbrev> = 2.0, <abbrev xmlns:xlink="http://www.w3.org/1999/xlink" xlink:title="interantennal socket width" id="ABBRID0EOZDK" xlink:type="simple">ISW</abbrev> = 0.9, <abbrev xmlns:xlink="http://www.w3.org/1999/xlink" xlink:title="body ring 11 width" id="ABBRID0ESZDK" xlink:type="simple">B11W</abbrev> = 4.5, <abbrev xmlns:xlink="http://www.w3.org/1999/xlink" xlink:title="body ring 11 height" id="ABBRID0EWZDK" xlink:type="simple">B11H</abbrev> = 3.2.</p></tp:treatment-sec><tp:treatment-sec sec-type="variation" id="SECID0E1ZDK"><title>Variation.</title><p>No known variation.</p></tp:treatment-sec><tp:treatment-sec sec-type="distribution" id="SECID0E6ZDK"><title>Distribution.</title><p>Known only from the type locality, Camp Creek State Park (West Virginia: Mercer County; Suppl. material <xref ref-type="supplementary-material" rid="S7">7</xref>; Fig. <xref ref-type="fig" rid="F126">126</xref>). Distribution area: &gt; 1 km<sup>2</sup>; status: <abbrev xmlns:xlink="http://www.w3.org/1999/xlink" xlink:title="micro-range endemic" id="ABBRID0EP1DK" xlink:type="simple">MRE</abbrev>.</p></tp:treatment-sec><tp:treatment-sec sec-type="ecology" id="SECID0ET1DK"><title>Ecology.</title><p>Individuals of <italic><tp:taxon-name><tp:taxon-name-part taxon-name-part-type="genus" reg="Nannaria">N.</tp:taxon-name-part> <tp:taxon-name-part taxon-name-part-type="species" reg="castra">castra</tp:taxon-name-part></tp:taxon-name></italic> sp. nov. were found in a mesic hardwood and rhododendron forest on top of hardpacked soil surrounding the entrance parking lot to Camp Creek State Park, and along the road leading towards the park campground. The majority of individuals were walking on top of the soil beneath leaf litter.</p></tp:treatment-sec><tp:treatment-sec sec-type="etymology" id="SECID0EE2DK"><title>Etymology.</title><p>This species is named for its type locality. The specific name a noun in apposition from the Latin <italic>castra</italic> for ‘camp.’</p></tp:treatment-sec><tp:treatment-sec sec-type="type locality" id="SECID0EM2DK"><title>Type locality.</title><p>United States, West Virginia, Mercer County, Camp Creek State Park, <named-content xmlns:xlink="http://www.w3.org/1999/xlink" content-type="dwc:verbatimCoordinates" xlink:type="simple"><named-content content-type="geo-json" specific-use="{&#34;type&#34;:&#34;Point&#34;,&#34;coordinates&#34;:[-81.129700,37.514700]}" id="NCID0EV2DK" xlink:type="simple">37.5147°N, -81.1297°W</named-content></named-content>.</p></tp:treatment-sec><tp:treatment-sec><!--Section generated to contain objects referenced in tp:taxon-treatment.--><supplementary-material xmlns:xlink="http://www.w3.org/1999/xlink" id="S7" position="float" orientation="portrait" xlink:type="simple"><object-id content-type="doi" xlink:type="simple">10.3897/zookeys.1030.62544.suppl7</object-id><object-id content-type="arpha" xlink:type="simple">6969AE89-47BF-53EE-8EDA-D8DDDB1C7023</object-id><label>Supplementary material 7</label><caption><p>Suppl. material <xref ref-type="supplementary-material" rid="S7">7</xref></p></caption><statement content-type="dataType"><label>Data type</label><p>occurrences</p></statement><statement content-type="notes"><label>Explanation note</label><p>Materials examined.</p></statement><media xlink:href="zookeys-1030-001-s007.xlsx" position="float" orientation="portrait" xlink:type="simple" id="oo_531240.xlsx"><uri content-type="original_file" xlink:type="simple">https://binary.pensoft.net/file/531240</uri></media><permissions><license xlink:type="simple"><license-p>This dataset is made available under the Open Database License (http://opendatacommons.org/licenses/odbl/1.0/). The Open Database License (ODbL) is a license agreement intended to allow users to freely share, modify, and use this Dataset while maintaining this same freedom for others, provided that the original source and author(s) are credited.</license-p></license></permissions><attrib specific-use="authors">Means JC, Hennen DA, Marek PM</attrib></supplementary-material><fig id="F126" position="float" orientation="portrait"><object-id xmlns:xlink="http://www.w3.org/1999/xlink" content-type="doi" xlink:type="simple">10.3897/zookeys.1030.62544.figure126</object-id><object-id xmlns:xlink="http://www.w3.org/1999/xlink" content-type="arpha" xlink:type="simple">5CC7F362-C9CA-5EF8-880D-BAAA409545A7</object-id><label>Figure 126.</label><caption><p>Distribution map of <italic><tp:taxon-name><tp:taxon-name-part taxon-name-part-type="genus" reg="Nannaria">Nannaria</tp:taxon-name-part> <tp:taxon-name-part taxon-name-part-type="species" reg="minor">minor</tp:taxon-name-part></tp:taxon-name></italic> species group collection localities in the central Appalachians.</p></caption><graphic xmlns:xlink="http://www.w3.org/1999/xlink" xlink:href="zookeys-1030-001-g126.jpg" position="float" orientation="portrait" xlink:type="simple" id="oo_531229.jpg"><uri content-type="original_file" xlink:type="simple">https://binary.pensoft.net/fig/531229</uri></graphic></fig></tp:treatment-sec><ref-list><ref id="B52"><mixed-citation xmlns:xlink="http://www.w3.org/1999/xlink" xlink:type="simple"><person-group><name name-style="western"><surname>Means</surname><given-names>JC</given-names></name><name name-style="western"><surname>Hennen</surname><given-names>DA</given-names></name><name name-style="western"><surname>Tanabe</surname><given-names>T</given-names></name><name name-style="western"><surname>Marek</surname><given-names>PE</given-names></name></person-group> (<year>2021</year>) <article-title>Phylogenetic systematics of the millipede family <tp:taxon-name><tp:taxon-name-part taxon-name-part-type="family">Xystodesmidae</tp:taxon-name-part></tp:taxon-name>.</article-title><source>Insect Systematics and Diversity</source><volume>5</volume>: <fpage>1</fpage>–<lpage>26</lpage>. <ext-link xlink:type="simple" ext-link-type="doi" xlink:href="10.1093/isd/ixab003">https://doi.org/10.1093/isd/ixab003</ext-link></mixed-citation></ref></ref-list></tp:taxon-treatment>
