# Supplementary material for: A revision of the minor species group in the millipede genus Nannaria Chamberlin, 1918 (Diplopoda, Polydesmida, Xystodesmidae)
Source: Zookeys. 2021 Apr 13;1030:1–180. doi: 10.3897/zookeys.1030.62544 (PMC8060247; doi:10.3897/zookeys.1030.62544)
Supplement: XML Treatment for Nannaria serpens [file zookeys.1030.62544-treatment13.xml]

<!DOCTYPE tp:taxon-treatment
  PUBLIC "-//TaxonX//DTD Taxonomic Treatment Publishing DTD v0 20100105//EN" "tax-treatment-NSO.dtd">
<tp:taxon-treatment xmlns:tp="http://www.plazi.org/taxpub"><tp:treatment-meta><kwd-group><label>Taxon classification</label><kwd><named-content xmlns:xlink="http://www.w3.org/1999/xlink" content-type="kingdom">Animalia</named-content></kwd><kwd><named-content xmlns:xlink="http://www.w3.org/1999/xlink" content-type="order">Polydesmida</named-content></kwd><kwd><named-content xmlns:xlink="http://www.w3.org/1999/xlink" content-type="family">Xystodesmidae</named-content></kwd></kwd-group><mixed-citation publication-type="journal"><person-group><name><surname>Means</surname><given-names>Jackson C.</given-names></name><name><surname>Hennen</surname><given-names>Derek A.</given-names></name><name><surname>Marek</surname><given-names>Paul E.</given-names></name></person-group><article-title>A revision of the <italic><tp:taxon-name><tp:taxon-name-part taxon-name-part-type="genus" reg="Nannaria"/><tp:taxon-name-part taxon-name-part-type="species" reg="minor">minor</tp:taxon-name-part></tp:taxon-name></italic> species group in the millipede genus <italic><tp:taxon-name><tp:taxon-name-part taxon-name-part-type="genus" reg="Nannaria">Nannaria</tp:taxon-name-part></tp:taxon-name></italic> Chamberlin, 1918 (<tp:taxon-name><tp:taxon-name-part taxon-name-part-type="class">Diplopoda</tp:taxon-name-part></tp:taxon-name>, <tp:taxon-name><tp:taxon-name-part taxon-name-part-type="order">Polydesmida</tp:taxon-name-part></tp:taxon-name>, <tp:taxon-name><tp:taxon-name-part taxon-name-part-type="family">Xystodesmidae</tp:taxon-name-part></tp:taxon-name>)</article-title><source>Zookeys</source><day>13</day><month>4</month><year>2021</year><volume>1030</volume><fpage>1</fpage><lpage>180</lpage><pub-id pub-id-type="doi">10.3897/zookeys.1030.62544</pub-id></mixed-citation></tp:treatment-meta><tp:nomenclature><tp:taxon-name><object-id xmlns:xlink="http://www.w3.org/1999/xlink" content-type="arpha" xlink:type="simple">B84A3715-F652-5724-8ABB-1D27CEDBB7BD</object-id>
                  <tp:taxon-name-part taxon-name-part-type="genus" reg="Nannaria">Nannaria</tp:taxon-name-part>
                  <tp:taxon-name-part taxon-name-part-type="species" reg="serpens">serpens</tp:taxon-name-part>
                  <object-id xmlns:xlink="http://www.w3.org/1999/xlink" content-type="zoobank" xlink:type="simple">http://zoobank.org/33C19D59-CF22-4713-A660-D1A2FC2DE146</object-id>
                </tp:taxon-name><tp:taxon-status xmlns:xlink="http://www.w3.org/1999/xlink" xlink:type="simple">sp. nov.</tp:taxon-status><xref ref-type="fig" rid="F30">Figs 30</xref><xref ref-type="fig" rid="F31">, 31 Vernacular name: “The Serpentine Twisted-Claw Millipede”</xref></tp:nomenclature><tp:treatment-sec sec-type="material" id="SECID0EFSGK"><title>Material examined.</title><p><bold><italic>Holotype</italic>:</bold> United States – <bold>Virginia</bold> • ♂; Carroll County, Dugspur, side of hill southeast of Blacksnake Meadery; <named-content xmlns:xlink="http://www.w3.org/1999/xlink" content-type="dwc:verbatimCoordinates" xlink:type="simple"><named-content content-type="geo-json" specific-use="{&#34;type&#34;:&#34;Point&#34;,&#34;coordinates&#34;:[-80.542000,36.774700]}" id="NCID0EVSGK" xlink:type="simple">36.7747°N, -80.5420°W</named-content></named-content>; elev. 822 m; 17 Sep. 2014; hand collected; J. Means leg.; <abbrev xmlns:xlink="http://www.w3.org/1999/xlink" xlink:title="Virginia Tech Insect Collection" id="ABBRID0E5SGK" xlink:type="simple">VTEC</abbrev> MPE00202.</p><p><bold><italic>Paratypes</italic>:</bold> United States – <bold>Virginia</bold> • 1 ♂; same collection data as holotype; <named-content xmlns:xlink="http://www.w3.org/1999/xlink" content-type="dwc:institutional_code" xlink:type="simple">VMNH</named-content> MPE00210.</p></tp:treatment-sec><tp:treatment-sec sec-type="material" id="SECID0ETTGK"><title>Other material.</title><p>United States – <bold>North Carolina</bold> • 1 ♂; Ashe County, Three-Top Mtn., 2 miles SE of Creston; <named-content xmlns:xlink="http://www.w3.org/1999/xlink" content-type="dwc:verbatimCoordinates" xlink:type="simple"><named-content content-type="geo-json" specific-use="{&#34;type&#34;:&#34;Point&#34;,&#34;coordinates&#34;:[-81.600300,36.414400]}" id="NCID0E5TGK" xlink:type="simple">36.4144°N, -81.6003°W</named-content></named-content>; elev. 1219 m; 23 July 1963; R. Hoffman, Carico leg.; <named-content xmlns:xlink="http://www.w3.org/1999/xlink" content-type="dwc:institutional_code" xlink:type="simple">VMNH</named-content> NAN0206 • 2 ♂♂; Avery County, Grandfather Mtn.; <named-content xmlns:xlink="http://www.w3.org/1999/xlink" content-type="dwc:verbatimCoordinates" xlink:type="simple"><named-content content-type="geo-json" specific-use="{&#34;type&#34;:&#34;Point&#34;,&#34;coordinates&#34;:[-81.811400,36.109600]}" id="NCID0ESUGK" xlink:type="simple">36.1096°N, -81.8114°W</named-content></named-content>; C. M. leg.; <named-content xmlns:xlink="http://www.w3.org/1999/xlink" content-type="dwc:institutional_code" xlink:type="simple">VMNH</named-content> NAN0205; SCAU – <bold>Virginia</bold> • 1 ♂; Carroll County, Blacksnake Meadery, bottomland near creek at entrance; <named-content xmlns:xlink="http://www.w3.org/1999/xlink" content-type="dwc:verbatimCoordinates" xlink:type="simple"><named-content content-type="geo-json" specific-use="{&#34;type&#34;:&#34;Point&#34;,&#34;coordinates&#34;:[-80.544600,36.776000]}" id="NCID0EIVGK" xlink:type="simple">36.7760°N, -80.5446°W</named-content></named-content>; elev. 767 m; 14 Sep. 2014; hand collected; J. Means leg.; <abbrev xmlns:xlink="http://www.w3.org/1999/xlink" xlink:title="Virginia Tech Insect Collection" id="ABBRID0ERVGK" xlink:type="simple">VTEC</abbrev> MPE00274 • 1 ♀; same collection data as preceding; <abbrev xmlns:xlink="http://www.w3.org/1999/xlink" xlink:title="Virginia Tech Insect Collection" id="ABBRID0EVVGK" xlink:type="simple">VTEC</abbrev> MPE00204 • 1 ♂; Floyd County, on hill edge by side of road across from Rocky Knob Picnic Area; <named-content xmlns:xlink="http://www.w3.org/1999/xlink" content-type="dwc:verbatimCoordinates" xlink:type="simple"><named-content content-type="geo-json" specific-use="{&#34;type&#34;:&#34;Point&#34;,&#34;coordinates&#34;:[-80.349500,36.813200]}" id="NCID0E3VGK" xlink:type="simple">36.8132°N, -80.3495°W</named-content></named-content>; elev. 970 m; 18 Sep. 2015; hand collected; J. Means, P. Marek, K. Lawler, P. Shorter, V. Wong leg.; <abbrev xmlns:xlink="http://www.w3.org/1999/xlink" xlink:title="Virginia Tech Insect Collection" id="ABBRID0EFWGK" xlink:type="simple">VTEC</abbrev> MPE00817 • 1 ♀; same collection data as preceding; <abbrev xmlns:xlink="http://www.w3.org/1999/xlink" xlink:title="Virginia Tech Insect Collection" id="ABBRID0EJWGK" xlink:type="simple">VTEC</abbrev> MPE03717 • 6 ♂♂; Floyd County, 6 mi SE Willis, Felker’s property, Rt. 726, Sorex study; <named-content xmlns:xlink="http://www.w3.org/1999/xlink" content-type="dwc:verbatimCoordinates" xlink:type="simple"><named-content content-type="geo-json" specific-use="{&#34;type&#34;:&#34;Point&#34;,&#34;coordinates&#34;:[-80.398800,36.800900]}" id="NCID0EQWGK" xlink:type="simple">36.8009°N, -80.3988°W</named-content></named-content>; 7 June 1995; J. Anderson leg.; <named-content xmlns:xlink="http://www.w3.org/1999/xlink" content-type="dwc:institutional_code" xlink:type="simple">VMNH</named-content> NAN0083 • 3 ♂♂; same collection data as preceding; 20 June 1995; <named-content xmlns:xlink="http://www.w3.org/1999/xlink" content-type="dwc:institutional_code" xlink:type="simple">VMNH</named-content> survey leg.; <named-content xmlns:xlink="http://www.w3.org/1999/xlink" content-type="dwc:institutional_code" xlink:type="simple">VMNH</named-content> NAN0087 • 2 ♂♂; same collection data as preceding; 7 June 1995; J. Anderson leg.; <named-content xmlns:xlink="http://www.w3.org/1999/xlink" content-type="dwc:institutional_code" xlink:type="simple">VMNH</named-content>, NAN0089 • 12 ♂♂; same collection data as preceding; 4 June 1993; <named-content xmlns:xlink="http://www.w3.org/1999/xlink" content-type="dwc:institutional_code" xlink:type="simple">VMNH</named-content> NAN0207 • 4 ♂♂; Floyd County, Buffalo Mountain N.A.P. south slope site, berleseate; <named-content xmlns:xlink="http://www.w3.org/1999/xlink" content-type="dwc:verbatimCoordinates" xlink:type="simple"><named-content content-type="geo-json" specific-use="{&#34;type&#34;:&#34;Point&#34;,&#34;coordinates&#34;:[-80.477200,36.795800]}" id="NCID0EMYGK" xlink:type="simple">36.7958°N, -80.4772°W</named-content></named-content>; elev. 1067 m; 9 Aug. – 6 Sep. 2000; berlese; Joint Survey leg.; <named-content xmlns:xlink="http://www.w3.org/1999/xlink" content-type="dwc:institutional_code" xlink:type="simple">VMNH</named-content> NAN0084 • 1 ♂; same collection data as preceding; 23 Oct. 1996; <named-content xmlns:xlink="http://www.w3.org/1999/xlink" content-type="dwc:institutional_code" xlink:type="simple">VMNH</named-content> survey leg.; <named-content xmlns:xlink="http://www.w3.org/1999/xlink" content-type="dwc:institutional_code" xlink:type="simple">VMNH</named-content> NAN0088 • 1 ♂; same collection data as preceding; 18 Aug.1991; <named-content xmlns:xlink="http://www.w3.org/1999/xlink" content-type="dwc:institutional_code" xlink:type="simple">VMNH</named-content> NAN0090 • 6 ♂♂; same collection data as preceding; 6 Sep.– 3 Oct. 2000; <named-content xmlns:xlink="http://www.w3.org/1999/xlink" content-type="dwc:institutional_code" xlink:type="simple">VMNH</named-content> NAN0091 • 1 ♂♂; same collection data as preceding; 12 Jan. 1986; R. Hoffman leg.; <named-content xmlns:xlink="http://www.w3.org/1999/xlink" content-type="dwc:institutional_code" xlink:type="simple">VMNH</named-content> NAN0092 • 6 ♂♂; same collection data as preceding; 10 Oct. – 8 Nov.; <named-content xmlns:xlink="http://www.w3.org/1999/xlink" content-type="dwc:institutional_code" xlink:type="simple">VMNH</named-content> survey leg.; <named-content xmlns:xlink="http://www.w3.org/1999/xlink" content-type="dwc:institutional_code" xlink:type="simple">VMNH</named-content> NAN0093 • 30 ♂♂; same collection data as preceding; 23 June – 15 July 2001; <named-content xmlns:xlink="http://www.w3.org/1999/xlink" content-type="dwc:institutional_code" xlink:type="simple">VMNH</named-content> NAN0094, 95 • 9 ♂♂; same collection data as preceding; 23 Nov. 2000; Joint Survey; <named-content xmlns:xlink="http://www.w3.org/1999/xlink" content-type="dwc:institutional_code" xlink:type="simple">VMNH</named-content> NAN0096 • 24 ♂♂; same collection data as preceding; 23 Aug. – 29 Sep. 2001; <named-content xmlns:xlink="http://www.w3.org/1999/xlink" content-type="dwc:institutional_code" xlink:type="simple">VMNH</named-content> survey leg.; <named-content xmlns:xlink="http://www.w3.org/1999/xlink" content-type="dwc:institutional_code" xlink:type="simple">VMNH</named-content> NAN0097 • 15 ♂♂; same collection data as preceding; 31 Oct. 2001; <named-content xmlns:xlink="http://www.w3.org/1999/xlink" content-type="dwc:institutional_code" xlink:type="simple">VMNH</named-content> NAN0098 • 5 ♂♂; same collection data as preceding; 19 Aug. 1992; <named-content xmlns:xlink="http://www.w3.org/1999/xlink" content-type="dwc:institutional_code" xlink:type="simple">VMNH</named-content> NAN0208 • 3 ♂♂; same collection data as preceding; 1 Apr. 1993; <named-content xmlns:xlink="http://www.w3.org/1999/xlink" content-type="dwc:institutional_code" xlink:type="simple">VMNH</named-content> NAN0209 • 1 ♂; same collection data as preceding; 3 Sep. 1967; R. Hoffman leg.; <named-content xmlns:xlink="http://www.w3.org/1999/xlink" content-type="dwc:institutional_code" xlink:type="simple">VMNH</named-content> NAN0296 • 1 ♂; Lee County, Powell Mountain at Va. Hy. 70, near crest; <named-content xmlns:xlink="http://www.w3.org/1999/xlink" content-type="dwc:verbatimCoordinates" xlink:type="simple"><named-content content-type="geo-json" specific-use="{&#34;type&#34;:&#34;Point&#34;,&#34;coordinates&#34;:[-83.106200,36.621100]}" id="NCID0EM4GK" xlink:type="simple">36.6211°N, -83.1062°W</named-content></named-content>; 5 June 1986; R. Hoffman leg.; <named-content xmlns:xlink="http://www.w3.org/1999/xlink" content-type="dwc:institutional_code" xlink:type="simple">VMNH</named-content> NAN0153 • 2 ♂♂; Patrick County, Rock Castle Creek, Rock Castle Gorge Trail, Rocky Knob Recreation Center; <named-content xmlns:xlink="http://www.w3.org/1999/xlink" content-type="dwc:verbatimCoordinates" xlink:type="simple"><named-content content-type="geo-json" specific-use="{&#34;type&#34;:&#34;Point&#34;,&#34;coordinates&#34;:[-80.371700,36.785800]}" id="NCID0EA5GK" xlink:type="simple">36.7858°N, -80.3717°W</named-content></named-content>; elev. 839 m; 21 Sep. 2015; hand collected; J. Means, P. Marek leg.; <abbrev xmlns:xlink="http://www.w3.org/1999/xlink" xlink:title="Virginia Tech Insect Collection" id="ABBRID0EJ5GK" xlink:type="simple">VTEC</abbrev> MPE00830, 833 • 1 ♂; Patrick County, side of hill by Fred Clifton Park; <named-content xmlns:xlink="http://www.w3.org/1999/xlink" content-type="dwc:verbatimCoordinates" xlink:type="simple"><named-content content-type="geo-json" specific-use="{&#34;type&#34;:&#34;Point&#34;,&#34;coordinates&#34;:[-80.324600,36.718100]}" id="NCID0EQ5GK" xlink:type="simple">36.7181°N, -80.3246°W</named-content></named-content>; elev; 869 m; hand collected; J. Means, P. Shorter; leg.; <abbrev xmlns:xlink="http://www.w3.org/1999/xlink" xlink:title="Virginia Tech Insect Collection" id="ABBRID0EZ5GK" xlink:type="simple">VTEC</abbrev> MPE02610 • 2 ♀; same collection data as preceding; <abbrev xmlns:xlink="http://www.w3.org/1999/xlink" xlink:title="Virginia Tech Insect Collection" id="ABBRID0E45GK" xlink:type="simple">VTEC</abbrev> MPE02629, 2630 • 3 ♂♂; Rockbridge County, vicinity of Natural Bridge, in dry limestone woods; <named-content xmlns:xlink="http://www.w3.org/1999/xlink" content-type="dwc:verbatimCoordinates" xlink:type="simple"><named-content content-type="geo-json" specific-use="{&#34;type&#34;:&#34;Point&#34;,&#34;coordinates&#34;:[-79.543300,37.630000]}" id="NCID0EE6GK" xlink:type="simple">37.63°N, -79.5433°W</named-content></named-content>; 14 May 1989; R. Hoffman leg.; <named-content xmlns:xlink="http://www.w3.org/1999/xlink" content-type="dwc:institutional_code" xlink:type="simple">VMNH</named-content> NAN0193. For detailed collection data see Suppl. material <xref ref-type="supplementary-material" rid="S7">7</xref>.</p></tp:treatment-sec><tp:treatment-sec sec-type="diagnosis" id="SECID0EZ6GK"><title>Diagnosis.</title><p>Adult males of <italic><tp:taxon-name><tp:taxon-name-part taxon-name-part-type="genus" reg="Nannaria">Nannaria</tp:taxon-name-part> <tp:taxon-name-part taxon-name-part-type="species" reg="serpens">serpens</tp:taxon-name-part></tp:taxon-name></italic> sp. nov. are distinct from other <italic><tp:taxon-name><tp:taxon-name-part taxon-name-part-type="genus" reg="Nannaria">Nannaria</tp:taxon-name-part></tp:taxon-name></italic> and the sympatric <italic><tp:taxon-name><tp:taxon-name-part taxon-name-part-type="genus" reg="Nannaria">N.</tp:taxon-name-part> <tp:taxon-name-part taxon-name-part-type="species" reg="wilsoni">wilsoni</tp:taxon-name-part></tp:taxon-name></italic>, based on the following combination of characters: <bold><italic>Gonopods</italic>.</bold> Gonopodal acropodite gently curving medially, not strongly curving medially as in <italic><tp:taxon-name><tp:taxon-name-part taxon-name-part-type="genus" reg="Nannaria">N.</tp:taxon-name-part> <tp:taxon-name-part taxon-name-part-type="species" reg="wilsoni">wilsoni</tp:taxon-name-part></tp:taxon-name></italic>. Telopodite basal zone height &lt; 1/2 length of acropodite, not heavily reduced as in <italic><tp:taxon-name><tp:taxon-name-part taxon-name-part-type="genus" reg="Nannaria">N.</tp:taxon-name-part> <tp:taxon-name-part taxon-name-part-type="species" reg="wilsoni">wilsoni</tp:taxon-name-part></tp:taxon-name></italic>. Acropodite with slightly swollen medial area (Fig. <xref ref-type="fig" rid="F30">30C</xref>, red triangle) and small lobed medial flange (Fig. <xref ref-type="fig" rid="F30">30A</xref>, red arrow) basal to apex. Tip directed medially, blunt and simple, not with folds, grooves, flanges as in <italic><tp:taxon-name><tp:taxon-name-part taxon-name-part-type="genus" reg="Nannaria">N.</tp:taxon-name-part> <tp:taxon-name-part taxon-name-part-type="species" reg="wilsoni">wilsoni</tp:taxon-name-part></tp:taxon-name></italic>. Distal zone greatly reduced, not enlarged and curving caudomedially as in <italic><tp:taxon-name><tp:taxon-name-part taxon-name-part-type="genus" reg="Nannaria">N.</tp:taxon-name-part> <tp:taxon-name-part taxon-name-part-type="species" reg="wilsoni">wilsoni</tp:taxon-name-part></tp:taxon-name></italic>. Prefemur with sinuous, cephalically-directed prefemoral process, not curving medially as in <italic><tp:taxon-name><tp:taxon-name-part taxon-name-part-type="genus" reg="Nannaria">N.</tp:taxon-name-part> <tp:taxon-name-part taxon-name-part-type="species" reg="wilsoni">wilsoni</tp:taxon-name-part></tp:taxon-name></italic>. Prefemoral spine enlarged, cephalically directed, lacking secondary hump as in <italic><tp:taxon-name><tp:taxon-name-part taxon-name-part-type="genus" reg="Nannaria">N.</tp:taxon-name-part> <tp:taxon-name-part taxon-name-part-type="species" reg="mcelroyorum">mcelroyorum</tp:taxon-name-part></tp:taxon-name></italic> sp. nov. <bold><italic>Color</italic>.</bold> Tergites with bright orange paranotal spots (Fig. <xref ref-type="fig" rid="F31">31</xref>). Dark brown background. Dorsum of collum smooth with orange margin.</p><fig id="F30" position="float" orientation="portrait"><object-id xmlns:xlink="http://www.w3.org/1999/xlink" content-type="doi" xlink:type="simple">10.3897/zookeys.1030.62544.figure30</object-id><object-id xmlns:xlink="http://www.w3.org/1999/xlink" content-type="arpha" xlink:type="simple">C4D0919F-E44F-538F-ABEB-809DC45221D9</object-id><label>Figure 30.</label><caption><p><italic><tp:taxon-name><tp:taxon-name-part taxon-name-part-type="genus" reg="Nannaria">Nannaria</tp:taxon-name-part> <tp:taxon-name-part taxon-name-part-type="species" reg="serpens">serpens</tp:taxon-name-part></tp:taxon-name></italic> sp. nov. holotype ♂ (<abbrev xmlns:xlink="http://www.w3.org/1999/xlink" xlink:title="Virginia Tech Insect Collection" id="ABBRID0EKEHK" xlink:type="simple">VTEC</abbrev>, MPE00202) left gonopod <bold>A</bold> anterior view; red arrow indicates medial flange <bold>B</bold> medial view <bold>C</bold> posterior view; red triangle indicates slight medial acropodite swelling. Scale bar: 0.5 mm.</p></caption><graphic xmlns:xlink="http://www.w3.org/1999/xlink" xlink:href="zookeys-1030-001-g030.jpg" position="float" orientation="portrait" xlink:type="simple" id="oo_531133.jpg"><uri content-type="original_file" xlink:type="simple">https://binary.pensoft.net/fig/531133</uri></graphic></fig><fig id="F31" position="float" orientation="portrait"><object-id xmlns:xlink="http://www.w3.org/1999/xlink" content-type="doi" xlink:type="simple">10.3897/zookeys.1030.62544.figure31</object-id><object-id xmlns:xlink="http://www.w3.org/1999/xlink" content-type="arpha" xlink:type="simple">C4F198E2-E6D3-514D-BC51-EB95FCB598D2</object-id><label>Figure 31.</label><caption><p><italic><tp:taxon-name><tp:taxon-name-part taxon-name-part-type="genus" reg="Nannaria">Nannaria</tp:taxon-name-part> <tp:taxon-name-part taxon-name-part-type="species" reg="serpens">serpens</tp:taxon-name-part></tp:taxon-name></italic> sp. nov. holotype ♂ (<abbrev xmlns:xlink="http://www.w3.org/1999/xlink" xlink:title="Virginia Tech Insect Collection" id="ABBRID0EMFHK" xlink:type="simple">VTEC</abbrev>, MPE00202) coloration. Scale bar: 4.0 mm.</p></caption><graphic xmlns:xlink="http://www.w3.org/1999/xlink" xlink:href="zookeys-1030-001-g031.jpg" position="float" orientation="portrait" xlink:type="simple" id="oo_531134.jpg"><uri content-type="original_file" xlink:type="simple">https://binary.pensoft.net/fig/531134</uri></graphic></fig></tp:treatment-sec><tp:treatment-sec sec-type="description" id="SECID0EVFHK"><title>Measurements.</title><p>♂ holotype (<abbrev xmlns:xlink="http://www.w3.org/1999/xlink" xlink:title="Virginia Tech Insect Collection" id="ABBRID0E2FHK" xlink:type="simple">VTEC</abbrev>, MPE00202): <abbrev xmlns:xlink="http://www.w3.org/1999/xlink" xlink:title="body length" id="ABBRID0E6FHK" xlink:type="simple">BL</abbrev> = 30.9, <abbrev xmlns:xlink="http://www.w3.org/1999/xlink" xlink:title="intergenal width" id="ABBRID0EDGHK" xlink:type="simple">IW</abbrev> = 2.4, <abbrev xmlns:xlink="http://www.w3.org/1999/xlink" xlink:title="interantennal socket width" id="ABBRID0EHGHK" xlink:type="simple">ISW</abbrev> = 0.8, <abbrev xmlns:xlink="http://www.w3.org/1999/xlink" xlink:title="body ring 11 width" id="ABBRID0ELGHK" xlink:type="simple">B11W</abbrev> = 4.7, <abbrev xmlns:xlink="http://www.w3.org/1999/xlink" xlink:title="body ring 11 height" id="ABBRID0EPGHK" xlink:type="simple">B11H</abbrev> = 2.9; ♀ paratype (<abbrev xmlns:xlink="http://www.w3.org/1999/xlink" xlink:title="Virginia Tech Insect Collection" id="ABBRID0ETGHK" xlink:type="simple">VTEC</abbrev>, MPE00204): <abbrev xmlns:xlink="http://www.w3.org/1999/xlink" xlink:title="body length" id="ABBRID0EXGHK" xlink:type="simple">BL</abbrev> = 29.4, <abbrev xmlns:xlink="http://www.w3.org/1999/xlink" xlink:title="collum width" id="ABBRID0E2GHK" xlink:type="simple">CW</abbrev> = 3.4, <abbrev xmlns:xlink="http://www.w3.org/1999/xlink" xlink:title="intergenal width" id="ABBRID0E6GHK" xlink:type="simple">IW</abbrev> = 1.8, <abbrev xmlns:xlink="http://www.w3.org/1999/xlink" xlink:title="interantennal socket width" id="ABBRID0EDHHK" xlink:type="simple">ISW</abbrev> = 0.8, <abbrev xmlns:xlink="http://www.w3.org/1999/xlink" xlink:title="body ring 11 width" id="ABBRID0EHHHK" xlink:type="simple">B11W</abbrev> = 4.4, <abbrev xmlns:xlink="http://www.w3.org/1999/xlink" xlink:title="body ring 11 height" id="ABBRID0ELHHK" xlink:type="simple">B11H</abbrev> = 3.0.</p></tp:treatment-sec><tp:treatment-sec sec-type="variation" id="SECID0EPHHK"><title>Variation.</title><p>No known variation.</p></tp:treatment-sec><tp:treatment-sec sec-type="distribution" id="SECID0EUHHK"><title>Distribution.</title><p>Known from southwestern Virginia and northwestern North Carolina, with disjunct populations ca. 112 km northeast at Natural Bridge State Park, and ca. 230 km southwest at Powell Mountain (North Carolina: Ashe and Avery counties; Virginia: Carroll, Floyd, Lee, Patrick and Rockbridge counties, Suppl. material <xref ref-type="supplementary-material" rid="S7">7</xref>; Fig. <xref ref-type="fig" rid="F126">126</xref>). Distribution area: 2,280 km<sup>2</sup>; status: <abbrev xmlns:xlink="http://www.w3.org/1999/xlink" xlink:title="short-range endemic" id="ABBRID0EEIHK" xlink:type="simple">SRE</abbrev>.</p></tp:treatment-sec><tp:treatment-sec sec-type="ecology" id="SECID0EIIHK"><title>Ecology.</title><p>Individuals of <italic><tp:taxon-name><tp:taxon-name-part taxon-name-part-type="genus" reg="Nannaria">N.</tp:taxon-name-part> <tp:taxon-name-part taxon-name-part-type="species" reg="serpens">serpens</tp:taxon-name-part></tp:taxon-name></italic> sp. nov. have been collected from mesic hardwood forests composed of oak, maple, tuliptree, sassafras, and rhododendron, often found under leaves on wooded hillsides.</p></tp:treatment-sec><tp:treatment-sec sec-type="etymology" id="SECID0EZIHK"><title>Etymology.</title><p>This species is named for both the serpentine nature of its prefemoral process, and for its type locality, Blacksnake Meadery. The specific name is derived from the Latin <italic>serpens</italic> meaning snake, and is a noun in apposition.</p></tp:treatment-sec><tp:treatment-sec sec-type="type locality" id="SECID0EBJHK"><title>Type locality.</title><p>United States, Virginia, Carroll County, Dugspur, side of hill southeast of Blacksnake Meadery, <named-content xmlns:xlink="http://www.w3.org/1999/xlink" content-type="dwc:verbatimCoordinates" xlink:type="simple"><named-content content-type="geo-json" specific-use="{&#34;type&#34;:&#34;Point&#34;,&#34;coordinates&#34;:[-80.542000,36.774700]}" id="NCID0EKJHK" xlink:type="simple">36.7747°N, -80.5420°W</named-content></named-content>.</p></tp:treatment-sec><tp:treatment-sec><!--Section generated to contain objects referenced in tp:taxon-treatment.--><supplementary-material xmlns:xlink="http://www.w3.org/1999/xlink" id="S7" position="float" orientation="portrait" xlink:type="simple"><object-id content-type="doi" xlink:type="simple">10.3897/zookeys.1030.62544.suppl7</object-id><object-id content-type="arpha" xlink:type="simple">6969AE89-47BF-53EE-8EDA-D8DDDB1C7023</object-id><label>Supplementary material 7</label><caption><p>Suppl. material <xref ref-type="supplementary-material" rid="S7">7</xref></p></caption><statement content-type="dataType"><label>Data type</label><p>occurrences</p></statement><statement content-type="notes"><label>Explanation note</label><p>Materials examined.</p></statement><media xlink:href="zookeys-1030-001-s007.xlsx" position="float" orientation="portrait" xlink:type="simple" id="oo_531240.xlsx"><uri content-type="original_file" xlink:type="simple">https://binary.pensoft.net/file/531240</uri></media><permissions><license xlink:type="simple"><license-p>This dataset is made available under the Open Database License (http://opendatacommons.org/licenses/odbl/1.0/). The Open Database License (ODbL) is a license agreement intended to allow users to freely share, modify, and use this Dataset while maintaining this same freedom for others, provided that the original source and author(s) are credited.</license-p></license></permissions><attrib specific-use="authors">Means JC, Hennen DA, Marek PM</attrib></supplementary-material><fig id="F126" position="float" orientation="portrait"><object-id xmlns:xlink="http://www.w3.org/1999/xlink" content-type="doi" xlink:type="simple">10.3897/zookeys.1030.62544.figure126</object-id><object-id xmlns:xlink="http://www.w3.org/1999/xlink" content-type="arpha" xlink:type="simple">5CC7F362-C9CA-5EF8-880D-BAAA409545A7</object-id><label>Figure 126.</label><caption><p>Distribution map of <italic><tp:taxon-name><tp:taxon-name-part taxon-name-part-type="genus" reg="Nannaria">Nannaria</tp:taxon-name-part> <tp:taxon-name-part taxon-name-part-type="species" reg="minor">minor</tp:taxon-name-part></tp:taxon-name></italic> species group collection localities in the central Appalachians.</p></caption><graphic xmlns:xlink="http://www.w3.org/1999/xlink" xlink:href="zookeys-1030-001-g126.jpg" position="float" orientation="portrait" xlink:type="simple" id="oo_531229.jpg"><uri content-type="original_file" xlink:type="simple">https://binary.pensoft.net/fig/531229</uri></graphic></fig></tp:treatment-sec></tp:taxon-treatment>
