# Supplementary material for: A revision of the minor species group in the millipede genus Nannaria Chamberlin, 1918 (Diplopoda, Polydesmida, Xystodesmidae)
Source: Zookeys. 2021 Apr 13;1030:1–180. doi: 10.3897/zookeys.1030.62544 (PMC8060247; doi:10.3897/zookeys.1030.62544)
Supplement: XML Treatment for Nannaria hokie [file zookeys.1030.62544-treatment16.xml]

<!DOCTYPE tp:taxon-treatment
  PUBLIC "-//TaxonX//DTD Taxonomic Treatment Publishing DTD v0 20100105//EN" "tax-treatment-NSO.dtd">
<tp:taxon-treatment xmlns:tp="http://www.plazi.org/taxpub"><tp:treatment-meta><kwd-group><label>Taxon classification</label><kwd><named-content xmlns:xlink="http://www.w3.org/1999/xlink" content-type="kingdom">Animalia</named-content></kwd><kwd><named-content xmlns:xlink="http://www.w3.org/1999/xlink" content-type="order">Polydesmida</named-content></kwd><kwd><named-content xmlns:xlink="http://www.w3.org/1999/xlink" content-type="family">Xystodesmidae</named-content></kwd></kwd-group><mixed-citation publication-type="journal"><person-group><name><surname>Means</surname><given-names>Jackson C.</given-names></name><name><surname>Hennen</surname><given-names>Derek A.</given-names></name><name><surname>Marek</surname><given-names>Paul E.</given-names></name></person-group><article-title>A revision of the <italic><tp:taxon-name><tp:taxon-name-part taxon-name-part-type="genus" reg="Nannaria"/><tp:taxon-name-part taxon-name-part-type="species" reg="minor">minor</tp:taxon-name-part></tp:taxon-name></italic> species group in the millipede genus <italic><tp:taxon-name><tp:taxon-name-part taxon-name-part-type="genus" reg="Nannaria">Nannaria</tp:taxon-name-part></tp:taxon-name></italic> Chamberlin, 1918 (<tp:taxon-name><tp:taxon-name-part taxon-name-part-type="class">Diplopoda</tp:taxon-name-part></tp:taxon-name>, <tp:taxon-name><tp:taxon-name-part taxon-name-part-type="order">Polydesmida</tp:taxon-name-part></tp:taxon-name>, <tp:taxon-name><tp:taxon-name-part taxon-name-part-type="family">Xystodesmidae</tp:taxon-name-part></tp:taxon-name>)</article-title><source>Zookeys</source><day>13</day><month>4</month><year>2021</year><volume>1030</volume><fpage>1</fpage><lpage>180</lpage><pub-id pub-id-type="doi">10.3897/zookeys.1030.62544</pub-id></mixed-citation></tp:treatment-meta><tp:nomenclature><tp:taxon-name><object-id xmlns:xlink="http://www.w3.org/1999/xlink" content-type="arpha" xlink:type="simple">11ACA8B4-D458-5F9B-BD8E-B3A44CF71419</object-id>
                  <tp:taxon-name-part taxon-name-part-type="genus" reg="Nannaria">Nannaria</tp:taxon-name-part>
                  <tp:taxon-name-part taxon-name-part-type="species" reg="hokie">hokie</tp:taxon-name-part>
                </tp:taxon-name><tp:taxon-authority>Means, Hennen &amp; Marek, 2021</tp:taxon-authority><xref ref-type="fig" rid="F35">Figs 35</xref><xref ref-type="fig" rid="F36">, 36</xref><xref ref-type="fig" rid="F37">, 37 Vernacular name: “The Virginia Tech Twisted-Claw Millipede”</xref><tp:nomenclature-citation-list><tp:nomenclature-citation><tp:taxon-name>
                      <tp:taxon-name-part taxon-name-part-type="genus" reg="Nannaria">Nannaria</tp:taxon-name-part> <tp:taxon-name-part taxon-name-part-type="species" reg="hokie">hokie</tp:taxon-name-part></tp:taxon-name><comment>Means, Hennen &amp; Marek, in <xref ref-type="bibr" rid="B52">Means et al. 2021</xref>: 4, 5, 7, 10, 17–19, 24, S70.</comment></tp:nomenclature-citation></tp:nomenclature-citation-list></tp:nomenclature><tp:treatment-sec sec-type="material" id="SECID0EDYAM"><title>Material examined.</title><p><bold><italic>Holotype</italic>:</bold> United States – <bold>Virginia</bold> • ♂; Montgomery County, Blacksburg, Virginia Tech campus, Stadium Woods; <named-content xmlns:xlink="http://www.w3.org/1999/xlink" content-type="dwc:verbatimCoordinates" xlink:type="simple"><named-content content-type="geo-json" specific-use="{&#34;type&#34;:&#34;Point&#34;,&#34;coordinates&#34;:[-80.415900,37.221600]}" id="NCID0ETYAM" xlink:type="simple">37.2216°N, -80.4159°W</named-content></named-content>; elev. 637 m; 17 Apr. 2019; hand collected; P. Marek leg.; <abbrev xmlns:xlink="http://www.w3.org/1999/xlink" xlink:title="Virginia Tech Insect Collection" id="ABBRID0E3YAM" xlink:type="simple">VTEC</abbrev> MPE04803.</p><p><bold><italic>Paratypes</italic>:</bold> United States – <bold>Virginia</bold> • 5 ♂♂; Montgomery County, Blacksburg, Virginia Tech campus, south side of Duck Pond; <named-content xmlns:xlink="http://www.w3.org/1999/xlink" content-type="dwc:verbatimCoordinates" xlink:type="simple"><named-content content-type="geo-json" specific-use="{&#34;type&#34;:&#34;Point&#34;,&#34;coordinates&#34;:[-80.427600,37.225000]}" id="NCID0EMZAM" xlink:type="simple">37.2250°N, -80.4276°W</named-content></named-content>; elev. 625 m; 13 Oct. 2015; hand collected; D. Hennen leg.; <abbrev xmlns:xlink="http://www.w3.org/1999/xlink" xlink:title="Virginia Tech Insect Collection" id="ABBRID0EVZAM" xlink:type="simple">VTEC</abbrev> MPE00880, 882, 883, <named-content xmlns:xlink="http://www.w3.org/1999/xlink" content-type="dwc:institutional_code" xlink:type="simple">VMNH</named-content>, MPE00884, 886 • 2 ♀♀; same collection data as preceding; <abbrev xmlns:xlink="http://www.w3.org/1999/xlink" xlink:title="Virginia Tech Insect Collection" id="ABBRID0EB1AM" xlink:type="simple">VTEC</abbrev> MPE00881, 885.</p></tp:treatment-sec><tp:treatment-sec sec-type="material" id="SECID0EF1AM"><title>Other material.</title><p>United States – <bold>Virginia</bold> • 4 ♂♂; Floyd County, along Goose Creek, ca. 3 mi. N of Simpsons, 1850 ft.; <named-content xmlns:xlink="http://www.w3.org/1999/xlink" content-type="dwc:verbatimCoordinates" xlink:type="simple"><named-content content-type="geo-json" specific-use="{&#34;type&#34;:&#34;Point&#34;,&#34;coordinates&#34;:[-80.205500,37.081500]}" id="NCID0EQ1AM" xlink:type="simple">37.0815°N, -80.2055°W</named-content></named-content>; 9 Oct. 1971; R. Hoffman, Knight leg.; <named-content xmlns:xlink="http://www.w3.org/1999/xlink" content-type="dwc:institutional_code" xlink:type="simple">VMNH</named-content> NAN0005, 0244 • 10 ♂♂; Montgomery County, Golden Hills Disc Golf course, in gully; <named-content xmlns:xlink="http://www.w3.org/1999/xlink" content-type="dwc:verbatimCoordinates" xlink:type="simple"><named-content content-type="geo-json" specific-use="{&#34;type&#34;:&#34;Point&#34;,&#34;coordinates&#34;:[-80.407800,37.172900]}" id="NCID0EE2AM" xlink:type="simple">37.1729°N, -80.4078°W</named-content></named-content>; elev. 628 m; 8 Nov. 2014; hand collected; J. Means, D. Hennen, P. Marek leg.; <abbrev xmlns:xlink="http://www.w3.org/1999/xlink" xlink:title="Virginia Tech Insect Collection" id="ABBRID0EN2AM" xlink:type="simple">VTEC</abbrev> MPE00266, 275, 280, 283–89 • 5 ♂♂; Montgomery County, Blacksburg, Virginia Tech, patch of woods between Grove Ln. and Duck Pond; <named-content xmlns:xlink="http://www.w3.org/1999/xlink" content-type="dwc:verbatimCoordinates" xlink:type="simple"><named-content content-type="geo-json" specific-use="{&#34;type&#34;:&#34;Point&#34;,&#34;coordinates&#34;:[-80.426000,37.224700]}" id="NCID0EU2AM" xlink:type="simple">37.2247°N, -80.4260°W</named-content></named-content>, elev. 628 m; 9 Nov. 2017; hand collected; J. Means, D. Hennen, G. Schiermeyer leg.; <abbrev xmlns:xlink="http://www.w3.org/1999/xlink" xlink:title="Virginia Tech Insect Collection" id="ABBRID0E42AM" xlink:type="simple">VTEC</abbrev> MPE03464–68 • 1 ♂; Montgomery County, Blacksburg, end of Valley View Drive near quarry; <named-content xmlns:xlink="http://www.w3.org/1999/xlink" content-type="dwc:verbatimCoordinates" xlink:type="simple"><named-content content-type="geo-json" specific-use="{&#34;type&#34;:&#34;Point&#34;,&#34;coordinates&#34;:[-80.389400,37.221800]}" id="NCID0EE3AM" xlink:type="simple">37.2218°N, -80.3894°W</named-content></named-content>; elev. 671 m; 13 Sep. 2019; hand collected; J. Means, D. Hennen, P. Marek, F. Vasquez, I. Huerta leg.; <abbrev xmlns:xlink="http://www.w3.org/1999/xlink" xlink:title="Virginia Tech Insect Collection" id="ABBRID0EN3AM" xlink:type="simple">VTEC</abbrev> MPE04998 • 2 ♂♂; Montgomery County, Gateway Trail, 0.5 mi in from main trail by stream; <named-content xmlns:xlink="http://www.w3.org/1999/xlink" content-type="dwc:verbatimCoordinates" xlink:type="simple"><named-content content-type="geo-json" specific-use="{&#34;type&#34;:&#34;Point&#34;,&#34;coordinates&#34;:[-80.461000,37.250600]}" id="NCID0EU3AM" xlink:type="simple">37.2506°N, -80.4610°W</named-content></named-content>; elev. 642 m; 26 Sep. 2014; hand collected; J. Means, P. Marek, E. Francis, K. Lawler, N. Zegler leg.; <abbrev xmlns:xlink="http://www.w3.org/1999/xlink" xlink:title="Virginia Tech Insect Collection" id="ABBRID0E43AM" xlink:type="simple">VTEC</abbrev> MPE00227, 229 • 4 ♂♂; Montgomery County, Blacksburg, 803 Airport Rd.; <named-content xmlns:xlink="http://www.w3.org/1999/xlink" content-type="dwc:verbatimCoordinates" xlink:type="simple"><named-content content-type="geo-json" specific-use="{&#34;type&#34;:&#34;Point&#34;,&#34;coordinates&#34;:[-80.405300,37.212500]}" id="NCID0EE4AM" xlink:type="simple">37.2125°N, -80.4053°W</named-content></named-content>; elev. 581 m; 3 Mar. 2018; hand collected; J. Means, P. Marek, G. Schiermeyer, C. Hall leg.; <abbrev xmlns:xlink="http://www.w3.org/1999/xlink" xlink:title="Virginia Tech Insect Collection" id="ABBRID0EN4AM" xlink:type="simple">VTEC</abbrev> MPE03829, 3830, 3833, 3835 • 4 ♀♀; same collection data as preceding; <abbrev xmlns:xlink="http://www.w3.org/1999/xlink" xlink:title="Virginia Tech Insect Collection" id="ABBRID0ER4AM" xlink:type="simple">VTEC</abbrev> MPE03831, 3832, 3834, 3836 • 1 ♂; Montgomery County, Blacksburg, 505 Fairview Ave., ex puddle of water at base of driveway in neighborhood; <named-content xmlns:xlink="http://www.w3.org/1999/xlink" content-type="dwc:verbatimCoordinates" xlink:type="simple"><named-content content-type="geo-json" specific-use="{&#34;type&#34;:&#34;Point&#34;,&#34;coordinates&#34;:[-80.406630,37.212000]}" id="NCID0EY4AM" xlink:type="simple">37.212°N, -80.40663°W</named-content></named-content>; elev. 640 m; 13 Mar. 2020; hand collected; P. Marek leg.; <abbrev xmlns:xlink="http://www.w3.org/1999/xlink" xlink:title="Virginia Tech Insect Collection" id="ABBRID0EB5AM" xlink:type="simple">VTEC</abbrev> MPE05027 • 1 ♂; Montgomery County, Blacksburg, jct. Airport and Fairview Rds.; <named-content xmlns:xlink="http://www.w3.org/1999/xlink" content-type="dwc:verbatimCoordinates" xlink:type="simple"><named-content content-type="geo-json" specific-use="{&#34;type&#34;:&#34;Point&#34;,&#34;coordinates&#34;:[-80.406000,37.212200]}" id="NCID0EI5AM" xlink:type="simple">37.2122°N, -80.4060°W</named-content></named-content>; elev. 634 m; 19 Feb. 2018; hand collected; P. Marek leg.; <abbrev xmlns:xlink="http://www.w3.org/1999/xlink" xlink:title="Virginia Tech Insect Collection" id="ABBRID0ER5AM" xlink:type="simple">VTEC</abbrev> MPE03808 • 1 ♀; Montgomery County, Blacksburg, Virginia Tech campus, southern end of Duck Pond; <named-content xmlns:xlink="http://www.w3.org/1999/xlink" content-type="dwc:verbatimCoordinates" xlink:type="simple"><named-content content-type="geo-json" specific-use="{&#34;type&#34;:&#34;Point&#34;,&#34;coordinates&#34;:[-80.427200,37.225100]}" id="NCID0EY5AM" xlink:type="simple">37.2251°N, -80.4272°W</named-content></named-content>; elev. 623 m; 8 June 2017; G. Scheirmeyer leg.; <abbrev xmlns:xlink="http://www.w3.org/1999/xlink" xlink:title="Virginia Tech Insect Collection" id="ABBRID0EB6AM" xlink:type="simple">VTEC</abbrev> MPE03705 • 1 ♂; Montgomery County, Blacksburg; <named-content xmlns:xlink="http://www.w3.org/1999/xlink" content-type="dwc:verbatimCoordinates" xlink:type="simple"><named-content content-type="geo-json" specific-use="{&#34;type&#34;:&#34;Point&#34;,&#34;coordinates&#34;:[-80.408700,37.184900]}" id="NCID0EI6AM" xlink:type="simple">37.1849°N, -80.4087°W</named-content></named-content>; 28 Oct. 1956; R. Hoffman leg.; <named-content xmlns:xlink="http://www.w3.org/1999/xlink" content-type="dwc:institutional_code" xlink:type="simple">VMNH</named-content> NAN0234 • 20 ♂♂; Montgomery County, south Blacksburg, nr jct. Rt. 775 and US 460, under stones in grassy field; <named-content xmlns:xlink="http://www.w3.org/1999/xlink" content-type="dwc:verbatimCoordinates" xlink:type="simple"><named-content content-type="geo-json" specific-use="{&#34;type&#34;:&#34;Point&#34;,&#34;coordinates&#34;:[-80.408700,37.184900]}" id="NCID0E36AM" xlink:type="simple">37.1849°N, -80.4087°W</named-content></named-content>; 3 Nov. 1956; R. Hoffman leg.; <named-content xmlns:xlink="http://www.w3.org/1999/xlink" content-type="dwc:institutional_code" xlink:type="simple">VMNH</named-content> NAN0320, 321 • 1 ♂; Montgomery County; Oct. 1950; R. Hoffman leg.; <named-content xmlns:xlink="http://www.w3.org/1999/xlink" content-type="dwc:institutional_code" xlink:type="simple">VMNH</named-content> NAN0235 • 5 ♂♂; Montgomery County, Blacksburg, Trillium Vale; <named-content xmlns:xlink="http://www.w3.org/1999/xlink" content-type="dwc:verbatimCoordinates" xlink:type="simple"><named-content content-type="geo-json" specific-use="{&#34;type&#34;:&#34;Point&#34;,&#34;coordinates&#34;:[-80.414100,37.229400]}" id="NCID0E3ABM" xlink:type="simple">37.2294°N, -80.4141°W</named-content></named-content>; 10 Oct. 1950; R. Hoffman leg.; <named-content xmlns:xlink="http://www.w3.org/1999/xlink" content-type="dwc:institutional_code" xlink:type="simple">VMNH</named-content> NAN0243 • 6 ♂♂; Pulaski County, Highland Farm, bottom of hill in dry stream bed; <named-content xmlns:xlink="http://www.w3.org/1999/xlink" content-type="dwc:verbatimCoordinates" xlink:type="simple"><named-content content-type="geo-json" specific-use="{&#34;type&#34;:&#34;Point&#34;,&#34;coordinates&#34;:[-80.645600,37.177500]}" id="NCID0EQBBM" xlink:type="simple">37.1775°N, -80.6456°W</named-content></named-content>; elev. 574 m; 27 Dec. 2014; hand collected; J. Means, K. Lawler leg.; <abbrev xmlns:xlink="http://www.w3.org/1999/xlink" xlink:title="Virginia Tech Insect Collection" id="ABBRID0EZBBM" xlink:type="simple">VTEC</abbrev> MPE00253–55, 259–61 • 3 ♀♀; same collection data as preceding; MPE00262–64 • 1 ♂; Smyth County, 7 mi SE of Chilhowie, NW slope of Iron Mtn.; <named-content xmlns:xlink="http://www.w3.org/1999/xlink" content-type="dwc:verbatimCoordinates" xlink:type="simple"><named-content content-type="geo-json" specific-use="{&#34;type&#34;:&#34;Point&#34;,&#34;coordinates&#34;:[-81.618800,36.710000]}" id="NCID0EACBM" xlink:type="simple">36.7100°N, -81.6188°W</named-content></named-content>; 4 May 1964; R. Hoffman leg.; <named-content xmlns:xlink="http://www.w3.org/1999/xlink" content-type="dwc:institutional_code" xlink:type="simple">VMNH</named-content> NAN0003. For detailed collection data see Suppl. material <xref ref-type="supplementary-material" rid="S7">7</xref>.</p></tp:treatment-sec><tp:treatment-sec sec-type="diagnosis" id="SECID0EVCBM"><title>Diagnosis.</title><p>Adult males of <italic><tp:taxon-name><tp:taxon-name-part taxon-name-part-type="genus" reg="Nannaria">Nannaria</tp:taxon-name-part> <tp:taxon-name-part taxon-name-part-type="species" reg="hokie">hokie</tp:taxon-name-part></tp:taxon-name></italic> are distinct from other <italic><tp:taxon-name><tp:taxon-name-part taxon-name-part-type="genus" reg="Nannaria">Nannaria</tp:taxon-name-part></tp:taxon-name></italic> and the sympatric <italic><tp:taxon-name><tp:taxon-name-part taxon-name-part-type="genus" reg="Nannaria">N.</tp:taxon-name-part> <tp:taxon-name-part taxon-name-part-type="species" reg="ericacea">ericacea</tp:taxon-name-part></tp:taxon-name></italic>, based on the following combination of characters: <bold><italic>Gonopods</italic>.</bold> Gonopodal acropodite long and curving ventromedially before apex, not medially as in <italic><tp:taxon-name><tp:taxon-name-part taxon-name-part-type="genus" reg="Nannaria">N.</tp:taxon-name-part> <tp:taxon-name-part taxon-name-part-type="species" reg="castanea">castanea</tp:taxon-name-part></tp:taxon-name></italic> or straight as in <italic><tp:taxon-name><tp:taxon-name-part taxon-name-part-type="genus" reg="Nannaria">N.</tp:taxon-name-part> <tp:taxon-name-part taxon-name-part-type="species" reg="ericacea">ericacea</tp:taxon-name-part></tp:taxon-name></italic>. Distal zone bent ventroposteriorly, with laminate flange encircling tip forming a hood-like structure around dorso-posteriorly projected. Acropodite solenomere laminate, partially obscuring solenomere when viewed laterally (Fig. <xref ref-type="fig" rid="F35">35A</xref>, red arrow). Distal zone lacking flat laminate flange, at 90° angle to solenomere as in <italic><tp:taxon-name><tp:taxon-name-part taxon-name-part-type="genus" reg="Nannaria">N.</tp:taxon-name-part> <tp:taxon-name-part taxon-name-part-type="species" reg="castanea">castanea</tp:taxon-name-part></tp:taxon-name></italic> or laminate, sinuous, directed ventro-cephalically as in <italic><tp:taxon-name><tp:taxon-name-part taxon-name-part-type="genus" reg="Nannaria">N.</tp:taxon-name-part> <tp:taxon-name-part taxon-name-part-type="species" reg="ericacea">ericacea</tp:taxon-name-part></tp:taxon-name></italic>. Acropodite with small medial flange near apex (Fig. <xref ref-type="fig" rid="F35">35C</xref>, red triangle), not with lateral projection as in <italic><tp:taxon-name><tp:taxon-name-part taxon-name-part-type="genus" reg="Nannaria">N.</tp:taxon-name-part> <tp:taxon-name-part taxon-name-part-type="species" reg="ericacea">ericacea</tp:taxon-name-part></tp:taxon-name></italic>. Telopodite basal zone height ca. 1/3 length of acropodite, not ca. 1/2 length as in <italic><tp:taxon-name><tp:taxon-name-part taxon-name-part-type="genus" reg="Nannaria">N.</tp:taxon-name-part> <tp:taxon-name-part taxon-name-part-type="species" reg="castanea">castanea</tp:taxon-name-part></tp:taxon-name></italic>, or &lt; 1/5 as in <italic><tp:taxon-name><tp:taxon-name-part taxon-name-part-type="genus" reg="Nannaria">N.</tp:taxon-name-part> <tp:taxon-name-part taxon-name-part-type="species" reg="ericacea">ericacea</tp:taxon-name-part></tp:taxon-name></italic>. Prefemoral process small, thin, curving medially, arising from top of projected acuminate prefemoral spine, not large, laminate as in <italic><tp:taxon-name><tp:taxon-name-part taxon-name-part-type="genus" reg="Nannaria">N.</tp:taxon-name-part> <tp:taxon-name-part taxon-name-part-type="species" reg="ericacea">ericacea</tp:taxon-name-part></tp:taxon-name></italic> or straight as in <italic><tp:taxon-name><tp:taxon-name-part taxon-name-part-type="genus" reg="Nannaria">N.</tp:taxon-name-part> <tp:taxon-name-part taxon-name-part-type="species" reg="castanea">castanea</tp:taxon-name-part></tp:taxon-name></italic>. <bold><italic>Color</italic>.</bold> Tergites with orange paranotal spots (Fig. <xref ref-type="fig" rid="F36">36</xref>). Dark brown background. Dorsum of collum smooth with orange margin.</p><fig id="F35" position="float" orientation="portrait"><object-id xmlns:xlink="http://www.w3.org/1999/xlink" content-type="doi" xlink:type="simple">10.3897/zookeys.1030.62544.figure35</object-id><object-id xmlns:xlink="http://www.w3.org/1999/xlink" content-type="arpha" xlink:type="simple">070528D6-8D94-5AE7-95E7-472F55DDA944</object-id><label>Figure 35.</label><caption><p><italic><tp:taxon-name><tp:taxon-name-part taxon-name-part-type="genus" reg="Nannaria">Nannaria</tp:taxon-name-part> <tp:taxon-name-part taxon-name-part-type="species" reg="hokie">hokie</tp:taxon-name-part></tp:taxon-name></italic> Means, Hennen &amp; Marek in <xref ref-type="bibr" rid="B52">Means et al. 2021</xref>, paratype ♂ (<abbrev xmlns:xlink="http://www.w3.org/1999/xlink" xlink:title="Virginia Tech Insect Collection" id="ABBRID0ELIBM" xlink:type="simple">VTEC</abbrev>, MPE00880) left gonopod. <bold>A</bold> anterior view; red arrow indicates hood-like flange partially obscuring view of projected solenomere <bold>B</bold> medial view <bold>C</bold> posterior view; red triangle indicates medial flange. Scale bar: 0.5 mm.</p></caption><graphic xmlns:xlink="http://www.w3.org/1999/xlink" xlink:href="zookeys-1030-001-g035.jpg" position="float" orientation="portrait" xlink:type="simple" id="oo_531138.jpg"><uri content-type="original_file" xlink:type="simple">https://binary.pensoft.net/fig/531138</uri></graphic></fig><fig id="F36" position="float" orientation="portrait"><object-id xmlns:xlink="http://www.w3.org/1999/xlink" content-type="doi" xlink:type="simple">10.3897/zookeys.1030.62544.figure36</object-id><object-id xmlns:xlink="http://www.w3.org/1999/xlink" content-type="arpha" xlink:type="simple">14E2B6EA-F651-5C88-9EE1-3CE8B90E7AFF</object-id><label>Figure 36.</label><caption><p><italic><tp:taxon-name><tp:taxon-name-part taxon-name-part-type="genus" reg="Nannaria">Nannaria</tp:taxon-name-part> <tp:taxon-name-part taxon-name-part-type="species" reg="hokie">hokie</tp:taxon-name-part></tp:taxon-name></italic> Means, Hennen &amp; Marek in <xref ref-type="bibr" rid="B52">Means et al. 2021</xref>, holotype ♂ (<abbrev xmlns:xlink="http://www.w3.org/1999/xlink" xlink:title="Virginia Tech Insect Collection" id="ABBRID0ERJBM" xlink:type="simple">VTEC</abbrev>, MPE04803) coloration. Scale bar: 4.0 mm.</p></caption><graphic xmlns:xlink="http://www.w3.org/1999/xlink" xlink:href="zookeys-1030-001-g036.jpg" position="float" orientation="portrait" xlink:type="simple" id="oo_531139.jpg"><uri content-type="original_file" xlink:type="simple">https://binary.pensoft.net/fig/531139</uri></graphic></fig></tp:treatment-sec><tp:treatment-sec sec-type="description" id="SECID0E1JBM"><title>Measurements.</title><p>♂ paratype (<abbrev xmlns:xlink="http://www.w3.org/1999/xlink" xlink:title="Virginia Tech Insect Collection" id="ABBRID0EAKBM" xlink:type="simple">VTEC</abbrev>, MPE00880): <abbrev xmlns:xlink="http://www.w3.org/1999/xlink" xlink:title="body length" id="ABBRID0EEKBM" xlink:type="simple">BL</abbrev> = 18.0, <abbrev xmlns:xlink="http://www.w3.org/1999/xlink" xlink:title="collum width" id="ABBRID0EIKBM" xlink:type="simple">CW</abbrev> = 2.9, <abbrev xmlns:xlink="http://www.w3.org/1999/xlink" xlink:title="intergenal width" id="ABBRID0EMKBM" xlink:type="simple">IW</abbrev> = 2.3, <abbrev xmlns:xlink="http://www.w3.org/1999/xlink" xlink:title="interantennal socket width" id="ABBRID0EQKBM" xlink:type="simple">ISW</abbrev> = 0.8, <abbrev xmlns:xlink="http://www.w3.org/1999/xlink" xlink:title="body ring 11 width" id="ABBRID0EUKBM" xlink:type="simple">B11W</abbrev> = 3.5, <abbrev xmlns:xlink="http://www.w3.org/1999/xlink" xlink:title="body ring 11 height" id="ABBRID0EYKBM" xlink:type="simple">B11H</abbrev> = 2.2; ♀ paratype (<abbrev xmlns:xlink="http://www.w3.org/1999/xlink" xlink:title="Virginia Tech Insect Collection" id="ABBRID0E3KBM" xlink:type="simple">VTEC</abbrev>, MPE00881): <abbrev xmlns:xlink="http://www.w3.org/1999/xlink" xlink:title="body length" id="ABBRID0EALBM" xlink:type="simple">BL</abbrev> = 22.9, <abbrev xmlns:xlink="http://www.w3.org/1999/xlink" xlink:title="collum width" id="ABBRID0EELBM" xlink:type="simple">CW</abbrev> = 3.1, <abbrev xmlns:xlink="http://www.w3.org/1999/xlink" xlink:title="intergenal width" id="ABBRID0EILBM" xlink:type="simple">IW</abbrev> = 1.6, <abbrev xmlns:xlink="http://www.w3.org/1999/xlink" xlink:title="interantennal socket width" id="ABBRID0EMLBM" xlink:type="simple">ISW</abbrev> = 0.8, <abbrev xmlns:xlink="http://www.w3.org/1999/xlink" xlink:title="body ring 11 width" id="ABBRID0EQLBM" xlink:type="simple">B11W</abbrev> = 3.9, <abbrev xmlns:xlink="http://www.w3.org/1999/xlink" xlink:title="body ring 11 height" id="ABBRID0EULBM" xlink:type="simple">B11H</abbrev> = 2.4.</p></tp:treatment-sec><tp:treatment-sec sec-type="variation" id="SECID0EYLBM"><title>Variation.</title><p>Little morphological variation exists between individuals collected from Montgomery County, Virginia; however, populations in Floyd and Pulaski counties, Virginia display a level of variation that suggests a closer comparison of these populations may be warranted. Both the Floyd and Pulaski County specimens have a much reduced acropodite “hood” (Fig. <xref ref-type="fig" rid="F37">37A</xref>, red arrow), and the Pulaski County specimens have highly variable prefemoral processes, including forms with and without a prefemoral spine (Fig. <xref ref-type="fig" rid="F37">37B</xref>, red triangle).</p><fig id="F37" position="float" orientation="portrait"><object-id xmlns:xlink="http://www.w3.org/1999/xlink" content-type="doi" xlink:type="simple">10.3897/zookeys.1030.62544.figure37</object-id><object-id xmlns:xlink="http://www.w3.org/1999/xlink" content-type="arpha" xlink:type="simple">AECBC08D-543E-572E-A3EC-792DF30028F0</object-id><label>Figure 37.</label><caption><p><italic><tp:taxon-name><tp:taxon-name-part taxon-name-part-type="genus" reg="Nannaria">Nannaria</tp:taxon-name-part> <tp:taxon-name-part taxon-name-part-type="species" reg="hokie">hokie</tp:taxon-name-part></tp:taxon-name></italic> Means, Hennen &amp; Marek, 2021 variation <bold>A</bold> Floyd County, Virginia non-type ♂ (<named-content xmlns:xlink="http://www.w3.org/1999/xlink" content-type="dwc:institutional_code" xlink:type="simple">VMNH</named-content>, NAN0003; red arrow indicates reduced lateral and medial flanges) <bold>B</bold> Pulaski County, Virginia non-type ♂ (<abbrev xmlns:xlink="http://www.w3.org/1999/xlink" xlink:title="Virginia Tech Insect Collection" id="ABBRID0EFNBM" xlink:type="simple">VTEC</abbrev>, MPE00253); red triangle indicates prefemoral process lacking prefemoral spine. Scale bar: 0.5 mm.</p></caption><graphic xmlns:xlink="http://www.w3.org/1999/xlink" xlink:href="zookeys-1030-001-g037.jpg" position="float" orientation="portrait" xlink:type="simple" id="oo_531140.jpg"><uri content-type="original_file" xlink:type="simple">https://binary.pensoft.net/fig/531140</uri></graphic></fig></tp:treatment-sec><tp:treatment-sec sec-type="distribution" id="SECID0EONBM"><title>Distribution.</title><p>Known only from southwestern Virginia, primarily in the vicinity of Blacksburg, though a single specimen collected from Smyth County, Virginia extends the distribution of the species considerably (Virginia: Floyd, Montgomery, Pulaski, and Smyth counties; Suppl. material <xref ref-type="supplementary-material" rid="S7">7</xref>, Fig. <xref ref-type="fig" rid="F126">126</xref>). Distribution area: 1,668 km<sup>2</sup>; status: <abbrev xmlns:xlink="http://www.w3.org/1999/xlink" xlink:title="short-range endemic" id="ABBRID0E5NBM" xlink:type="simple">SRE</abbrev>.</p></tp:treatment-sec><tp:treatment-sec sec-type="ecology" id="SECID0ECOBM"><title>Ecology.</title><p>Individuals of <italic><tp:taxon-name><tp:taxon-name-part taxon-name-part-type="genus" reg="Nannaria">N.</tp:taxon-name-part> <tp:taxon-name-part taxon-name-part-type="species" reg="hokie">hokie</tp:taxon-name-part></tp:taxon-name></italic> have been collected from mesic hardwood forests, composed of maple, oak, tuliptree, beech, spicebush, and witch hazel, under deciduous leaf litter, logs, and fallen bark. The Pulaski County specimens were all collected from a 1 m<sup>2</sup> section of a dry creek, taken from under 1–2 cm hard packed soil on the bank of the creek.</p></tp:treatment-sec><tp:treatment-sec sec-type="etymology" id="SECID0EVOBM"><title>Etymology.</title><p><xref ref-type="bibr" rid="B52">Means et al. (2021)</xref> named <italic><tp:taxon-name><tp:taxon-name-part taxon-name-part-type="genus" reg="Nannaria">N.</tp:taxon-name-part> <tp:taxon-name-part taxon-name-part-type="species" reg="hokie">hokie</tp:taxon-name-part></tp:taxon-name></italic> for its type locality, the campus of Virginia Tech. A <italic>hokie</italic> is a popular term for a member of the Virginia Tech community.</p></tp:treatment-sec><tp:treatment-sec sec-type="type locality" id="SECID0EMPBM"><title>Type locality.</title><p>United States, Virginia, Montgomery County, Blacksburg, Virginia Tech campus, Stadium Woods, <named-content xmlns:xlink="http://www.w3.org/1999/xlink" content-type="dwc:verbatimCoordinates" xlink:type="simple"><named-content content-type="geo-json" specific-use="{&#34;type&#34;:&#34;Point&#34;,&#34;coordinates&#34;:[-80.415900,37.221600]}" id="NCID0EVPBM" xlink:type="simple">37.2216°N, -80.4159°W</named-content></named-content>.</p></tp:treatment-sec><tp:treatment-sec sec-type="notes" id="SECID0E1PBM"><title>Notes.</title><p>In the original publication <xref ref-type="bibr" rid="B52">Means et al. (2021</xref>: 17) designated a male holotype (<abbrev xmlns:xlink="http://www.w3.org/1999/xlink" xlink:title="Virginia Tech Insect Collection" id="ABBRID0EEQBM" xlink:type="simple">VTEC</abbrev> MPE04803), five male paratypes (<abbrev xmlns:xlink="http://www.w3.org/1999/xlink" xlink:title="Virginia Tech Insect Collection" id="ABBRID0EIQBM" xlink:type="simple">VTEC</abbrev> MPE00880, 882, 883; <named-content xmlns:xlink="http://www.w3.org/1999/xlink" content-type="dwc:institutional_code" xlink:type="simple">VMNH</named-content> MPE00884, 886) and two female paratypes (<abbrev xmlns:xlink="http://www.w3.org/1999/xlink" xlink:title="Virginia Tech Insect Collection" id="ABBRID0EUQBM" xlink:type="simple">VTEC</abbrev> MPE00881, 885) from the multiple locations on the campus of Virginia Tech collected by the authors from various dates in 2015 and 2019.</p></tp:treatment-sec><tp:treatment-sec><!--Section generated to contain objects referenced in tp:taxon-treatment.--><supplementary-material xmlns:xlink="http://www.w3.org/1999/xlink" id="S7" position="float" orientation="portrait" xlink:type="simple"><object-id content-type="doi" xlink:type="simple">10.3897/zookeys.1030.62544.suppl7</object-id><object-id content-type="arpha" xlink:type="simple">6969AE89-47BF-53EE-8EDA-D8DDDB1C7023</object-id><label>Supplementary material 7</label><caption><p>Suppl. material <xref ref-type="supplementary-material" rid="S7">7</xref></p></caption><statement content-type="dataType"><label>Data type</label><p>occurrences</p></statement><statement content-type="notes"><label>Explanation note</label><p>Materials examined.</p></statement><media xlink:href="zookeys-1030-001-s007.xlsx" position="float" orientation="portrait" xlink:type="simple" id="oo_531240.xlsx"><uri content-type="original_file" xlink:type="simple">https://binary.pensoft.net/file/531240</uri></media><permissions><license xlink:type="simple"><license-p>This dataset is made available under the Open Database License (http://opendatacommons.org/licenses/odbl/1.0/). The Open Database License (ODbL) is a license agreement intended to allow users to freely share, modify, and use this Dataset while maintaining this same freedom for others, provided that the original source and author(s) are credited.</license-p></license></permissions><attrib specific-use="authors">Means JC, Hennen DA, Marek PM</attrib></supplementary-material><fig id="F126" position="float" orientation="portrait"><object-id xmlns:xlink="http://www.w3.org/1999/xlink" content-type="doi" xlink:type="simple">10.3897/zookeys.1030.62544.figure126</object-id><object-id xmlns:xlink="http://www.w3.org/1999/xlink" content-type="arpha" xlink:type="simple">5CC7F362-C9CA-5EF8-880D-BAAA409545A7</object-id><label>Figure 126.</label><caption><p>Distribution map of <italic><tp:taxon-name><tp:taxon-name-part taxon-name-part-type="genus" reg="Nannaria">Nannaria</tp:taxon-name-part> <tp:taxon-name-part taxon-name-part-type="species" reg="minor">minor</tp:taxon-name-part></tp:taxon-name></italic> species group collection localities in the central Appalachians.</p></caption><graphic xmlns:xlink="http://www.w3.org/1999/xlink" xlink:href="zookeys-1030-001-g126.jpg" position="float" orientation="portrait" xlink:type="simple" id="oo_531229.jpg"><uri content-type="original_file" xlink:type="simple">https://binary.pensoft.net/fig/531229</uri></graphic></fig></tp:treatment-sec><ref-list><ref id="B52"><mixed-citation xmlns:xlink="http://www.w3.org/1999/xlink" xlink:type="simple"><person-group><name name-style="western"><surname>Means</surname><given-names>JC</given-names></name><name name-style="western"><surname>Hennen</surname><given-names>DA</given-names></name><name name-style="western"><surname>Tanabe</surname><given-names>T</given-names></name><name name-style="western"><surname>Marek</surname><given-names>PE</given-names></name></person-group> (<year>2021</year>) <article-title>Phylogenetic systematics of the millipede family <tp:taxon-name><tp:taxon-name-part taxon-name-part-type="family">Xystodesmidae</tp:taxon-name-part></tp:taxon-name>.</article-title><source>Insect Systematics and Diversity</source><volume>5</volume>: <fpage>1</fpage>–<lpage>26</lpage>. <ext-link xlink:type="simple" ext-link-type="doi" xlink:href="10.1093/isd/ixab003">https://doi.org/10.1093/isd/ixab003</ext-link></mixed-citation></ref></ref-list></tp:taxon-treatment>
