# Supplementary material for: A revision of the minor species group in the millipede genus Nannaria Chamberlin, 1918 (Diplopoda, Polydesmida, Xystodesmidae)
Source: Zookeys. 2021 Apr 13;1030:1–180. doi: 10.3897/zookeys.1030.62544 (PMC8060247; doi:10.3897/zookeys.1030.62544)
Supplement: XML Treatment for Nannaria cingulata [file zookeys.1030.62544-treatment20.xml]

<!DOCTYPE tp:taxon-treatment
  PUBLIC "-//TaxonX//DTD Taxonomic Treatment Publishing DTD v0 20100105//EN" "tax-treatment-NSO.dtd">
<tp:taxon-treatment xmlns:tp="http://www.plazi.org/taxpub"><tp:treatment-meta><kwd-group><label>Taxon classification</label><kwd><named-content xmlns:xlink="http://www.w3.org/1999/xlink" content-type="kingdom">Animalia</named-content></kwd><kwd><named-content xmlns:xlink="http://www.w3.org/1999/xlink" content-type="order">Polydesmida</named-content></kwd><kwd><named-content xmlns:xlink="http://www.w3.org/1999/xlink" content-type="family">Xystodesmidae</named-content></kwd></kwd-group><mixed-citation publication-type="journal"><person-group><name><surname>Means</surname><given-names>Jackson C.</given-names></name><name><surname>Hennen</surname><given-names>Derek A.</given-names></name><name><surname>Marek</surname><given-names>Paul E.</given-names></name></person-group><article-title>A revision of the <italic><tp:taxon-name><tp:taxon-name-part taxon-name-part-type="genus" reg="Nannaria"/><tp:taxon-name-part taxon-name-part-type="species" reg="minor">minor</tp:taxon-name-part></tp:taxon-name></italic> species group in the millipede genus <italic><tp:taxon-name><tp:taxon-name-part taxon-name-part-type="genus" reg="Nannaria">Nannaria</tp:taxon-name-part></tp:taxon-name></italic> Chamberlin, 1918 (<tp:taxon-name><tp:taxon-name-part taxon-name-part-type="class">Diplopoda</tp:taxon-name-part></tp:taxon-name>, <tp:taxon-name><tp:taxon-name-part taxon-name-part-type="order">Polydesmida</tp:taxon-name-part></tp:taxon-name>, <tp:taxon-name><tp:taxon-name-part taxon-name-part-type="family">Xystodesmidae</tp:taxon-name-part></tp:taxon-name>)</article-title><source>Zookeys</source><day>13</day><month>4</month><year>2021</year><volume>1030</volume><fpage>1</fpage><lpage>180</lpage><pub-id pub-id-type="doi">10.3897/zookeys.1030.62544</pub-id></mixed-citation></tp:treatment-meta><tp:nomenclature><tp:taxon-name><object-id xmlns:xlink="http://www.w3.org/1999/xlink" content-type="arpha" xlink:type="simple">778B1B0F-86BC-58FB-AB68-038B18C70DA0</object-id>
                  <tp:taxon-name-part taxon-name-part-type="genus" reg="Nannaria">Nannaria</tp:taxon-name-part>
                  <tp:taxon-name-part taxon-name-part-type="species" reg="cingulata">cingulata</tp:taxon-name-part>
                  <object-id xmlns:xlink="http://www.w3.org/1999/xlink" content-type="zoobank" xlink:type="simple">http://zoobank.org/E1CC5FC5-266A-4B04-886B-22587B78B4C4</object-id>
                </tp:taxon-name><tp:taxon-status xmlns:xlink="http://www.w3.org/1999/xlink" xlink:type="simple">sp. nov.</tp:taxon-status><xref ref-type="fig" rid="F45">Figs 45</xref><xref ref-type="fig" rid="F46">, 46</xref><xref ref-type="fig" rid="F47">, 47 Vernacular name: “The Swamp-Dwelling Twisted-Claw Millipede”</xref></tp:nomenclature><tp:treatment-sec sec-type="material" id="SECID0EDGDM"><title>Material examined.</title><p><bold><italic>Holotype</italic>:</bold> United States – <bold>Virginia</bold> • ♂; Shenandoah County, Massanutten Trail nr. Signal Knob parking off Route 678; <named-content xmlns:xlink="http://www.w3.org/1999/xlink" content-type="dwc:verbatimCoordinates" xlink:type="simple"><named-content content-type="geo-json" specific-use="{&#34;type&#34;:&#34;Point&#34;,&#34;coordinates&#34;:[-78.320700,38.933200]}" id="NCID0ETGDM" xlink:type="simple">38.9332°N, -78.3207°W</named-content></named-content>; elev. 250 m; 24 Feb. 2017; hand collected; C. Harden leg.; <abbrev xmlns:xlink="http://www.w3.org/1999/xlink" xlink:title="Virginia Tech Insect Collection" id="ABBRID0E3GDM" xlink:type="simple">VTEC</abbrev> MPE02324.</p><p><bold><italic>Paratypes</italic>:</bold> United States – <bold>Virginia</bold> • 11 ♂♂; same collection data as holotype; <abbrev xmlns:xlink="http://www.w3.org/1999/xlink" xlink:title="Virginia Tech Insect Collection" id="ABBRID0EJHDM" xlink:type="simple">VTEC</abbrev> MPE02325-2335 • 11 ♂♂; same collection data as holotype; <named-content xmlns:xlink="http://www.w3.org/1999/xlink" content-type="dwc:institutional_code" xlink:type="simple">VMNH</named-content> MPE02336-45, 3668 •1 ♀; Clarke County, nr. Mount Weather; <named-content xmlns:xlink="http://www.w3.org/1999/xlink" content-type="dwc:verbatimCoordinates" xlink:type="simple"><named-content content-type="geo-json" specific-use="{&#34;type&#34;:&#34;Point&#34;,&#34;coordinates&#34;:[-77.912000,39.071700]}" id="NCID0EYHDM" xlink:type="simple">39.0717°N, -77.9120°W</named-content></named-content>; elev. 326 m; 22 June 2017; hand collected; J. Means, D. Hennen leg.; <abbrev xmlns:xlink="http://www.w3.org/1999/xlink" xlink:title="Virginia Tech Insect Collection" id="ABBRID0EBIDM" xlink:type="simple">VTEC</abbrev> MPE01881.</p></tp:treatment-sec><tp:treatment-sec sec-type="material" id="SECID0EFIDM"><title>Other material.</title><p>United States – <bold>Virginia</bold> • 1 ♂; Chesterfield County, Pocahontas State Park; <named-content xmlns:xlink="http://www.w3.org/1999/xlink" content-type="dwc:verbatimCoordinates" xlink:type="simple"><named-content content-type="geo-json" specific-use="{&#34;type&#34;:&#34;Point&#34;,&#34;coordinates&#34;:[-77.575500,37.367900]}" id="NCID0EQIDM" xlink:type="simple">37.3679°N, -77.5755°W</named-content></named-content>; 11 May 2002; A. Evans leg.; <named-content xmlns:xlink="http://www.w3.org/1999/xlink" content-type="dwc:institutional_code" xlink:type="simple">VMNH</named-content> NAN0221 • 1 ♂; Clarke County, 1.7 miles by road N of Ashby Gap, U.S. Rt. 50 crossing of Blue Ridge; <named-content xmlns:xlink="http://www.w3.org/1999/xlink" content-type="dwc:verbatimCoordinates" xlink:type="simple"><named-content content-type="geo-json" specific-use="{&#34;type&#34;:&#34;Point&#34;,&#34;coordinates&#34;:[-77.962200,39.013300]}" id="NCID0EEJDM" xlink:type="simple">39.0133°N, -77.9622°W</named-content></named-content>; 10 May 1958; W. Highton leg.; <named-content xmlns:xlink="http://www.w3.org/1999/xlink" content-type="dwc:institutional_code" xlink:type="simple">VMNH</named-content> NAN0227 • 2 ♂; Fairfax County, Hemlock Overlook Regional Park challenge course; <named-content xmlns:xlink="http://www.w3.org/1999/xlink" content-type="dwc:verbatimCoordinates" xlink:type="simple"><named-content content-type="geo-json" specific-use="{&#34;type&#34;:&#34;Point&#34;,&#34;coordinates&#34;:[-77.410400,38.766600]}" id="NCID0EYJDM" xlink:type="simple">38.7666°N, -77.4104°W</named-content></named-content>; elev. 101 m; 8 Apr. 2017; hand collected; P. Marek, C. Hall leg.; <abbrev xmlns:xlink="http://www.w3.org/1999/xlink" xlink:title="Virginia Tech Insect Collection" id="ABBRID0EBKDM" xlink:type="simple">VTEC</abbrev> MPE02438, 2447 • 2 ♂; Fauquier County, Sky Meadows State park, near junction of North Ridge Trail and Appalachian Trail; <named-content xmlns:xlink="http://www.w3.org/1999/xlink" content-type="dwc:verbatimCoordinates" xlink:type="simple"><named-content content-type="geo-json" specific-use="{&#34;type&#34;:&#34;Point&#34;,&#34;coordinates&#34;:[-77.990000,38.985000]}" id="NCID0EIKDM" xlink:type="simple">38.9850°N, -77.9900°W</named-content></named-content>; elev. 549 m; 21 Apr. 2017; hand collected; C. Harden leg.; <abbrev xmlns:xlink="http://www.w3.org/1999/xlink" xlink:title="Virginia Tech Insect Collection" id="ABBRID0ERKDM" xlink:type="simple">VTEC</abbrev> MPE02473, 77 • 2 ♂♂; Frederick County, Albin, ca. 3 mi. W of Winchester on VA. Hy 679; <named-content xmlns:xlink="http://www.w3.org/1999/xlink" content-type="dwc:verbatimCoordinates" xlink:type="simple"><named-content content-type="geo-json" specific-use="{&#34;type&#34;:&#34;Point&#34;,&#34;coordinates&#34;:[-78.198800,39.221600]}" id="NCID0EYKDM" xlink:type="simple">39.2216°N, -78.1988°W</named-content></named-content>; 10 Apr. 1990; LFCC class leg.; <named-content xmlns:xlink="http://www.w3.org/1999/xlink" content-type="dwc:institutional_code" xlink:type="simple">VMNH</named-content> NAN0225 • 1 ♂; Prince Edward County, Hampden-Sydney College; <named-content xmlns:xlink="http://www.w3.org/1999/xlink" content-type="dwc:verbatimCoordinates" xlink:type="simple"><named-content content-type="geo-json" specific-use="{&#34;type&#34;:&#34;Point&#34;,&#34;coordinates&#34;:[-78.460600,37.238100]}" id="NCID0EMLDM" xlink:type="simple">37.2381°N, -78.4606°W</named-content></named-content>; 20 April 1983; J. White leg.; <named-content xmlns:xlink="http://www.w3.org/1999/xlink" content-type="dwc:institutional_code" xlink:type="simple">VMNH</named-content> NAN0041 • 3 ♂♂; NAN0230 Prince George County, Lanham; <named-content xmlns:xlink="http://www.w3.org/1999/xlink" content-type="dwc:verbatimCoordinates" xlink:type="simple"><named-content content-type="geo-json" specific-use="{&#34;type&#34;:&#34;Point&#34;,&#34;coordinates&#34;:[-76.862200,38.966900]}" id="NCID0EAMDM" xlink:type="simple">38.9669°N, -76.8622°W</named-content></named-content>; 1 June; H. Loomis leg.; <named-content xmlns:xlink="http://www.w3.org/1999/xlink" content-type="dwc:institutional_code" xlink:type="simple">VMNH</named-content> NAN0230 • 1 ♂; Shenandoah County, Massanuten Trail ca. 2.5 mi from Signal Knob parking lot by Rte. 698; <named-content xmlns:xlink="http://www.w3.org/1999/xlink" content-type="dwc:verbatimCoordinates" xlink:type="simple"><named-content content-type="geo-json" specific-use="{&#34;type&#34;:&#34;Point&#34;,&#34;coordinates&#34;:[-78.324900,38.932400]}" id="NCID0EUMDM" xlink:type="simple">38.9324°N, -78.3249°W</named-content></named-content>; elev. 260 m; 24 Feb. 2017; hand collected; C. Harden, G. Chapman leg.; <abbrev xmlns:xlink="http://www.w3.org/1999/xlink" xlink:title="Virginia Tech Insect Collection" id="ABBRID0E4MDM" xlink:type="simple">VTEC</abbrev> MPE02348 • 2 ♂♂; Shenandoah County, George Washington National Forest near Eliz. Furn. Group Cmpgrd; <named-content xmlns:xlink="http://www.w3.org/1999/xlink" content-type="dwc:verbatimCoordinates" xlink:type="simple"><named-content content-type="geo-json" specific-use="{&#34;type&#34;:&#34;Point&#34;,&#34;coordinates&#34;:[-78.322000,38.931000]}" id="NCID0EENDM" xlink:type="simple">38.9310°N, -78.3220°W</named-content></named-content>; elev. 233 m; 26 Feb. 2017; hand collected; C. Harden leg.; <abbrev xmlns:xlink="http://www.w3.org/1999/xlink" xlink:title="Virginia Tech Insect Collection" id="ABBRID0ENNDM" xlink:type="simple">VTEC</abbrev> MPE03437, 03438 • 3 ♂♂; Shenandoah County, George Washington National Forest, Botts Trail, south of Elizabeth Furnace; <named-content xmlns:xlink="http://www.w3.org/1999/xlink" content-type="dwc:verbatimCoordinates" xlink:type="simple"><named-content content-type="geo-json" specific-use="{&#34;type&#34;:&#34;Point&#34;,&#34;coordinates&#34;:[-78.328000,38.924000]}" id="NCID0EUNDM" xlink:type="simple">38.9240°N, -78.3280°W</named-content></named-content>; elev. 250 m; 21 Apr. 2017; hand collected; C. Harden leg.; <abbrev xmlns:xlink="http://www.w3.org/1999/xlink" xlink:title="Virginia Tech Insect Collection" id="ABBRID0E4NDM" xlink:type="simple">VTEC</abbrev> MPE02475, 76, 3673 • 2 ♂♂; Shenandoah County, dry creak near swamp just past Elizabeth Furnace Campground; <named-content xmlns:xlink="http://www.w3.org/1999/xlink" content-type="dwc:verbatimCoordinates" xlink:type="simple"><named-content content-type="geo-json" specific-use="{&#34;type&#34;:&#34;Point&#34;,&#34;coordinates&#34;:[-78.332600,38.912200]}" id="NCID0EEODM" xlink:type="simple">38.9122°N, -78.3326°W</named-content></named-content>; elev. 248 m; 22 Apr. 2018; hand collected; J. Means, N. Larson leg.; <abbrev xmlns:xlink="http://www.w3.org/1999/xlink" xlink:title="Virginia Tech Insect Collection" id="ABBRID0ENODM" xlink:type="simple">VTEC</abbrev> MPE03899, 03900 • 1 ♀; same collection data as preceding; <abbrev xmlns:xlink="http://www.w3.org/1999/xlink" xlink:title="Virginia Tech Insect Collection" id="ABBRID0ERODM" xlink:type="simple">VTEC</abbrev>, MPE03901 • 1 ♂; Suffolk County, Magnolia, US Hys. 58-460; <named-content xmlns:xlink="http://www.w3.org/1999/xlink" content-type="dwc:verbatimCoordinates" xlink:type="simple"><named-content content-type="geo-json" specific-use="{&#34;type&#34;:&#34;Point&#34;,&#34;coordinates&#34;:[-76.540800,36.745800]}" id="NCID0EYODM" xlink:type="simple">36.7458°N, -76.5408°W</named-content></named-content>; 23 Feb. 1954; R. Ragot leg.; <named-content xmlns:xlink="http://www.w3.org/1999/xlink" content-type="dwc:institutional_code" xlink:type="simple">VMNH</named-content> NAN0229 • 1 ♂; Warren County, Smithsonian Conservation Biology Institute, High Knob Mountain; <named-content xmlns:xlink="http://www.w3.org/1999/xlink" content-type="dwc:verbatimCoordinates" xlink:type="simple"><named-content content-type="geo-json" specific-use="{&#34;type&#34;:&#34;Point&#34;,&#34;coordinates&#34;:[-78.137000,38.893000]}" id="NCID0EMPDM" xlink:type="simple">38.8930°N, -78.1370°W</named-content></named-content>; elev. 396 m; 13 Mar. 2017; hand collected; C. Harden leg.; <abbrev xmlns:xlink="http://www.w3.org/1999/xlink" xlink:title="Virginia Tech Insect Collection" id="ABBRID0EVPDM" xlink:type="simple">VTEC</abbrev> MPE02463 • 6 ♂♂; Warren County, Racetrack Hill, gravel road/field; <named-content xmlns:xlink="http://www.w3.org/1999/xlink" content-type="dwc:verbatimCoordinates" xlink:type="simple"><named-content content-type="geo-json" specific-use="{&#34;type&#34;:&#34;Point&#34;,&#34;coordinates&#34;:[-78.168000,38.891500]}" id="NCID0E3PDM" xlink:type="simple">38.8915°N, -78.1680°W</named-content></named-content>; elev. 305 m; 4 Apr. 2017; hand collected; C. Harden leg.; <abbrev xmlns:xlink="http://www.w3.org/1999/xlink" xlink:title="Virginia Tech Insect Collection" id="ABBRID0EFQDM" xlink:type="simple">VTEC</abbrev> MPE02453–56, 2786, 2787 • 1 ♂; Warren County, SCBI, High Knob Mountain; <named-content xmlns:xlink="http://www.w3.org/1999/xlink" content-type="dwc:verbatimCoordinates" xlink:type="simple"><named-content content-type="geo-json" specific-use="{&#34;type&#34;:&#34;Point&#34;,&#34;coordinates&#34;:[-78.137000,38.893000]}" id="NCID0EMQDM" xlink:type="simple">38.8930°N, -78.1370°W</named-content></named-content>; elev. 390 m; 6 Mar. 2017; hand collected; C. Harden leg.; <abbrev xmlns:xlink="http://www.w3.org/1999/xlink" xlink:title="Virginia Tech Insect Collection" id="ABBRID0EVQDM" xlink:type="simple">VTEC</abbrev> MPE03744 • 1 ♂; Warren County, upper reaches of Stokes Branch 0.17 mi N of dirt forest road terminus, off Rte 613 nr jct w/608; <named-content xmlns:xlink="http://www.w3.org/1999/xlink" content-type="dwc:verbatimCoordinates" xlink:type="simple"><named-content content-type="geo-json" specific-use="{&#34;type&#34;:&#34;Point&#34;,&#34;coordinates&#34;:[-78.299400,38.915600]}" id="NCID0E3QDM" xlink:type="simple">38.9156°N, -78.2994°W</named-content></named-content>; elev. 265 m; 12 Feb. 2018; hand collected; C. Harden leg.; <abbrev xmlns:xlink="http://www.w3.org/1999/xlink" xlink:title="Virginia Tech Insect Collection" id="ABBRID0EFRDM" xlink:type="simple">VTEC</abbrev> MPE03885 • 26 ♂♂; Warren County, 2 mi SE Front Royal, DF site at NZP-CRC, oak woods on hillside; <named-content xmlns:xlink="http://www.w3.org/1999/xlink" content-type="dwc:verbatimCoordinates" xlink:type="simple"><named-content content-type="geo-json" specific-use="{&#34;type&#34;:&#34;Point&#34;,&#34;coordinates&#34;:[-78.168300,38.897500]}" id="NCID0EMRDM" xlink:type="simple">38.8975°N, -78.1683°W</named-content></named-content>; 1 May 1996; <named-content xmlns:xlink="http://www.w3.org/1999/xlink" content-type="dwc:institutional_code" xlink:type="simple">VMNH</named-content> Survey leg.; <named-content xmlns:xlink="http://www.w3.org/1999/xlink" content-type="dwc:institutional_code" xlink:type="simple">VMNH</named-content> NAN0232 • 4 ♂; York County, Cheatham Annex NSD Jones Mill Pond; <named-content xmlns:xlink="http://www.w3.org/1999/xlink" content-type="dwc:verbatimCoordinates" xlink:type="simple"><named-content content-type="geo-json" specific-use="{&#34;type&#34;:&#34;Point&#34;,&#34;coordinates&#34;:[-76.641600,37.285000]}" id="NCID0EISDM" xlink:type="simple">37.2850°N, -76.6416°W</named-content></named-content>; 17 Nov. 1989; Buhlmann, Pague leg.; <named-content xmlns:xlink="http://www.w3.org/1999/xlink" content-type="dwc:institutional_code" xlink:type="simple">VMNH</named-content> NAN0222 • 1 ♂; same collection data as preceding; 2 Feb. 1997; S. Roble leg.; <named-content xmlns:xlink="http://www.w3.org/1999/xlink" content-type="dwc:institutional_code" xlink:type="simple">VMNH</named-content> NAN0223 • 1 ♂; same collection data as preceding; 2 Nov. 1989; K. Buhlmann leg.; <named-content xmlns:xlink="http://www.w3.org/1999/xlink" content-type="dwc:institutional_code" xlink:type="simple">VMNH</named-content>, NAN0224 • 2 ♂♂; same collection data as preceding; 20 Feb. 1990; VDNH survey leg.; <named-content xmlns:xlink="http://www.w3.org/1999/xlink" content-type="dwc:institutional_code" xlink:type="simple">VMNH</named-content> NAN0228 • 1 ♂; same collection data as preceding; 17 Nov. 1989; K. Buhlmann leg.; <named-content xmlns:xlink="http://www.w3.org/1999/xlink" content-type="dwc:institutional_code" xlink:type="simple">VMNH</named-content> NAN0359; SCAU – <bold>West Virginia</bold> • 2 ♂♂, 2 ♀♀; Berkeley County, Sleepy Creek Hunt Area; <named-content xmlns:xlink="http://www.w3.org/1999/xlink" content-type="dwc:verbatimCoordinates" xlink:type="simple"><named-content content-type="geo-json" specific-use="{&#34;type&#34;:&#34;Point&#34;,&#34;coordinates&#34;:[-78.169500,39.505700]}" id="NCID0EOUDM" xlink:type="simple">39.5057°N, -78.1695°W</named-content></named-content>; 6 May 1968; P. Martinat leg.; <named-content xmlns:xlink="http://www.w3.org/1999/xlink" content-type="dwc:institutional_code" xlink:type="simple">NCSM</named-content> NAN0449, 450. For detailed collection data see Suppl. material <xref ref-type="supplementary-material" rid="S7">7</xref>.</p></tp:treatment-sec><tp:treatment-sec sec-type="diagnosis" id="SECID0EDVDM"><title>Diagnosis.</title><p>Adult males of <italic><tp:taxon-name><tp:taxon-name-part taxon-name-part-type="genus" reg="Nannaria">Nannaria</tp:taxon-name-part> <tp:taxon-name-part taxon-name-part-type="species" reg="cingulata">cingulata</tp:taxon-name-part></tp:taxon-name></italic> sp. nov. are distinct from other <italic><tp:taxon-name><tp:taxon-name-part taxon-name-part-type="genus" reg="Nannaria">Nannaria</tp:taxon-name-part></tp:taxon-name></italic> and the sympatric <italic><tp:taxon-name><tp:taxon-name-part taxon-name-part-type="genus" reg="Nannaria">N.</tp:taxon-name-part> <tp:taxon-name-part taxon-name-part-type="species" reg="shenandoa">shenandoa</tp:taxon-name-part></tp:taxon-name></italic>, based on the following combination of characters: <bold><italic>Gonopods</italic>.</bold> Gonopodal acropodite gently curving medially before bending dorsomedially, not ventromedially as in <italic><tp:taxon-name><tp:taxon-name-part taxon-name-part-type="genus" reg="Nannaria">N.</tp:taxon-name-part> <tp:taxon-name-part taxon-name-part-type="species" reg="paupertas">paupertas</tp:taxon-name-part></tp:taxon-name></italic> sp. nov. and <italic><tp:taxon-name><tp:taxon-name-part taxon-name-part-type="genus" reg="Nannaria">N.</tp:taxon-name-part> <tp:taxon-name-part taxon-name-part-type="species" reg="shenandoa">shenandoa</tp:taxon-name-part></tp:taxon-name></italic>. Distal zone short, bent dorsomedially at 45°, not bent dorsomedially at 90° as in <italic><tp:taxon-name><tp:taxon-name-part taxon-name-part-type="genus" reg="Nannaria">N.</tp:taxon-name-part> <tp:taxon-name-part taxon-name-part-type="species" reg="paupertas">paupertas</tp:taxon-name-part></tp:taxon-name></italic> sp. nov., or curving posterolaterally as in <italic><tp:taxon-name><tp:taxon-name-part taxon-name-part-type="genus" reg="Nannaria">N.</tp:taxon-name-part> <tp:taxon-name-part taxon-name-part-type="species" reg="shenandoa">shenandoa</tp:taxon-name-part></tp:taxon-name></italic>. Acropodite tip blunt with small, lobed lateral flange (Fig. <xref ref-type="fig" rid="F45">45C</xref>, red arrow), not with large, pointed flange as in <italic><tp:taxon-name><tp:taxon-name-part taxon-name-part-type="genus" reg="Nannaria">N.</tp:taxon-name-part> <tp:taxon-name-part taxon-name-part-type="species" reg="shenandoa">shenandoa</tp:taxon-name-part></tp:taxon-name></italic>. Telopodite basal zone height &lt; 1/2 length of acropodite with lateral bulge (Fig. <xref ref-type="fig" rid="F45">45A</xref>, red triangle), not greatly reduced as in <italic><tp:taxon-name><tp:taxon-name-part taxon-name-part-type="genus" reg="Nannaria">N.</tp:taxon-name-part> <tp:taxon-name-part taxon-name-part-type="species" reg="shenandoa">shenandoa</tp:taxon-name-part></tp:taxon-name></italic>, or lacking lateral bulge as in <italic><tp:taxon-name><tp:taxon-name-part taxon-name-part-type="genus" reg="Nannaria">N.</tp:taxon-name-part> <tp:taxon-name-part taxon-name-part-type="species" reg="paupertas">paupertas</tp:taxon-name-part></tp:taxon-name></italic> sp. nov. Acropodite shaft swollen before apex, with cingulum (Fig. <xref ref-type="fig" rid="F45">45A</xref>, red rectangle), not simple as in <italic><tp:taxon-name><tp:taxon-name-part taxon-name-part-type="genus" reg="Nannaria">N.</tp:taxon-name-part> <tp:taxon-name-part taxon-name-part-type="species" reg="shenandoa">shenandoa</tp:taxon-name-part></tp:taxon-name></italic>, or with medial flange as in <italic><tp:taxon-name><tp:taxon-name-part taxon-name-part-type="genus" reg="Nannaria">N.</tp:taxon-name-part> <tp:taxon-name-part taxon-name-part-type="species" reg="paupertas">paupertas</tp:taxon-name-part></tp:taxon-name></italic> sp. nov. Prefemur with prefemoral process straight for first 3/4, and bent ventrally at 90° in last 1/4, not bent ventromedially as in <italic><tp:taxon-name><tp:taxon-name-part taxon-name-part-type="genus" reg="Nannaria">N.</tp:taxon-name-part> <tp:taxon-name-part taxon-name-part-type="species" reg="paupertas">paupertas</tp:taxon-name-part></tp:taxon-name></italic> sp. nov., or curving laterally as in <italic><tp:taxon-name><tp:taxon-name-part taxon-name-part-type="genus" reg="Nannaria">N.</tp:taxon-name-part> <tp:taxon-name-part taxon-name-part-type="species" reg="shenandoa">shenandoa</tp:taxon-name-part></tp:taxon-name></italic>. Prefemoral process ca. 1/2 length of acropodite, not 2/3 length as in <italic><tp:taxon-name><tp:taxon-name-part taxon-name-part-type="genus" reg="Nannaria">N.</tp:taxon-name-part> <tp:taxon-name-part taxon-name-part-type="species" reg="paupertas">paupertas</tp:taxon-name-part></tp:taxon-name></italic> sp. nov. or <italic><tp:taxon-name><tp:taxon-name-part taxon-name-part-type="genus" reg="Nannaria">N.</tp:taxon-name-part> <tp:taxon-name-part taxon-name-part-type="species" reg="shenandoa">shenandoa</tp:taxon-name-part></tp:taxon-name></italic>. Prefemoral spine greatly reduced to small, tooth-like projection (Fig. <xref ref-type="fig" rid="F45">45C</xref>, red oval), not prominent, acicular as in <italic><tp:taxon-name><tp:taxon-name-part taxon-name-part-type="genus" reg="Nannaria">N.</tp:taxon-name-part> <tp:taxon-name-part taxon-name-part-type="species" reg="paupertas">paupertas</tp:taxon-name-part></tp:taxon-name></italic> sp. nov., or absent as in <italic><tp:taxon-name><tp:taxon-name-part taxon-name-part-type="genus" reg="Nannaria">N.</tp:taxon-name-part> <tp:taxon-name-part taxon-name-part-type="species" reg="shenandoa">shenandoa</tp:taxon-name-part></tp:taxon-name></italic>. <bold><italic>Color</italic>.</bold> Tergites with orange paranotal spots (Fig. <xref ref-type="fig" rid="F46">46A</xref>) and occasionally faint orange stripes (Fig. <xref ref-type="fig" rid="F46">46B</xref>). Dark to light brown background. Dorsum of collum smooth with orange margin.</p><fig id="F45" position="float" orientation="portrait"><object-id xmlns:xlink="http://www.w3.org/1999/xlink" content-type="doi" xlink:type="simple">10.3897/zookeys.1030.62544.figure45</object-id><object-id xmlns:xlink="http://www.w3.org/1999/xlink" content-type="arpha" xlink:type="simple">410449EC-2AF2-50E3-9FF0-6C2017CC31FE</object-id><label>Figure 45.</label><caption><p><italic><tp:taxon-name><tp:taxon-name-part taxon-name-part-type="genus" reg="Nannaria">Nannaria</tp:taxon-name-part> <tp:taxon-name-part taxon-name-part-type="species" reg="cingulata">cingulata</tp:taxon-name-part></tp:taxon-name></italic> sp. nov. holotype ♂ (<abbrev xmlns:xlink="http://www.w3.org/1999/xlink" xlink:title="Virginia Tech Insect Collection" id="ABBRID0ED4DM" xlink:type="simple">VTEC</abbrev>, MPE02324) left gonopod <bold>A</bold> anterior view; red triangle indicates basal lateral bulge; red rectangle indicates cingulum <bold>B</bold> medial view <bold>C</bold> posterior view; red arrow indicates small lateral flange on acropodite tip; red oval indicates reduced prefemoral spine. Scale bar: 0.5 mm.</p></caption><graphic xmlns:xlink="http://www.w3.org/1999/xlink" xlink:href="zookeys-1030-001-g045.jpg" position="float" orientation="portrait" xlink:type="simple" id="oo_531148.jpg"><uri content-type="original_file" xlink:type="simple">https://binary.pensoft.net/fig/531148</uri></graphic></fig><fig id="F46" position="float" orientation="portrait"><object-id xmlns:xlink="http://www.w3.org/1999/xlink" content-type="doi" xlink:type="simple">10.3897/zookeys.1030.62544.figure46</object-id><object-id xmlns:xlink="http://www.w3.org/1999/xlink" content-type="arpha" xlink:type="simple">43E6C257-BA3C-5496-9DB5-C987E3D1D689</object-id><label>Figure 46.</label><caption><p><italic><tp:taxon-name><tp:taxon-name-part taxon-name-part-type="genus" reg="Nannaria">Nannaria</tp:taxon-name-part> <tp:taxon-name-part taxon-name-part-type="species" reg="cingulata">cingulata</tp:taxon-name-part></tp:taxon-name></italic> sp. nov. coloration <bold>A</bold> holotype ♂ (<abbrev xmlns:xlink="http://www.w3.org/1999/xlink" xlink:title="Virginia Tech Insect Collection" id="ABBRID0EH5DM" xlink:type="simple">VTEC</abbrev>, MPE02324) orange paranota <bold>B</bold> non-type ♀ (<abbrev xmlns:xlink="http://www.w3.org/1999/xlink" xlink:title="Virginia Tech Insect Collection" id="ABBRID0EN5DM" xlink:type="simple">VTEC</abbrev>, MPE01881) faint orange stripes. Scale bars: 4.0 mm.</p></caption><graphic xmlns:xlink="http://www.w3.org/1999/xlink" xlink:href="zookeys-1030-001-g046.jpg" position="float" orientation="portrait" xlink:type="simple" id="oo_531149.jpg"><uri content-type="original_file" xlink:type="simple">https://binary.pensoft.net/fig/531149</uri></graphic></fig></tp:treatment-sec><tp:treatment-sec sec-type="description" id="SECID0EW5DM"><title>Measurements.</title><p>♂ holotype (<abbrev xmlns:xlink="http://www.w3.org/1999/xlink" xlink:title="Virginia Tech Insect Collection" id="ABBRID0E35DM" xlink:type="simple">VTEC</abbrev>, MPE02324): <abbrev xmlns:xlink="http://www.w3.org/1999/xlink" xlink:title="body length" id="ABBRID0EA6DM" xlink:type="simple">BL</abbrev> = 24.7, <abbrev xmlns:xlink="http://www.w3.org/1999/xlink" xlink:title="collum width" id="ABBRID0EE6DM" xlink:type="simple">CW</abbrev> = 3.9, <abbrev xmlns:xlink="http://www.w3.org/1999/xlink" xlink:title="intergenal width" id="ABBRID0EI6DM" xlink:type="simple">IW</abbrev> = 2.1, <abbrev xmlns:xlink="http://www.w3.org/1999/xlink" xlink:title="interantennal socket width" id="ABBRID0EM6DM" xlink:type="simple">ISW</abbrev> = 0.8, <abbrev xmlns:xlink="http://www.w3.org/1999/xlink" xlink:title="body ring 11 width" id="ABBRID0EQ6DM" xlink:type="simple">B11W</abbrev> = 4.4, <abbrev xmlns:xlink="http://www.w3.org/1999/xlink" xlink:title="body ring 11 height" id="ABBRID0EU6DM" xlink:type="simple">B11H</abbrev> = 2.9. ♀ paratype (<abbrev xmlns:xlink="http://www.w3.org/1999/xlink" xlink:title="Virginia Tech Insect Collection" id="ABBRID0EY6DM" xlink:type="simple">VTEC</abbrev>, MPE01881): <abbrev xmlns:xlink="http://www.w3.org/1999/xlink" xlink:title="body length" id="ABBRID0E36DM" xlink:type="simple">BL</abbrev> = 28.6, <abbrev xmlns:xlink="http://www.w3.org/1999/xlink" xlink:title="collum width" id="ABBRID0EAAEM" xlink:type="simple">CW</abbrev> = 3.9, <abbrev xmlns:xlink="http://www.w3.org/1999/xlink" xlink:title="intergenal width" id="ABBRID0EEAEM" xlink:type="simple">IW</abbrev> = 2.7, <abbrev xmlns:xlink="http://www.w3.org/1999/xlink" xlink:title="interantennal socket width" id="ABBRID0EIAEM" xlink:type="simple">ISW</abbrev> = 0.9, <abbrev xmlns:xlink="http://www.w3.org/1999/xlink" xlink:title="body ring 11 width" id="ABBRID0EMAEM" xlink:type="simple">B11W</abbrev> = 4.8, <abbrev xmlns:xlink="http://www.w3.org/1999/xlink" xlink:title="body ring 11 height" id="ABBRID0EQAEM" xlink:type="simple">B11H</abbrev> = 3.3.</p></tp:treatment-sec><tp:treatment-sec sec-type="variation" id="SECID0EUAEM"><title>Variation.</title><p>The only <italic><tp:taxon-name><tp:taxon-name-part taxon-name-part-type="genus" reg="Nannaria">Nannaria</tp:taxon-name-part> <tp:taxon-name-part taxon-name-part-type="species" reg="cingulata">cingulata</tp:taxon-name-part></tp:taxon-name></italic> sp. nov. individual known from Prince Edward Co., Virginia has a cephalically directed prefemoral process and a pronounced prefemoral spine (Fig. <xref ref-type="fig" rid="F47">47</xref>, red arrow).</p><fig id="F47" position="float" orientation="portrait"><object-id xmlns:xlink="http://www.w3.org/1999/xlink" content-type="doi" xlink:type="simple">10.3897/zookeys.1030.62544.figure47</object-id><object-id xmlns:xlink="http://www.w3.org/1999/xlink" content-type="arpha" xlink:type="simple">9A91021B-4F02-5346-9263-71A008C5B8F3</object-id><label>Figure 47.</label><caption><p><italic><tp:taxon-name><tp:taxon-name-part taxon-name-part-type="genus" reg="Nannaria">Nannaria</tp:taxon-name-part> <tp:taxon-name-part taxon-name-part-type="species" reg="cingulata">cingulata</tp:taxon-name-part></tp:taxon-name></italic> sp. nov. (<named-content xmlns:xlink="http://www.w3.org/1999/xlink" content-type="dwc:institutional_code" xlink:type="simple">VMNH</named-content>, NAN0041) from Prince Edward Co., Virginia. Red arrow indicates projected prefemoral spine. Scale bar: 0.5 mm.</p></caption><graphic xmlns:xlink="http://www.w3.org/1999/xlink" xlink:href="zookeys-1030-001-g047.jpg" position="float" orientation="portrait" xlink:type="simple" id="oo_531150.jpg"><uri content-type="original_file" xlink:type="simple">https://binary.pensoft.net/fig/531150</uri></graphic></fig></tp:treatment-sec><tp:treatment-sec sec-type="distribution" id="SECID0EJCEM"><title>Distribution.</title><p><italic><tp:taxon-name><tp:taxon-name-part taxon-name-part-type="genus" reg="Nannaria">Nannaria</tp:taxon-name-part> <tp:taxon-name-part taxon-name-part-type="species" reg="cingulata">cingulata</tp:taxon-name-part></tp:taxon-name></italic> sp. nov. has a more extensive range than most species in the <italic><tp:taxon-name><tp:taxon-name-part taxon-name-part-type="genus" reg="Nannaria"/><tp:taxon-name-part taxon-name-part-type="species" reg="minor">minor</tp:taxon-name-part></tp:taxon-name></italic> species group and can be found from eastern West Virginia south to central and southeastern Virginia, and Maryland in the Washington D.C. metropolitan area (West Virginia: Berkley County; Virginia: Frederick, Clarke, Shenandoah, Warren, Fairfax, Chesterfield, Prince Edward, Gloucester counties, and the City of Suffolk; Suppl. material <xref ref-type="supplementary-material" rid="S7">7</xref>; Fig. <xref ref-type="fig" rid="F128">128</xref>). Distribution area: 28,825 km<sup>2</sup>; status: <abbrev xmlns:xlink="http://www.w3.org/1999/xlink" xlink:title="wide-range endemic" id="ABBRID0EODEM" xlink:type="simple">WRE</abbrev>.</p></tp:treatment-sec><tp:treatment-sec sec-type="ecology" id="SECID0ESDEM"><title>Ecology.</title><p>The majority of <italic><tp:taxon-name><tp:taxon-name-part taxon-name-part-type="genus" reg="Nannaria">Nannaria</tp:taxon-name-part> <tp:taxon-name-part taxon-name-part-type="species" reg="cingulata">cingulata</tp:taxon-name-part></tp:taxon-name></italic> sp. nov. specimens collected by C. Harden have been taken from mesic hardwood forests at night and were found walking on top of leaf litter and on man-made paths, or were collected using pitfall traps. Several museum specimens of <italic><tp:taxon-name><tp:taxon-name-part taxon-name-part-type="genus" reg="Nannaria">N.</tp:taxon-name-part> <tp:taxon-name-part taxon-name-part-type="species" reg="cingulata">cingulata</tp:taxon-name-part></tp:taxon-name></italic> sp. nov. lack ecological notes.</p></tp:treatment-sec><tp:treatment-sec sec-type="etymology" id="SECID0EOEEM"><title>Etymology.</title><p>This species is named for the presence of a cingulum, a linear groove and possible point of flexion, on its gonopod, a characteristic unique within <italic><tp:taxon-name><tp:taxon-name-part taxon-name-part-type="genus" reg="Nannaria">Nannaria</tp:taxon-name-part></tp:taxon-name></italic>. The specific name is a feminized adjective derived from the Latin <italic>cingulatus</italic> for belted.</p></tp:treatment-sec><tp:treatment-sec sec-type="type locality" id="SECID0E4EEM"><title>Type locality.</title><p>United States, Virginia, Shenandoah County, Massanutten Trail nr. Signal Knob parking off Route 678, <named-content xmlns:xlink="http://www.w3.org/1999/xlink" content-type="dwc:verbatimCoordinates" xlink:type="simple"><named-content content-type="geo-json" specific-use="{&#34;type&#34;:&#34;Point&#34;,&#34;coordinates&#34;:[-78.320700,38.933200]}" id="NCID0EGFEM" xlink:type="simple">38.9332°N, -78.3207°W</named-content></named-content>.</p></tp:treatment-sec><tp:treatment-sec><!--Section generated to contain objects referenced in tp:taxon-treatment.--><supplementary-material xmlns:xlink="http://www.w3.org/1999/xlink" id="S7" position="float" orientation="portrait" xlink:type="simple"><object-id content-type="doi" xlink:type="simple">10.3897/zookeys.1030.62544.suppl7</object-id><object-id content-type="arpha" xlink:type="simple">6969AE89-47BF-53EE-8EDA-D8DDDB1C7023</object-id><label>Supplementary material 7</label><caption><p>Suppl. material <xref ref-type="supplementary-material" rid="S7">7</xref></p></caption><statement content-type="dataType"><label>Data type</label><p>occurrences</p></statement><statement content-type="notes"><label>Explanation note</label><p>Materials examined.</p></statement><media xlink:href="zookeys-1030-001-s007.xlsx" position="float" orientation="portrait" xlink:type="simple" id="oo_531240.xlsx"><uri content-type="original_file" xlink:type="simple">https://binary.pensoft.net/file/531240</uri></media><permissions><license xlink:type="simple"><license-p>This dataset is made available under the Open Database License (http://opendatacommons.org/licenses/odbl/1.0/). The Open Database License (ODbL) is a license agreement intended to allow users to freely share, modify, and use this Dataset while maintaining this same freedom for others, provided that the original source and author(s) are credited.</license-p></license></permissions><attrib specific-use="authors">Means JC, Hennen DA, Marek PM</attrib></supplementary-material><fig id="F128" position="float" orientation="portrait"><object-id xmlns:xlink="http://www.w3.org/1999/xlink" content-type="doi" xlink:type="simple">10.3897/zookeys.1030.62544.figure128</object-id><object-id xmlns:xlink="http://www.w3.org/1999/xlink" content-type="arpha" xlink:type="simple">3DD35425-C905-5088-B269-C1C1593917F0</object-id><label>Figure 128.</label><caption><p>Distribution map of <italic><tp:taxon-name><tp:taxon-name-part taxon-name-part-type="genus" reg="Nannaria">Nannaria</tp:taxon-name-part> <tp:taxon-name-part taxon-name-part-type="species" reg="minor">minor</tp:taxon-name-part></tp:taxon-name></italic> species group collection localities in the Eastern Piedmont and coast.</p></caption><graphic xmlns:xlink="http://www.w3.org/1999/xlink" xlink:href="zookeys-1030-001-g128.jpg" position="float" orientation="portrait" xlink:type="simple" id="oo_531231.jpg"><uri content-type="original_file" xlink:type="simple">https://binary.pensoft.net/fig/531231</uri></graphic></fig></tp:treatment-sec></tp:taxon-treatment>
