# Supplementary material for: A revision of the minor species group in the millipede genus Nannaria Chamberlin, 1918 (Diplopoda, Polydesmida, Xystodesmidae)
Source: Zookeys. 2021 Apr 13;1030:1–180. doi: 10.3897/zookeys.1030.62544 (PMC8060247; doi:10.3897/zookeys.1030.62544)
Supplement: XML Treatment for Nannaria breweri [file zookeys.1030.62544-treatment23.xml]

<!DOCTYPE tp:taxon-treatment
  PUBLIC "-//TaxonX//DTD Taxonomic Treatment Publishing DTD v0 20100105//EN" "tax-treatment-NSO.dtd">
<tp:taxon-treatment xmlns:tp="http://www.plazi.org/taxpub"><tp:treatment-meta><kwd-group><label>Taxon classification</label><kwd><named-content xmlns:xlink="http://www.w3.org/1999/xlink" content-type="kingdom">Animalia</named-content></kwd><kwd><named-content xmlns:xlink="http://www.w3.org/1999/xlink" content-type="order">Polydesmida</named-content></kwd><kwd><named-content xmlns:xlink="http://www.w3.org/1999/xlink" content-type="family">Xystodesmidae</named-content></kwd></kwd-group><mixed-citation publication-type="journal"><person-group><name><surname>Means</surname><given-names>Jackson C.</given-names></name><name><surname>Hennen</surname><given-names>Derek A.</given-names></name><name><surname>Marek</surname><given-names>Paul E.</given-names></name></person-group><article-title>A revision of the <italic><tp:taxon-name><tp:taxon-name-part taxon-name-part-type="genus" reg="Nannaria"/><tp:taxon-name-part taxon-name-part-type="species" reg="minor">minor</tp:taxon-name-part></tp:taxon-name></italic> species group in the millipede genus <italic><tp:taxon-name><tp:taxon-name-part taxon-name-part-type="genus" reg="Nannaria">Nannaria</tp:taxon-name-part></tp:taxon-name></italic> Chamberlin, 1918 (<tp:taxon-name><tp:taxon-name-part taxon-name-part-type="class">Diplopoda</tp:taxon-name-part></tp:taxon-name>, <tp:taxon-name><tp:taxon-name-part taxon-name-part-type="order">Polydesmida</tp:taxon-name-part></tp:taxon-name>, <tp:taxon-name><tp:taxon-name-part taxon-name-part-type="family">Xystodesmidae</tp:taxon-name-part></tp:taxon-name>)</article-title><source>Zookeys</source><day>13</day><month>4</month><year>2021</year><volume>1030</volume><fpage>1</fpage><lpage>180</lpage><pub-id pub-id-type="doi">10.3897/zookeys.1030.62544</pub-id></mixed-citation></tp:treatment-meta><tp:nomenclature><tp:taxon-name><object-id xmlns:xlink="http://www.w3.org/1999/xlink" content-type="arpha" xlink:type="simple">322087E4-CCE4-5F21-A3EA-44431481F35A</object-id>
                  <tp:taxon-name-part taxon-name-part-type="genus" reg="Nannaria">Nannaria</tp:taxon-name-part>
                  <tp:taxon-name-part taxon-name-part-type="species" reg="breweri">breweri</tp:taxon-name-part>
                  <object-id xmlns:xlink="http://www.w3.org/1999/xlink" content-type="zoobank" xlink:type="simple">http://zoobank.org/6B041BC2-5674-4133-993F-FFCDCAC54252</object-id>
                </tp:taxon-name><tp:taxon-status xmlns:xlink="http://www.w3.org/1999/xlink" xlink:type="simple">sp. nov.</tp:taxon-status><xref ref-type="fig" rid="F52">Figs 52</xref><xref ref-type="fig" rid="F53">, 53 Vernacular name: “Michael Brewer’s Twisted-Claw Millipede”</xref></tp:nomenclature><tp:treatment-sec sec-type="material" id="SECID0EEKGM"><title>Material examined.</title><p><bold><italic>Holotype</italic>:</bold> United States – <bold>Tennessee</bold> • ♂; Hamblen County, Morristown, Panther Creek State Park, in gully below parking lot at Spoone Recreation Area, near Ore Mine Trail; <named-content xmlns:xlink="http://www.w3.org/1999/xlink" content-type="dwc:verbatimCoordinates" xlink:type="simple"><named-content content-type="geo-json" specific-use="{&#34;type&#34;:&#34;Point&#34;,&#34;coordinates&#34;:[-83.405500,36.216700]}" id="NCID0EUKGM" xlink:type="simple">36.2167°N, -83.4055°W</named-content></named-content>; elev. 373 m; 9 Oct. 2016; hand collected; J. Means and D. Hennen leg.; <abbrev xmlns:xlink="http://www.w3.org/1999/xlink" xlink:title="Virginia Tech Insect Collection" id="ABBRID0E4KGM" xlink:type="simple">VTEC</abbrev> MPE02191.</p><p><bold><italic>Paratypes</italic>:</bold> United States – <bold>Tennessee</bold> • 1 ♂; same collection data as for holotype; <abbrev xmlns:xlink="http://www.w3.org/1999/xlink" xlink:title="Virginia Tech Insect Collection" id="ABBRID0EKLGM" xlink:type="simple">VTEC</abbrev> MPE02198 • 2 ♂♂; same collection data as for holotype; <named-content xmlns:xlink="http://www.w3.org/1999/xlink" content-type="dwc:institutional_code" xlink:type="simple">VMNH</named-content> MPE02205, 3730 • 5 ♀♀; same collection data as for holotype; <abbrev xmlns:xlink="http://www.w3.org/1999/xlink" xlink:title="Virginia Tech Insect Collection" id="ABBRID0EWLGM" xlink:type="simple">VTEC</abbrev> MPE02197, 2202–4, 3719 • 4 ♀♀; same collection data as for holotype; <named-content xmlns:xlink="http://www.w3.org/1999/xlink" content-type="dwc:institutional_code" xlink:type="simple">VMNH</named-content> MPE03720, 3731–3.</p></tp:treatment-sec><tp:treatment-sec sec-type="material" id="SECID0ECMGM"><title>Other material.</title><p>United States – <bold>Tennessee</bold> • 1 ♂; Grainger County, 6.8 miles S of Rutledge; <named-content xmlns:xlink="http://www.w3.org/1999/xlink" content-type="dwc:verbatimCoordinates" xlink:type="simple"><named-content content-type="geo-json" specific-use="{&#34;type&#34;:&#34;Point&#34;,&#34;coordinates&#34;:[-83.515000,36.182200]}" id="NCID0ENMGM" xlink:type="simple">36.1822°N, -83.5150°W</named-content></named-content>; 18 May 1956; Lund, Keeton, R. Hoffman leg.; <named-content xmlns:xlink="http://www.w3.org/1999/xlink" content-type="dwc:institutional_code" xlink:type="simple">VMNH</named-content> NAN0324 • 2 ♀♀; Hamblen County, Panther Creek State Park, Seven Sinkholes Trail; <named-content xmlns:xlink="http://www.w3.org/1999/xlink" content-type="dwc:verbatimCoordinates" xlink:type="simple"><named-content content-type="geo-json" specific-use="{&#34;type&#34;:&#34;Point&#34;,&#34;coordinates&#34;:[-83.405700,36.216000]}" id="NCID0EBNGM" xlink:type="simple">36.2160°N, -83.4057°W</named-content></named-content>; elev. 343 m; 14 Oct. 2007; hand collected; P. Marek, L. Swafford, M. Brewer, C. Hall, K. Bader leg; <abbrev xmlns:xlink="http://www.w3.org/1999/xlink" xlink:title="Virginia Tech Insect Collection" id="ABBRID0EKNGM" xlink:type="simple">VTEC</abbrev> SPC001167, 1179 • 5 ♂♂; Hamblen County, Cherokee Lake Bluff, 3.5 miles N of Morristown; <named-content xmlns:xlink="http://www.w3.org/1999/xlink" content-type="dwc:verbatimCoordinates" xlink:type="simple"><named-content content-type="geo-json" specific-use="{&#34;type&#34;:&#34;Point&#34;,&#34;coordinates&#34;:[-83.295000,36.264600]}" id="NCID0ERNGM" xlink:type="simple">36.2646°N, -83.2950°W</named-content></named-content>; 19 May 1961; L. Hubricht leg.; <named-content xmlns:xlink="http://www.w3.org/1999/xlink" content-type="dwc:institutional_code" xlink:type="simple">VMNH</named-content> NAN0309; SCAU – <bold>Virginia</bold> • 1 ♂; Tazewell County, Burkes Garden, on Garden Mountain; <named-content xmlns:xlink="http://www.w3.org/1999/xlink" content-type="dwc:verbatimCoordinates" xlink:type="simple"><named-content content-type="geo-json" specific-use="{&#34;type&#34;:&#34;Point&#34;,&#34;coordinates&#34;:[-81.414500,37.080900]}" id="NCID0EHOGM" xlink:type="simple">37.0809°N, -81.4145°W</named-content></named-content>; elev. 1158 m; 27 Oct. 1970; R. Hoffman leg.; <named-content xmlns:xlink="http://www.w3.org/1999/xlink" content-type="dwc:institutional_code" xlink:type="simple">VMNH</named-content> NAN0001 • 1 ♂; same collection data as preceding; 16 Oct. 1966; A. Q. Field Trip leg; <named-content xmlns:xlink="http://www.w3.org/1999/xlink" content-type="dwc:institutional_code" xlink:type="simple">VMNH</named-content> NAN0004 • 1 ♂; same collection data as preceding; 14 Apr. 1965; Herp Class leg.; <named-content xmlns:xlink="http://www.w3.org/1999/xlink" content-type="dwc:institutional_code" xlink:type="simple">VMNH</named-content> NAN0008 • Tazewell County, Burkes Garden, Station Spring Creek; <named-content xmlns:xlink="http://www.w3.org/1999/xlink" content-type="dwc:verbatimCoordinates" xlink:type="simple"><named-content content-type="geo-json" specific-use="{&#34;type&#34;:&#34;Point&#34;,&#34;coordinates&#34;:[-81.414500,37.080900]}" id="NCID0ETPGM" xlink:type="simple">37.0809°N, -81.4145°W</named-content></named-content>; elev. 1219 m; 23 Aug. 1981; R. Hoffman leg.; <named-content xmlns:xlink="http://www.w3.org/1999/xlink" content-type="dwc:institutional_code" xlink:type="simple">VMNH</named-content> NAN0006 • 1 ♂; Tazewell County, Burkes Garden, NW slope Beartown Mountain; <named-content xmlns:xlink="http://www.w3.org/1999/xlink" content-type="dwc:verbatimCoordinates" xlink:type="simple"><named-content content-type="geo-json" specific-use="{&#34;type&#34;:&#34;Point&#34;,&#34;coordinates&#34;:[-81.886100,36.936100]}" id="NCID0EHQGM" xlink:type="simple">36.9361°N, -81.8861°W</named-content></named-content>; elev. 1341 m; 12 July 1971; R. Hoffman leg.; <named-content xmlns:xlink="http://www.w3.org/1999/xlink" content-type="dwc:institutional_code" xlink:type="simple">VMNH</named-content> NAN0007 • Tazewell County, Burkes Garden; <named-content xmlns:xlink="http://www.w3.org/1999/xlink" content-type="dwc:verbatimCoordinates" xlink:type="simple"><named-content content-type="geo-json" specific-use="{&#34;type&#34;:&#34;Point&#34;,&#34;coordinates&#34;:[-81.341100,37.098000]}" id="NCID0E2QGM" xlink:type="simple">37.0980°N, -81.3411°W</named-content></named-content>; 20 March 1954; R. Hoffman leg.; <named-content xmlns:xlink="http://www.w3.org/1999/xlink" content-type="dwc:institutional_code" xlink:type="simple">VMNH</named-content>, NAN0009 • 2 ♂♂; same collection data as preceding; 30 March 1954; <named-content xmlns:xlink="http://www.w3.org/1999/xlink" content-type="dwc:institutional_code" xlink:type="simple">VMNH</named-content> NAN0070 • 2 ♂♂; Tazewell County, Burkes Garden, Cassell Farm; <named-content xmlns:xlink="http://www.w3.org/1999/xlink" content-type="dwc:verbatimCoordinates" xlink:type="simple"><named-content content-type="geo-json" specific-use="{&#34;type&#34;:&#34;Point&#34;,&#34;coordinates&#34;:[-81.341100,37.098000]}" id="NCID0EXRGM" xlink:type="simple">37.0980°N, -81.3411°W</named-content></named-content>; 26 April 1981; R. Hoffman leg.; <named-content xmlns:xlink="http://www.w3.org/1999/xlink" content-type="dwc:institutional_code" xlink:type="simple">VMNH</named-content> NAN0142 • SCAU – <bold>West Virginia</bold> • 1 ♂; Mercer County, Concord College campus; <named-content xmlns:xlink="http://www.w3.org/1999/xlink" content-type="dwc:verbatimCoordinates" xlink:type="simple"><named-content content-type="geo-json" specific-use="{&#34;type&#34;:&#34;Point&#34;,&#34;coordinates&#34;:[-81.006000,37.424500]}" id="NCID0ENSGM" xlink:type="simple">37.4245°N, -81.0060°W</named-content></named-content>; 14 Nov. 1966; W. Shear leg.; <named-content xmlns:xlink="http://www.w3.org/1999/xlink" content-type="dwc:institutional_code" xlink:type="simple">VMNH</named-content> NAN0036. For detailed collection data see Suppl. material <xref ref-type="supplementary-material" rid="S7">7</xref>.</p></tp:treatment-sec><tp:treatment-sec sec-type="diagnosis" id="SECID0ECTGM"><title>Diagnosis.</title><p>Adult males of <italic><tp:taxon-name><tp:taxon-name-part taxon-name-part-type="genus" reg="Nannaria">Nannaria</tp:taxon-name-part> <tp:taxon-name-part taxon-name-part-type="species" reg="breweri">breweri</tp:taxon-name-part></tp:taxon-name></italic> sp. nov. are distinct from other <italic><tp:taxon-name><tp:taxon-name-part taxon-name-part-type="genus" reg="Nannaria">Nannaria</tp:taxon-name-part></tp:taxon-name></italic> and the nearby <italic><tp:taxon-name><tp:taxon-name-part taxon-name-part-type="genus" reg="Nannaria">N.</tp:taxon-name-part> <tp:taxon-name-part taxon-name-part-type="species" reg="scutellaria">scutellaria</tp:taxon-name-part></tp:taxon-name></italic> Causey, 1942, based on the following combination of characters: <bold><italic>Gonopods</italic>.</bold> Acropodite curving medially throughout, not sinuous, only curving slightly medially as in <italic><tp:taxon-name><tp:taxon-name-part taxon-name-part-type="genus" reg="Nannaria">N.</tp:taxon-name-part> <tp:taxon-name-part taxon-name-part-type="species" reg="tennesseensis">tennesseensis</tp:taxon-name-part></tp:taxon-name></italic> and not straight, with 90° medial bend at apex as in <italic><tp:taxon-name><tp:taxon-name-part taxon-name-part-type="genus" reg="Nannaria">N.</tp:taxon-name-part> <tp:taxon-name-part taxon-name-part-type="species" reg="scutellaria">scutellaria</tp:taxon-name-part></tp:taxon-name></italic>. Distal zone with large, lobed lateral flange (Fig. <xref ref-type="fig" rid="F52">52A</xref>, red arrow), not with small, triangular lateral flange as in <italic><tp:taxon-name><tp:taxon-name-part taxon-name-part-type="genus" reg="Nannaria">N.</tp:taxon-name-part> <tp:taxon-name-part taxon-name-part-type="species" reg="tennesseensis">tennesseensis</tp:taxon-name-part></tp:taxon-name></italic>, or medial flange as in <italic><tp:taxon-name><tp:taxon-name-part taxon-name-part-type="genus" reg="Nannaria">N.</tp:taxon-name-part> <tp:taxon-name-part taxon-name-part-type="species" reg="scutellaria">scutellaria</tp:taxon-name-part></tp:taxon-name></italic>. Tip directed medially, not cephalically as in <italic><tp:taxon-name><tp:taxon-name-part taxon-name-part-type="genus" reg="Nannaria">N.</tp:taxon-name-part> <tp:taxon-name-part taxon-name-part-type="species" reg="tennesseensis">tennesseensis</tp:taxon-name-part></tp:taxon-name></italic>. Telopodite basal zone height &lt; 1/2 length of acropodite, not &gt; 1/2 as in <italic><tp:taxon-name><tp:taxon-name-part taxon-name-part-type="genus" reg="Nannaria">N.</tp:taxon-name-part> <tp:taxon-name-part taxon-name-part-type="species" reg="tennesseensis">tennesseensis</tp:taxon-name-part></tp:taxon-name></italic> or ca. 1/4 length as in <italic><tp:taxon-name><tp:taxon-name-part taxon-name-part-type="genus" reg="Nannaria">N.</tp:taxon-name-part> <tp:taxon-name-part taxon-name-part-type="species" reg="scutellaria">scutellaria</tp:taxon-name-part></tp:taxon-name></italic>. Prefemur with medially curving prefemoral process, not straight as in <italic><tp:taxon-name><tp:taxon-name-part taxon-name-part-type="genus" reg="Nannaria">N.</tp:taxon-name-part> <tp:taxon-name-part taxon-name-part-type="species" reg="tennesseensis">tennesseensis</tp:taxon-name-part></tp:taxon-name></italic>. Prefemoral tip bent dorsally (Fig. <xref ref-type="fig" rid="F52">52B</xref>). Prefemoral spine fused to prefemoral process throughout length, forming ridge along base of prefemoral process (Fig. <xref ref-type="fig" rid="F52">52C</xref>, red triangle). <bold><italic>Color</italic>.</bold> Tergites with orange paranotal spots (Fig. <xref ref-type="fig" rid="F53">53</xref>). Brown background. Collum smooth with orange margin.</p><fig id="F52" position="float" orientation="portrait"><object-id xmlns:xlink="http://www.w3.org/1999/xlink" content-type="doi" xlink:type="simple">10.3897/zookeys.1030.62544.figure52</object-id><object-id xmlns:xlink="http://www.w3.org/1999/xlink" content-type="arpha" xlink:type="simple">43678004-2148-59F0-B4A1-FEECDB170840</object-id><label>Figure 52.</label><caption><p><italic><tp:taxon-name><tp:taxon-name-part taxon-name-part-type="genus" reg="Nannaria">Nannaria</tp:taxon-name-part> <tp:taxon-name-part taxon-name-part-type="species" reg="breweri">breweri</tp:taxon-name-part></tp:taxon-name></italic> sp. nov. holotype ♂ (<abbrev xmlns:xlink="http://www.w3.org/1999/xlink" xlink:title="Virginia Tech Insect Collection" id="ABBRID0ENYGM" xlink:type="simple">VTEC</abbrev>, MPE02191) left gonopod <bold>A</bold> anterior view; red arrow indicates lateral flange <bold>B</bold> medial view <bold>C</bold> posterior view; red triangle indicates prefemoral spine fused to the prefemoral process. Scale bar: 0.5 mm.</p></caption><graphic xmlns:xlink="http://www.w3.org/1999/xlink" xlink:href="zookeys-1030-001-g052.jpg" position="float" orientation="portrait" xlink:type="simple" id="oo_531155.jpg"><uri content-type="original_file" xlink:type="simple">https://binary.pensoft.net/fig/531155</uri></graphic></fig><fig id="F53" position="float" orientation="portrait"><object-id xmlns:xlink="http://www.w3.org/1999/xlink" content-type="doi" xlink:type="simple">10.3897/zookeys.1030.62544.figure53</object-id><object-id xmlns:xlink="http://www.w3.org/1999/xlink" content-type="arpha" xlink:type="simple">D0E0A849-9F59-5146-9F63-E34F951B4843</object-id><label>Figure 53.</label><caption><p><italic><tp:taxon-name><tp:taxon-name-part taxon-name-part-type="genus" reg="Nannaria">Nannaria</tp:taxon-name-part> <tp:taxon-name-part taxon-name-part-type="species" reg="breweri">breweri</tp:taxon-name-part></tp:taxon-name></italic> sp. nov. holotype ♂ (<abbrev xmlns:xlink="http://www.w3.org/1999/xlink" xlink:title="Virginia Tech Insect Collection" id="ABBRID0EPZGM" xlink:type="simple">VTEC</abbrev>, MPE02191) coloration. Scale bar: 4.0 mm.</p></caption><graphic xmlns:xlink="http://www.w3.org/1999/xlink" xlink:href="zookeys-1030-001-g053.jpg" position="float" orientation="portrait" xlink:type="simple" id="oo_531156.jpg"><uri content-type="original_file" xlink:type="simple">https://binary.pensoft.net/fig/531156</uri></graphic></fig></tp:treatment-sec><tp:treatment-sec sec-type="description" id="SECID0EYZGM"><title>Measurements.</title><p>♂ holotype (<abbrev xmlns:xlink="http://www.w3.org/1999/xlink" xlink:title="Virginia Tech Insect Collection" id="ABBRID0E5ZGM" xlink:type="simple">VTEC</abbrev>, MPE02191): <abbrev xmlns:xlink="http://www.w3.org/1999/xlink" xlink:title="body length" id="ABBRID0EC1GM" xlink:type="simple">BL</abbrev> = 29.9, <abbrev xmlns:xlink="http://www.w3.org/1999/xlink" xlink:title="collum width" id="ABBRID0EG1GM" xlink:type="simple">CW</abbrev> = 4.8, <abbrev xmlns:xlink="http://www.w3.org/1999/xlink" xlink:title="intergenal width" id="ABBRID0EK1GM" xlink:type="simple">IW</abbrev> = 2.3, <abbrev xmlns:xlink="http://www.w3.org/1999/xlink" xlink:title="interantennal socket width" id="ABBRID0EO1GM" xlink:type="simple">ISW</abbrev> = 0.9, <abbrev xmlns:xlink="http://www.w3.org/1999/xlink" xlink:title="body ring 11 width" id="ABBRID0ES1GM" xlink:type="simple">B11W</abbrev> = 5.4, <abbrev xmlns:xlink="http://www.w3.org/1999/xlink" xlink:title="body ring 11 height" id="ABBRID0EW1GM" xlink:type="simple">B11H</abbrev> = 3.6; ♀ paratype (<abbrev xmlns:xlink="http://www.w3.org/1999/xlink" xlink:title="Virginia Tech Insect Collection" id="ABBRID0E11GM" xlink:type="simple">VTEC</abbrev>, MPE02203): <abbrev xmlns:xlink="http://www.w3.org/1999/xlink" xlink:title="body length" id="ABBRID0E51GM" xlink:type="simple">BL</abbrev> = 35.9, <abbrev xmlns:xlink="http://www.w3.org/1999/xlink" xlink:title="collum width" id="ABBRID0EC2GM" xlink:type="simple">CW</abbrev> = 4.5, <abbrev xmlns:xlink="http://www.w3.org/1999/xlink" xlink:title="intergenal width" id="ABBRID0EG2GM" xlink:type="simple">IW</abbrev> = 2.5, <abbrev xmlns:xlink="http://www.w3.org/1999/xlink" xlink:title="interantennal socket width" id="ABBRID0EK2GM" xlink:type="simple">ISW</abbrev> = 1.0, <abbrev xmlns:xlink="http://www.w3.org/1999/xlink" xlink:title="body ring 11 width" id="ABBRID0EO2GM" xlink:type="simple">B11W</abbrev> = 5.8, <abbrev xmlns:xlink="http://www.w3.org/1999/xlink" xlink:title="body ring 11 height" id="ABBRID0ES2GM" xlink:type="simple">B11H</abbrev> = 4.4.</p></tp:treatment-sec><tp:treatment-sec sec-type="variation" id="SECID0EW2GM"><title>Variation.</title><p>No known variation.</p></tp:treatment-sec><tp:treatment-sec sec-type="distribution" id="SECID0E22GM"><title>Distribution.</title><p>Known from a linear area from southern West Virginia to northeastern Tennessee (Tennessee: Grainger and Hamblen counties; West Virginia: Mercer County; Virginia: Russell and Tazewell counties, Suppl. material <xref ref-type="supplementary-material" rid="S7">7</xref>; Fig. <xref ref-type="fig" rid="F126">126</xref>). Distribution area: 635 km<sup>2</sup>; status: <abbrev xmlns:xlink="http://www.w3.org/1999/xlink" xlink:title="micro-range endemic" id="ABBRID0EL3GM" xlink:type="simple">MRE</abbrev>.</p></tp:treatment-sec><tp:treatment-sec sec-type="ecology" id="SECID0EP3GM"><title>Ecology.</title><p>Individuals of <italic><tp:taxon-name><tp:taxon-name-part taxon-name-part-type="genus" reg="Nannaria">N.</tp:taxon-name-part> <tp:taxon-name-part taxon-name-part-type="species" reg="breweri">breweri</tp:taxon-name-part></tp:taxon-name></italic> sp. nov. have been collected from mesic, broadleaved forests composed of pawpaw, maple, spicebush, oak, and elm, often under deciduous leaf litter and/or beneath 1–2 cm dark soil.</p></tp:treatment-sec><tp:treatment-sec sec-type="etymology" id="SECID0EA4GM"><title>Etymology.</title><p>This species is named for its co-collector and West Virginian, Dr. Michael Brewer (Suppl. material <xref ref-type="supplementary-material" rid="S7">7</xref>). The specific name is a genitive noun derived as a patronym.</p></tp:treatment-sec><tp:treatment-sec sec-type="type locality" id="SECID0EK4GM"><title>Type locality.</title><p>United States, Tennessee, Hamblen County, Morristown, Panther Creek State Park, in gully below parking lot at Spoone Recreation Area, near Ore Mine Trail, <named-content xmlns:xlink="http://www.w3.org/1999/xlink" content-type="dwc:verbatimCoordinates" xlink:type="simple"><named-content content-type="geo-json" specific-use="{&#34;type&#34;:&#34;Point&#34;,&#34;coordinates&#34;:[-83.405500,36.216700]}" id="NCID0ET4GM" xlink:type="simple">36.2167°N, -83.4055°W</named-content></named-content>.</p></tp:treatment-sec><tp:treatment-sec><!--Section generated to contain objects referenced in tp:taxon-treatment.--><supplementary-material xmlns:xlink="http://www.w3.org/1999/xlink" id="S7" position="float" orientation="portrait" xlink:type="simple"><object-id content-type="doi" xlink:type="simple">10.3897/zookeys.1030.62544.suppl7</object-id><object-id content-type="arpha" xlink:type="simple">6969AE89-47BF-53EE-8EDA-D8DDDB1C7023</object-id><label>Supplementary material 7</label><caption><p>Suppl. material <xref ref-type="supplementary-material" rid="S7">7</xref></p></caption><statement content-type="dataType"><label>Data type</label><p>occurrences</p></statement><statement content-type="notes"><label>Explanation note</label><p>Materials examined.</p></statement><media xlink:href="zookeys-1030-001-s007.xlsx" position="float" orientation="portrait" xlink:type="simple" id="oo_531240.xlsx"><uri content-type="original_file" xlink:type="simple">https://binary.pensoft.net/file/531240</uri></media><permissions><license xlink:type="simple"><license-p>This dataset is made available under the Open Database License (http://opendatacommons.org/licenses/odbl/1.0/). The Open Database License (ODbL) is a license agreement intended to allow users to freely share, modify, and use this Dataset while maintaining this same freedom for others, provided that the original source and author(s) are credited.</license-p></license></permissions><attrib specific-use="authors">Means JC, Hennen DA, Marek PM</attrib></supplementary-material><fig id="F126" position="float" orientation="portrait"><object-id xmlns:xlink="http://www.w3.org/1999/xlink" content-type="doi" xlink:type="simple">10.3897/zookeys.1030.62544.figure126</object-id><object-id xmlns:xlink="http://www.w3.org/1999/xlink" content-type="arpha" xlink:type="simple">5CC7F362-C9CA-5EF8-880D-BAAA409545A7</object-id><label>Figure 126.</label><caption><p>Distribution map of <italic><tp:taxon-name><tp:taxon-name-part taxon-name-part-type="genus" reg="Nannaria">Nannaria</tp:taxon-name-part> <tp:taxon-name-part taxon-name-part-type="species" reg="minor">minor</tp:taxon-name-part></tp:taxon-name></italic> species group collection localities in the central Appalachians.</p></caption><graphic xmlns:xlink="http://www.w3.org/1999/xlink" xlink:href="zookeys-1030-001-g126.jpg" position="float" orientation="portrait" xlink:type="simple" id="oo_531229.jpg"><uri content-type="original_file" xlink:type="simple">https://binary.pensoft.net/fig/531229</uri></graphic></fig></tp:treatment-sec></tp:taxon-treatment>
