# Supplementary material for: A revision of the minor species group in the millipede genus Nannaria Chamberlin, 1918 (Diplopoda, Polydesmida, Xystodesmidae)
Source: Zookeys. 2021 Apr 13;1030:1–180. doi: 10.3897/zookeys.1030.62544 (PMC8060247; doi:10.3897/zookeys.1030.62544)
Supplement: XML Treatment for Nannaria ignis [file zookeys.1030.62544-treatment28.xml]

<!DOCTYPE tp:taxon-treatment
  PUBLIC "-//TaxonX//DTD Taxonomic Treatment Publishing DTD v0 20100105//EN" "tax-treatment-NSO.dtd">
<tp:taxon-treatment xmlns:tp="http://www.plazi.org/taxpub"><tp:treatment-meta><kwd-group><label>Taxon classification</label><kwd><named-content xmlns:xlink="http://www.w3.org/1999/xlink" content-type="kingdom">Animalia</named-content></kwd><kwd><named-content xmlns:xlink="http://www.w3.org/1999/xlink" content-type="order">Polydesmida</named-content></kwd><kwd><named-content xmlns:xlink="http://www.w3.org/1999/xlink" content-type="family">Xystodesmidae</named-content></kwd></kwd-group><mixed-citation publication-type="journal"><person-group><name><surname>Means</surname><given-names>Jackson C.</given-names></name><name><surname>Hennen</surname><given-names>Derek A.</given-names></name><name><surname>Marek</surname><given-names>Paul E.</given-names></name></person-group><article-title>A revision of the <italic><tp:taxon-name><tp:taxon-name-part taxon-name-part-type="genus" reg="Nannaria"/><tp:taxon-name-part taxon-name-part-type="species" reg="minor">minor</tp:taxon-name-part></tp:taxon-name></italic> species group in the millipede genus <italic><tp:taxon-name><tp:taxon-name-part taxon-name-part-type="genus" reg="Nannaria">Nannaria</tp:taxon-name-part></tp:taxon-name></italic> Chamberlin, 1918 (<tp:taxon-name><tp:taxon-name-part taxon-name-part-type="class">Diplopoda</tp:taxon-name-part></tp:taxon-name>, <tp:taxon-name><tp:taxon-name-part taxon-name-part-type="order">Polydesmida</tp:taxon-name-part></tp:taxon-name>, <tp:taxon-name><tp:taxon-name-part taxon-name-part-type="family">Xystodesmidae</tp:taxon-name-part></tp:taxon-name>)</article-title><source>Zookeys</source><day>13</day><month>4</month><year>2021</year><volume>1030</volume><fpage>1</fpage><lpage>180</lpage><pub-id pub-id-type="doi">10.3897/zookeys.1030.62544</pub-id></mixed-citation></tp:treatment-meta><tp:nomenclature><tp:taxon-name><object-id xmlns:xlink="http://www.w3.org/1999/xlink" content-type="arpha" xlink:type="simple">C435A97F-2AFD-5B69-AD23-3D71411F8197</object-id>
                  <tp:taxon-name-part taxon-name-part-type="genus" reg="Nannaria">Nannaria</tp:taxon-name-part>
                  <tp:taxon-name-part taxon-name-part-type="species" reg="ignis">ignis</tp:taxon-name-part>
                  <object-id xmlns:xlink="http://www.w3.org/1999/xlink" content-type="zoobank" xlink:type="simple">http://zoobank.org/12052629-9913-403E-BE70-4EB35E719A9E</object-id>
                </tp:taxon-name><tp:taxon-status xmlns:xlink="http://www.w3.org/1999/xlink" xlink:type="simple">sp. nov.</tp:taxon-status><xref ref-type="fig" rid="F61">Figs 61</xref><xref ref-type="fig" rid="F62">, 62 Vernacular name: “The Dragon-Headed Twisted-Claw Millipede”</xref></tp:nomenclature><tp:treatment-sec sec-type="material" id="SECID0E26IM"><title>Material examined.</title><p><bold><italic>Holotype</italic>:</bold> United States – <bold>Virginia</bold> • ♂; Bland County, base of Big Walker Mountain off powerline access road; <named-content xmlns:xlink="http://www.w3.org/1999/xlink" content-type="dwc:verbatimCoordinates" xlink:type="simple"><named-content content-type="geo-json" specific-use="{&#34;type&#34;:&#34;Point&#34;,&#34;coordinates&#34;:[-81.109000,37.038300]}" id="NCID0ELAJM" xlink:type="simple">37.0383°N, -81.1090°W</named-content></named-content>; elev. 828 m; 28 Mar. 2016; hand collected; J. Means, P. Marek, A. Prewitt leg.; <abbrev xmlns:xlink="http://www.w3.org/1999/xlink" xlink:title="Virginia Tech Insect Collection" id="ABBRID0EUAJM" xlink:type="simple">VTEC</abbrev> MPE01063 •</p><p><bold><italic>Paratype</italic>:</bold> United States – <bold>Virginia</bold> • 1 ♀; same collection data as holotype; <named-content xmlns:xlink="http://www.w3.org/1999/xlink" content-type="dwc:institutional_code" xlink:type="simple">VMNH</named-content> MPE01064.</p></tp:treatment-sec><tp:treatment-sec sec-type="material" id="SECID0EJBJM"><title>Other material.</title><p>United States – <bold>Virginia</bold> • 1 ♀; Bland County, 0.5 mi. down road on south side of Little Walker Mtn. near powerline; <named-content xmlns:xlink="http://www.w3.org/1999/xlink" content-type="dwc:verbatimCoordinates" xlink:type="simple"><named-content content-type="geo-json" specific-use="{&#34;type&#34;:&#34;Point&#34;,&#34;coordinates&#34;:[-81.093300,37.027300]}" id="NCID0EUBJM" xlink:type="simple">37.0273°N, -81.0933°W</named-content></named-content>; elev. 871 m; 6 Jan. 2016; hand collected; J. Means, D. Hennen, R. Jean, P. Marek leg.; <abbrev xmlns:xlink="http://www.w3.org/1999/xlink" xlink:title="Virginia Tech Insect Collection" id="ABBRID0E4BJM" xlink:type="simple">VTEC</abbrev> MPE00917 • 2 ♂♂; Bland County, uphill of road, under mixed pine and hardwood ca. 0.3 m from power line on north side of LWM; <named-content xmlns:xlink="http://www.w3.org/1999/xlink" content-type="dwc:verbatimCoordinates" xlink:type="simple"><named-content content-type="geo-json" specific-use="{&#34;type&#34;:&#34;Point&#34;,&#34;coordinates&#34;:[-81.097700,37.030200]}" id="NCID0EECJM" xlink:type="simple">37.0302°N, -81.0977°W</named-content></named-content>; elev. 879 m; 8 Jan. 2016; hand collected; J. Means, D. Hennen, P. Marek, R. Jean leg.; <abbrev xmlns:xlink="http://www.w3.org/1999/xlink" xlink:title="Virginia Tech Insect Collection" id="ABBRID0ENCJM" xlink:type="simple">VTEC</abbrev> MPE00921, 922 • 1 ♂; Bland County; <named-content xmlns:xlink="http://www.w3.org/1999/xlink" content-type="dwc:verbatimCoordinates" xlink:type="simple"><named-content content-type="geo-json" specific-use="{&#34;type&#34;:&#34;Point&#34;,&#34;coordinates&#34;:[-81.094700,37.032400]}" id="NCID0EUCJM" xlink:type="simple">37.0324°N, -81.0947°W</named-content></named-content>; elev. 827 m; 21 Nov. 2016; hand collected; J. Means, P. Marek, A. Prewitt leg.; <abbrev xmlns:xlink="http://www.w3.org/1999/xlink" xlink:title="Virginia Tech Insect Collection" id="ABBRID0E4CJM" xlink:type="simple">VTEC</abbrev> MPE01037 • 2 ♂♂; Bland County, next to rock face, outcrop going down from access road; <named-content xmlns:xlink="http://www.w3.org/1999/xlink" content-type="dwc:verbatimCoordinates" xlink:type="simple"><named-content content-type="geo-json" specific-use="{&#34;type&#34;:&#34;Point&#34;,&#34;coordinates&#34;:[-81.115500,37.047800]}" id="NCID0EEDJM" xlink:type="simple">37.0478°N, -81.1155°W</named-content></named-content>; elev. 1184 m; 17 May 2016; hand collected; D. Hennen, P. Shorter, D. Krall, A. Prewitt leg.; <abbrev xmlns:xlink="http://www.w3.org/1999/xlink" xlink:title="Virginia Tech Insect Collection" id="ABBRID0ENDJM" xlink:type="simple">VTEC</abbrev> MPE01198, 1202 • 1 ♂; Bland County, Big Walker Mtn., 2 mi E of Sharon Spgs.; <named-content xmlns:xlink="http://www.w3.org/1999/xlink" content-type="dwc:verbatimCoordinates" xlink:type="simple"><named-content content-type="geo-json" specific-use="{&#34;type&#34;:&#34;Point&#34;,&#34;coordinates&#34;:[-81.098800,37.058500]}" id="NCID0EUDJM" xlink:type="simple">37.0585°N, -81.0988°W</named-content></named-content>; 28 July 1962; R. Hoffman leg.; <named-content xmlns:xlink="http://www.w3.org/1999/xlink" content-type="dwc:institutional_code" xlink:type="simple">VMNH</named-content> NAN0010 • 2 ♂♂; Wythe County; <named-content xmlns:xlink="http://www.w3.org/1999/xlink" content-type="dwc:verbatimCoordinates" xlink:type="simple"><named-content content-type="geo-json" specific-use="{&#34;type&#34;:&#34;Point&#34;,&#34;coordinates&#34;:[-81.090100,37.025700]}" id="NCID0EIEJM" xlink:type="simple">37.0257°N, -81.0901°W</named-content></named-content>; elev. 838 m; Jan. 2016; hand collected; J. Means, D. Hennen, R. Jean, P. Marek leg.; <abbrev xmlns:xlink="http://www.w3.org/1999/xlink" xlink:title="Virginia Tech Insect Collection" id="ABBRID0EREJM" xlink:type="simple">VTEC</abbrev> MPE00912, 918 • 1 ♂; Wythe County; <named-content xmlns:xlink="http://www.w3.org/1999/xlink" content-type="dwc:verbatimCoordinates" xlink:type="simple"><named-content content-type="geo-json" specific-use="{&#34;type&#34;:&#34;Point&#34;,&#34;coordinates&#34;:[-81.095000,37.031500]}" id="NCID0EYEJM" xlink:type="simple">37.0315°N, -81.0950°W</named-content></named-content>; elev. 841 m; 21 Mar. 2016; hand collected; J. Means, P. Marek, A. Prewitt leg.; <abbrev xmlns:xlink="http://www.w3.org/1999/xlink" xlink:title="Virginia Tech Insect Collection" id="ABBRID0EBFJM" xlink:type="simple">VTEC</abbrev> MPE01036. For detailed collection data see Suppl. material <xref ref-type="supplementary-material" rid="S7">7</xref>.</p></tp:treatment-sec><tp:treatment-sec sec-type="diagnosis" id="SECID0EJFJM"><title>Diagnosis.</title><p>Adult males of <italic><tp:taxon-name><tp:taxon-name-part taxon-name-part-type="genus" reg="Nannaria">Nannaria</tp:taxon-name-part> <tp:taxon-name-part taxon-name-part-type="species" reg="ignis">ignis</tp:taxon-name-part></tp:taxon-name></italic> sp. nov. are distinct from other <italic><tp:taxon-name><tp:taxon-name-part taxon-name-part-type="genus" reg="Nannaria">Nannaria</tp:taxon-name-part></tp:taxon-name></italic> and the sympatric <italic><tp:taxon-name><tp:taxon-name-part taxon-name-part-type="genus" reg="Nannaria">N.</tp:taxon-name-part> <tp:taxon-name-part taxon-name-part-type="species" reg="aenigma">aenigma</tp:taxon-name-part></tp:taxon-name></italic> based on the following combination of characters: <bold><italic>Gonopods</italic>.</bold> Gonopodal acropodite gently curving medially before apex, not strongly curved as in <italic><tp:taxon-name><tp:taxon-name-part taxon-name-part-type="genus" reg="Nannaria">N.</tp:taxon-name-part> <tp:taxon-name-part taxon-name-part-type="species" reg="ohionis">ohionis</tp:taxon-name-part></tp:taxon-name></italic> Loomis &amp; Hoffman, 1948. Distal zone curving dorsomedially (Fig. <xref ref-type="fig" rid="F61">61B</xref>, red arrow), not medially as in <italic><tp:taxon-name><tp:taxon-name-part taxon-name-part-type="genus" reg="Nannaria">N.</tp:taxon-name-part> <tp:taxon-name-part taxon-name-part-type="species" reg="ohionis">ohionis</tp:taxon-name-part></tp:taxon-name></italic> or <italic><tp:taxon-name><tp:taxon-name-part taxon-name-part-type="genus" reg="Nannaria">N.</tp:taxon-name-part> <tp:taxon-name-part taxon-name-part-type="species" reg="aenigma">aenigma</tp:taxon-name-part></tp:taxon-name></italic>. Tip with small, rounded lateral flange (Fig. <xref ref-type="fig" rid="F61">61A</xref>, red triangle),not simple as in <italic><tp:taxon-name><tp:taxon-name-part taxon-name-part-type="genus" reg="Nannaria">N.</tp:taxon-name-part> <tp:taxon-name-part taxon-name-part-type="species" reg="ohionis">ohionis</tp:taxon-name-part></tp:taxon-name></italic>, or serpentine as in <italic><tp:taxon-name><tp:taxon-name-part taxon-name-part-type="genus" reg="Nannaria">N.</tp:taxon-name-part> <tp:taxon-name-part taxon-name-part-type="species" reg="aenigma">aenigma</tp:taxon-name-part></tp:taxon-name></italic>. Telopodite basal zone reduced, ca. 1/4 length of acropodite, not &gt; 1/3 length as in <italic><tp:taxon-name><tp:taxon-name-part taxon-name-part-type="genus" reg="Nannaria">N.</tp:taxon-name-part> <tp:taxon-name-part taxon-name-part-type="species" reg="ohionis">ohionis</tp:taxon-name-part></tp:taxon-name></italic>, or ca. 1/6 length as in <italic><tp:taxon-name><tp:taxon-name-part taxon-name-part-type="genus" reg="Nannaria">N.</tp:taxon-name-part> <tp:taxon-name-part taxon-name-part-type="species" reg="aenigma">aenigma</tp:taxon-name-part></tp:taxon-name></italic>. Prefemur with serpentine prefemoral process, bending ventrally before curving cephalolaterally (Fig. <xref ref-type="fig" rid="F61">61B</xref>), not straight, acicular as in <italic><tp:taxon-name><tp:taxon-name-part taxon-name-part-type="genus" reg="Nannaria">N.</tp:taxon-name-part> <tp:taxon-name-part taxon-name-part-type="species" reg="ohionis">ohionis</tp:taxon-name-part></tp:taxon-name></italic> or <italic><tp:taxon-name><tp:taxon-name-part taxon-name-part-type="genus" reg="Nannaria">N.</tp:taxon-name-part> <tp:taxon-name-part taxon-name-part-type="species" reg="aenigma">aenigma</tp:taxon-name-part></tp:taxon-name></italic>. Prefemoral process ca. 3/4 length of acropodite, not ca. 1/2 length as in <italic><tp:taxon-name><tp:taxon-name-part taxon-name-part-type="genus" reg="Nannaria">N.</tp:taxon-name-part> <tp:taxon-name-part taxon-name-part-type="species" reg="aenigma">aenigma</tp:taxon-name-part></tp:taxon-name></italic>. Prefemoral process arising dorsomedially from large, sharp prefemoral spine, not arising from top of prefemoral spine as in <italic><tp:taxon-name><tp:taxon-name-part taxon-name-part-type="genus" reg="Nannaria">N.</tp:taxon-name-part> <tp:taxon-name-part taxon-name-part-type="species" reg="ohionis">ohionis</tp:taxon-name-part></tp:taxon-name></italic>. <bold><italic>Color</italic>.</bold> Tergites with white (Fig. <xref ref-type="fig" rid="F62">62A</xref>) or orange (Fig. <xref ref-type="fig" rid="F62">62B</xref>) paranotal spots. Dark brown background. Dorsum of collum smooth with either white or orange margin, depending on color morph.</p><fig id="F61" position="float" orientation="portrait"><object-id xmlns:xlink="http://www.w3.org/1999/xlink" content-type="doi" xlink:type="simple">10.3897/zookeys.1030.62544.figure61</object-id><object-id xmlns:xlink="http://www.w3.org/1999/xlink" content-type="arpha" xlink:type="simple">5B551C12-7385-5301-ACB1-38CA40B2AF42</object-id><label>Figure 61.</label><caption><p><italic><tp:taxon-name><tp:taxon-name-part taxon-name-part-type="genus" reg="Nannaria">Nannaria</tp:taxon-name-part> <tp:taxon-name-part taxon-name-part-type="species" reg="ignis">ignis</tp:taxon-name-part></tp:taxon-name></italic> sp. nov. holotype ♂ (<abbrev xmlns:xlink="http://www.w3.org/1999/xlink" xlink:title="Virginia Tech Insect Collection" id="ABBRID0EZLJM" xlink:type="simple">VTEC</abbrev>, MPE01063) left gonopod <bold>A</bold> anterior view; red triangle indicates small lateral flange <bold>B</bold> medial view; red arrow indicates dorsomedially curving acropodite tip <bold>C</bold> posterior view. Scale bar: 0.5 mm.</p></caption><graphic xmlns:xlink="http://www.w3.org/1999/xlink" xlink:href="zookeys-1030-001-g061.jpg" position="float" orientation="portrait" xlink:type="simple" id="oo_531164.jpg"><uri content-type="original_file" xlink:type="simple">https://binary.pensoft.net/fig/531164</uri></graphic></fig><fig id="F62" position="float" orientation="portrait"><object-id xmlns:xlink="http://www.w3.org/1999/xlink" content-type="doi" xlink:type="simple">10.3897/zookeys.1030.62544.figure62</object-id><object-id xmlns:xlink="http://www.w3.org/1999/xlink" content-type="arpha" xlink:type="simple">A791BBCE-4A7B-5A3F-AA88-54EF927661AD</object-id><label>Figure 62.</label><caption><p><italic><tp:taxon-name><tp:taxon-name-part taxon-name-part-type="genus" reg="Nannaria">Nannaria</tp:taxon-name-part> <tp:taxon-name-part taxon-name-part-type="species" reg="ignis">ignis</tp:taxon-name-part></tp:taxon-name></italic> sp. nov. coloration <bold>A</bold> non-type ♂ (<abbrev xmlns:xlink="http://www.w3.org/1999/xlink" xlink:title="Virginia Tech Insect Collection" id="ABBRID0E4MJM" xlink:type="simple">VTEC</abbrev>, MPE01198) white paranota <bold>B</bold> non-type ♂ (<abbrev xmlns:xlink="http://www.w3.org/1999/xlink" xlink:title="Virginia Tech Insect Collection" id="ABBRID0EDNJM" xlink:type="simple">VTEC</abbrev>, MPE01202) orange paranota. Scale bars: 4.0 mm.</p></caption><graphic xmlns:xlink="http://www.w3.org/1999/xlink" xlink:href="zookeys-1030-001-g062.jpg" position="float" orientation="portrait" xlink:type="simple" id="oo_531165.jpg"><uri content-type="original_file" xlink:type="simple">https://binary.pensoft.net/fig/531165</uri></graphic></fig></tp:treatment-sec><tp:treatment-sec sec-type="description" id="SECID0EMNJM"><title>Measurements.</title><p>♂ holotype (<abbrev xmlns:xlink="http://www.w3.org/1999/xlink" xlink:title="Virginia Tech Insect Collection" id="ABBRID0ESNJM" xlink:type="simple">VTEC</abbrev>, MPE01063): <abbrev xmlns:xlink="http://www.w3.org/1999/xlink" xlink:title="body length" id="ABBRID0EWNJM" xlink:type="simple">BL</abbrev> = 25.3, <abbrev xmlns:xlink="http://www.w3.org/1999/xlink" xlink:title="collum width" id="ABBRID0E1NJM" xlink:type="simple">CW</abbrev> = 3.2, <abbrev xmlns:xlink="http://www.w3.org/1999/xlink" xlink:title="intergenal width" id="ABBRID0E5NJM" xlink:type="simple">IW</abbrev> = 2.3, <abbrev xmlns:xlink="http://www.w3.org/1999/xlink" xlink:title="interantennal socket width" id="ABBRID0ECOJM" xlink:type="simple">ISW</abbrev> = 0.8, <abbrev xmlns:xlink="http://www.w3.org/1999/xlink" xlink:title="body ring 11 width" id="ABBRID0EGOJM" xlink:type="simple">B11W</abbrev> = 3.9, <abbrev xmlns:xlink="http://www.w3.org/1999/xlink" xlink:title="body ring 11 height" id="ABBRID0EKOJM" xlink:type="simple">B11H</abbrev> = 2.5; ♀ paratype (<named-content xmlns:xlink="http://www.w3.org/1999/xlink" content-type="dwc:institutional_code" xlink:type="simple">VMNH</named-content>, MPE01064): <abbrev xmlns:xlink="http://www.w3.org/1999/xlink" xlink:title="body length" id="ABBRID0EWOJM" xlink:type="simple">BL</abbrev> = 27.6, <abbrev xmlns:xlink="http://www.w3.org/1999/xlink" xlink:title="collum width" id="ABBRID0E1OJM" xlink:type="simple">CW</abbrev> = 3.6, <abbrev xmlns:xlink="http://www.w3.org/1999/xlink" xlink:title="intergenal width" id="ABBRID0E5OJM" xlink:type="simple">IW</abbrev> = 1.9, <abbrev xmlns:xlink="http://www.w3.org/1999/xlink" xlink:title="interantennal socket width" id="ABBRID0ECPJM" xlink:type="simple">ISW</abbrev> = 0.9, <abbrev xmlns:xlink="http://www.w3.org/1999/xlink" xlink:title="body ring 11 width" id="ABBRID0EGPJM" xlink:type="simple">B11W</abbrev> = 4.6, <abbrev xmlns:xlink="http://www.w3.org/1999/xlink" xlink:title="body ring 11 height" id="ABBRID0EKPJM" xlink:type="simple">B11H</abbrev> = 3.2.</p></tp:treatment-sec><tp:treatment-sec sec-type="variation" id="SECID0EOPJM"><title>Variation.</title><p>Individuals of <italic><tp:taxon-name><tp:taxon-name-part taxon-name-part-type="genus" reg="Nannaria">N.</tp:taxon-name-part> <tp:taxon-name-part taxon-name-part-type="species" reg="ignis">ignis</tp:taxon-name-part></tp:taxon-name></italic> sp. nov. from the ridge of Big Walker Mountain have slightly wider, more laminate prefemoral processes, and a more pronounced lateral flange at the tip of the acropodite.</p></tp:treatment-sec><tp:treatment-sec sec-type="distribution" id="SECID0E6PJM"><title>Distribution.</title><p>Known only from a small area on the border of Bland and Wythe counties in southwestern Virginia, and on both Big and Little Walker Mountains (Virginia: Bland and Wythe counties; Suppl. material <xref ref-type="supplementary-material" rid="S7">7</xref>; Fig. <xref ref-type="fig" rid="F126">126</xref>). Distribution area: 3.5 km<sup>2</sup>; status: <abbrev xmlns:xlink="http://www.w3.org/1999/xlink" xlink:title="micro-range endemic" id="ABBRID0EPQJM" xlink:type="simple">MRE</abbrev>.</p></tp:treatment-sec><tp:treatment-sec sec-type="ecology" id="SECID0ETQJM"><title>Ecology.</title><p>Individuals of <italic><tp:taxon-name><tp:taxon-name-part taxon-name-part-type="genus" reg="Nannaria">N.</tp:taxon-name-part> <tp:taxon-name-part taxon-name-part-type="species" reg="ignis">ignis</tp:taxon-name-part></tp:taxon-name></italic> sp. nov. were collected from mesic broadleaved forests composed of oak, maple, laurel, and some pine.</p></tp:treatment-sec><tp:treatment-sec sec-type="etymology" id="SECID0EERJM"><title>Etymology.</title><p>This species is named for the shape of its acropodite in the medial view, which resembles a dragon’s head and neck. The specific name is a noun in apposition derived from the Latin <italic>ignis</italic> meaning fire.</p></tp:treatment-sec><tp:treatment-sec sec-type="type locality" id="SECID0EMRJM"><title>Type locality.</title><p>United States, Virginia, Bland County, base of Big Walker Mountain off powerline access road, <named-content xmlns:xlink="http://www.w3.org/1999/xlink" content-type="dwc:verbatimCoordinates" xlink:type="simple"><named-content content-type="geo-json" specific-use="{&#34;type&#34;:&#34;Point&#34;,&#34;coordinates&#34;:[-81.109000,37.038300]}" id="NCID0EVRJM" xlink:type="simple">37.0383°N, -81.1090°W</named-content></named-content>.</p></tp:treatment-sec><tp:treatment-sec><!--Section generated to contain objects referenced in tp:taxon-treatment.--><supplementary-material xmlns:xlink="http://www.w3.org/1999/xlink" id="S7" position="float" orientation="portrait" xlink:type="simple"><object-id content-type="doi" xlink:type="simple">10.3897/zookeys.1030.62544.suppl7</object-id><object-id content-type="arpha" xlink:type="simple">6969AE89-47BF-53EE-8EDA-D8DDDB1C7023</object-id><label>Supplementary material 7</label><caption><p>Suppl. material <xref ref-type="supplementary-material" rid="S7">7</xref></p></caption><statement content-type="dataType"><label>Data type</label><p>occurrences</p></statement><statement content-type="notes"><label>Explanation note</label><p>Materials examined.</p></statement><media xlink:href="zookeys-1030-001-s007.xlsx" position="float" orientation="portrait" xlink:type="simple" id="oo_531240.xlsx"><uri content-type="original_file" xlink:type="simple">https://binary.pensoft.net/file/531240</uri></media><permissions><license xlink:type="simple"><license-p>This dataset is made available under the Open Database License (http://opendatacommons.org/licenses/odbl/1.0/). The Open Database License (ODbL) is a license agreement intended to allow users to freely share, modify, and use this Dataset while maintaining this same freedom for others, provided that the original source and author(s) are credited.</license-p></license></permissions><attrib specific-use="authors">Means JC, Hennen DA, Marek PM</attrib></supplementary-material><fig id="F126" position="float" orientation="portrait"><object-id xmlns:xlink="http://www.w3.org/1999/xlink" content-type="doi" xlink:type="simple">10.3897/zookeys.1030.62544.figure126</object-id><object-id xmlns:xlink="http://www.w3.org/1999/xlink" content-type="arpha" xlink:type="simple">5CC7F362-C9CA-5EF8-880D-BAAA409545A7</object-id><label>Figure 126.</label><caption><p>Distribution map of <italic><tp:taxon-name><tp:taxon-name-part taxon-name-part-type="genus" reg="Nannaria">Nannaria</tp:taxon-name-part> <tp:taxon-name-part taxon-name-part-type="species" reg="minor">minor</tp:taxon-name-part></tp:taxon-name></italic> species group collection localities in the central Appalachians.</p></caption><graphic xmlns:xlink="http://www.w3.org/1999/xlink" xlink:href="zookeys-1030-001-g126.jpg" position="float" orientation="portrait" xlink:type="simple" id="oo_531229.jpg"><uri content-type="original_file" xlink:type="simple">https://binary.pensoft.net/fig/531229</uri></graphic></fig></tp:treatment-sec></tp:taxon-treatment>
