# Supplementary material for: A revision of the minor species group in the millipede genus Nannaria Chamberlin, 1918 (Diplopoda, Polydesmida, Xystodesmidae)
Source: Zookeys. 2021 Apr 13;1030:1–180. doi: 10.3897/zookeys.1030.62544 (PMC8060247; doi:10.3897/zookeys.1030.62544)
Supplement: XML Treatment for Nannaria blackmountainensis [file zookeys.1030.62544-treatment34.xml]

<!DOCTYPE tp:taxon-treatment
  PUBLIC "-//TaxonX//DTD Taxonomic Treatment Publishing DTD v0 20100105//EN" "tax-treatment-NSO.dtd">
<tp:taxon-treatment xmlns:tp="http://www.plazi.org/taxpub"><tp:treatment-meta><kwd-group><label>Taxon classification</label><kwd><named-content xmlns:xlink="http://www.w3.org/1999/xlink" content-type="kingdom">Animalia</named-content></kwd><kwd><named-content xmlns:xlink="http://www.w3.org/1999/xlink" content-type="order">Polydesmida</named-content></kwd><kwd><named-content xmlns:xlink="http://www.w3.org/1999/xlink" content-type="family">Xystodesmidae</named-content></kwd></kwd-group><mixed-citation publication-type="journal"><person-group><name><surname>Means</surname><given-names>Jackson C.</given-names></name><name><surname>Hennen</surname><given-names>Derek A.</given-names></name><name><surname>Marek</surname><given-names>Paul E.</given-names></name></person-group><article-title>A revision of the <italic><tp:taxon-name><tp:taxon-name-part taxon-name-part-type="genus" reg="Nannaria"/><tp:taxon-name-part taxon-name-part-type="species" reg="minor">minor</tp:taxon-name-part></tp:taxon-name></italic> species group in the millipede genus <italic><tp:taxon-name><tp:taxon-name-part taxon-name-part-type="genus" reg="Nannaria">Nannaria</tp:taxon-name-part></tp:taxon-name></italic> Chamberlin, 1918 (<tp:taxon-name><tp:taxon-name-part taxon-name-part-type="class">Diplopoda</tp:taxon-name-part></tp:taxon-name>, <tp:taxon-name><tp:taxon-name-part taxon-name-part-type="order">Polydesmida</tp:taxon-name-part></tp:taxon-name>, <tp:taxon-name><tp:taxon-name-part taxon-name-part-type="family">Xystodesmidae</tp:taxon-name-part></tp:taxon-name>)</article-title><source>Zookeys</source><day>13</day><month>4</month><year>2021</year><volume>1030</volume><fpage>1</fpage><lpage>180</lpage><pub-id pub-id-type="doi">10.3897/zookeys.1030.62544</pub-id></mixed-citation></tp:treatment-meta><tp:nomenclature><tp:taxon-name><object-id xmlns:xlink="http://www.w3.org/1999/xlink" content-type="arpha" xlink:type="simple">058F8789-4B18-573E-8931-563DEA3F645E</object-id>
                  <tp:taxon-name-part taxon-name-part-type="genus" reg="Nannaria">Nannaria</tp:taxon-name-part>
                  <tp:taxon-name-part taxon-name-part-type="species" reg="blackmountainensis">blackmountainensis</tp:taxon-name-part>
                  <object-id xmlns:xlink="http://www.w3.org/1999/xlink" content-type="zoobank" xlink:type="simple">http://zoobank.org/2ACF8697-BA97-4E11-BFBD-233FE0452FAB</object-id>
                </tp:taxon-name><tp:taxon-status xmlns:xlink="http://www.w3.org/1999/xlink" xlink:type="simple">sp. nov.</tp:taxon-status><xref ref-type="fig" rid="F73">Figs 73</xref><xref ref-type="fig" rid="F74">, 74 Vernacular name: “The Black Mountain Twisted-Claw Millipede”</xref></tp:nomenclature><tp:treatment-sec sec-type="material" id="SECID0ERBNM"><title>Material examined.</title><p><bold><italic>Holotype</italic>:</bold> United States – <bold>Kentucky</bold> • ♂; Harlan Co., Black Mountain summit, radar station access road off Black Mountain Ridge Rd., about 2.4 rd. km E jct w/ KY-160; <named-content xmlns:xlink="http://www.w3.org/1999/xlink" content-type="dwc:verbatimCoordinates" xlink:type="simple"><named-content content-type="geo-json" specific-use="{&#34;type&#34;:&#34;Point&#34;,&#34;coordinates&#34;:[-82.893000,36.915600]}" id="NCID0EBCNM" xlink:type="simple">36.9156°N, -82.8930°W</named-content></named-content>; elev. 1250 m; 10 May 2011; hand collected; P. Marek, C. Hall and D. &amp; M. Beamer leg.; <abbrev xmlns:xlink="http://www.w3.org/1999/xlink" xlink:title="Virginia Tech Insect Collection" id="ABBRID0EKCNM" xlink:type="simple">VTEC</abbrev> SPC001090.</p><p><bold><italic>Paratypes</italic>:</bold> United States – <bold>Kentucky</bold> • 1 ♂; Harlan Co., Stone Mountain State Natural Area, wooded slope above entrance ex US-421; <named-content xmlns:xlink="http://www.w3.org/1999/xlink" content-type="dwc:verbatimCoordinates" xlink:type="simple"><named-content content-type="geo-json" specific-use="{&#34;type&#34;:&#34;Point&#34;,&#34;coordinates&#34;:[-83.140000,36.760700]}" id="NCID0E1CNM" xlink:type="simple">36.7607°N, -83.1400°W</named-content></named-content>; elev. 570 m; 31 May 2006; hand collected; P. Marek leg.; <named-content xmlns:xlink="http://www.w3.org/1999/xlink" content-type="dwc:institutional_code" xlink:type="simple">VMNH</named-content> SPC001002 • 1 ♀ same collection data as for preceding; <abbrev xmlns:xlink="http://www.w3.org/1999/xlink" xlink:title="Virginia Tech Insect Collection" id="ABBRID0ELDNM" xlink:type="simple">VTEC</abbrev> SPC001009 • 1 ♂ Kentucky, Harlan Co., Cumberland Mountain (N Slope), Wagonroad Tunnel Trail; <named-content xmlns:xlink="http://www.w3.org/1999/xlink" content-type="dwc:verbatimCoordinates" xlink:type="simple"><named-content content-type="geo-json" specific-use="{&#34;type&#34;:&#34;Point&#34;,&#34;coordinates&#34;:[-83.221600,36.732800]}" id="NCID0ESDNM" xlink:type="simple">36.7328°N, -83.2216°W</named-content></named-content>; elev. 691 m; 25 July 2005; hand collected; P. Marek and C. Spruill leg.; <named-content xmlns:xlink="http://www.w3.org/1999/xlink" content-type="dwc:institutional_code" xlink:type="simple">FMNH</named-content> SPC000652.</p></tp:treatment-sec><tp:treatment-sec sec-type="material" id="SECID0EDENM"><title>Other material.</title><p>United States – <bold>Kentucky</bold> • 1 ♂; Bell County, Pine Mountain State Park, trail to Honeymoon Falls; <named-content xmlns:xlink="http://www.w3.org/1999/xlink" content-type="dwc:verbatimCoordinates" xlink:type="simple"><named-content content-type="geo-json" specific-use="{&#34;type&#34;:&#34;Point&#34;,&#34;coordinates&#34;:[-83.712100,36.743400]}" id="NCID0EOENM" xlink:type="simple">36.7434°N, -83.7121°W</named-content></named-content>; 26 Sept.1976; R. Hoffman leg.; <named-content xmlns:xlink="http://www.w3.org/1999/xlink" content-type="dwc:institutional_code" xlink:type="simple">VMNH</named-content> NAN0184 • 1 ♂; Bell County, Pine Mtn. State Park; <named-content xmlns:xlink="http://www.w3.org/1999/xlink" content-type="dwc:verbatimCoordinates" xlink:type="simple"><named-content content-type="geo-json" specific-use="{&#34;type&#34;:&#34;Point&#34;,&#34;coordinates&#34;:[-83.835100,36.684400]}" id="NCID0ECFNM" xlink:type="simple">36.6844°N, -83.8351°W</named-content></named-content>; 10 May 1975; J. Ettman leg.; <named-content xmlns:xlink="http://www.w3.org/1999/xlink" content-type="dwc:institutional_code" xlink:type="simple">VMNH</named-content> NAN0493 • 2 ♂♂; Bell County, Pine Mtn. State Park, Wildflower Garden Area; <named-content xmlns:xlink="http://www.w3.org/1999/xlink" content-type="dwc:verbatimCoordinates" xlink:type="simple"><named-content content-type="geo-json" specific-use="{&#34;type&#34;:&#34;Point&#34;,&#34;coordinates&#34;:[-83.737900,36.735900]}" id="NCID0EWFNM" xlink:type="simple">36.7359°N, -83.7379°W</named-content></named-content>; 1 Feb. 1976; J. Ettman leg.; <named-content xmlns:xlink="http://www.w3.org/1999/xlink" content-type="dwc:institutional_code" xlink:type="simple">NCSM</named-content> NAN0545 • 1 ♀; Harlan County, Cumberland Mtn (N slope), Wagonroad Tunnel Trail (<named-content xmlns:xlink="http://www.w3.org/1999/xlink" content-type="dwc:verbatimCoordinates" xlink:type="simple"><named-content content-type="geo-json" specific-use="{&#34;type&#34;:&#34;Point&#34;,&#34;coordinates&#34;:[-83.219700,36.738900]}" id="NCID0EKGNM" xlink:type="simple">36.7389°N, -83.2197°W</named-content></named-content>, elev. 528 m), 26 July 2005 (Coll: P. Marek, C. Spruill; <abbrev xmlns:xlink="http://www.w3.org/1999/xlink" xlink:title="Virginia Tech Insect Collection" id="ABBRID0EPGNM" xlink:type="simple">VTEC</abbrev> SPC000794. SCAU – <bold>North Carolina</bold> • 1 ♂; Avery County, wooded hillside at Plumetree; <named-content xmlns:xlink="http://www.w3.org/1999/xlink" content-type="dwc:verbatimCoordinates" xlink:type="simple"><named-content content-type="geo-json" specific-use="{&#34;type&#34;:&#34;Point&#34;,&#34;coordinates&#34;:[-82.008000,36.026900]}" id="NCID0EYGNM" xlink:type="simple">36.0269°N, -82.0080°W</named-content></named-content>; 4 June 1964; L. Hubricht leg.; <named-content xmlns:xlink="http://www.w3.org/1999/xlink" content-type="dwc:institutional_code" xlink:type="simple">VMNH</named-content> NAN0183 • 11 ♂♂♀♀; Avery County, 3.7 SSE Banner Elk, NC 105 &amp; 184, Grandfather Mtn.; <named-content xmlns:xlink="http://www.w3.org/1999/xlink" content-type="dwc:verbatimCoordinates" xlink:type="simple"><named-content content-type="geo-json" specific-use="{&#34;type&#34;:&#34;Point&#34;,&#34;coordinates&#34;:[-81.838600,36.117000]}" id="NCID0EMHNM" xlink:type="simple">36.1170°N, -81.8386°W</named-content></named-content>; 8 Sept. 1973; R. Shelley; <named-content xmlns:xlink="http://www.w3.org/1999/xlink" content-type="dwc:institutional_code" xlink:type="simple">NCSM</named-content> NAN0498 • 6 ♂♂; same collection data as for preceding; 1978; R. Shelley leg.; <named-content xmlns:xlink="http://www.w3.org/1999/xlink" content-type="dwc:institutional_code" xlink:type="simple">NCSM</named-content> NAN0518 • 20 ♂♂♀♀; Avery County, Newland; <named-content xmlns:xlink="http://www.w3.org/1999/xlink" content-type="dwc:verbatimCoordinates" xlink:type="simple"><named-content content-type="geo-json" specific-use="{&#34;type&#34;:&#34;Point&#34;,&#34;coordinates&#34;:[-81.927300,36.087300]}" id="NCID0EIINM" xlink:type="simple">36.0873°N, -81.9273°W</named-content></named-content>; 20 Aug. 1984; D. Massee leg.; <named-content xmlns:xlink="http://www.w3.org/1999/xlink" content-type="dwc:institutional_code" xlink:type="simple">NCSM</named-content> NAN0522 • 1 ♂; Watauga County, Valle Crucis, NC 194, ca. 6S 1113; <named-content xmlns:xlink="http://www.w3.org/1999/xlink" content-type="dwc:verbatimCoordinates" xlink:type="simple"><named-content content-type="geo-json" specific-use="{&#34;type&#34;:&#34;Point&#34;,&#34;coordinates&#34;:[-81.778300,36.209200]}" id="NCID0E3INM" xlink:type="simple">36.2092°N, -81.7783°W</named-content></named-content>; 11 Oct. 1975; J. Clamp leg.; <named-content xmlns:xlink="http://www.w3.org/1999/xlink" content-type="dwc:institutional_code" xlink:type="simple">NCSM</named-content> NAN0515; SCAU – <bold>Tennessee</bold> • 1 ♂; Carter County, 2.5 miles S of Burbank; <named-content xmlns:xlink="http://www.w3.org/1999/xlink" content-type="dwc:verbatimCoordinates" xlink:type="simple"><named-content content-type="geo-json" specific-use="{&#34;type&#34;:&#34;Point&#34;,&#34;coordinates&#34;:[-82.101900,36.112300]}" id="NCID0ESJNM" xlink:type="simple">36.1123°N, -82.1019°W</named-content></named-content>; 2 May 1951; L. Hubricht leg.; <named-content xmlns:xlink="http://www.w3.org/1999/xlink" content-type="dwc:institutional_code" xlink:type="simple">VMNH</named-content>, NAN0185 • 6 ♂; Carter County, Roan Mtn.; <named-content xmlns:xlink="http://www.w3.org/1999/xlink" content-type="dwc:verbatimCoordinates" xlink:type="simple"><named-content content-type="geo-json" specific-use="{&#34;type&#34;:&#34;Point&#34;,&#34;coordinates&#34;:[-82.071000,36.194300]}" id="NCID0EGKNM" xlink:type="simple">36.1943°N, -82.0710°W</named-content></named-content>; 9 Aug. 1941; Brooks leg.; <named-content xmlns:xlink="http://www.w3.org/1999/xlink" content-type="dwc:institutional_code" xlink:type="simple">VMNH</named-content>, NAN0186 • 5 ♂♂; Carter County, N slope, Roane Mtn; <named-content xmlns:xlink="http://www.w3.org/1999/xlink" content-type="dwc:verbatimCoordinates" xlink:type="simple"><named-content content-type="geo-json" specific-use="{&#34;type&#34;:&#34;Point&#34;,&#34;coordinates&#34;:[-82.128000,36.107900]}" id="NCID0E1KNM" xlink:type="simple">36.1079°N, -82.1280°W</named-content></named-content>; 9 Aug. 1941; Dr. &amp; Mrs. Brooks leg.; <named-content xmlns:xlink="http://www.w3.org/1999/xlink" content-type="dwc:institutional_code" xlink:type="simple">VMNH</named-content>, NAN0294 • 1 ♂; Cumberland Mtns.; E. Cope leg.; <named-content xmlns:xlink="http://www.w3.org/1999/xlink" content-type="dwc:institutional_code" xlink:type="simple">VMNH</named-content>, NAN0181; SCAU – <bold>Virginia</bold> • 1 ♀; Lee County, Poor Valley, Pennington Gap, VA. 621, ca.1.6 km E US. 421, on N facing slope; <named-content xmlns:xlink="http://www.w3.org/1999/xlink" content-type="dwc:verbatimCoordinates" xlink:type="simple"><named-content content-type="geo-json" specific-use="{&#34;type&#34;:&#34;Point&#34;,&#34;coordinates&#34;:[-83.015700,36.776800]}" id="NCID0E3LNM" xlink:type="simple">36.7768°N, -83.0157°W</named-content></named-content>, elev. 460 m; 10 June 2005; hand collected; P. Marek leg.; <abbrev xmlns:xlink="http://www.w3.org/1999/xlink" xlink:title="Virginia Tech Insect Collection" id="ABBRID0EFMNM" xlink:type="simple">VTEC</abbrev>, SPC000540 • 1 ♂; Scott County, Powell Mtn. off FS 642, ca. 1 mi NW of Duffield, JNF; <named-content xmlns:xlink="http://www.w3.org/1999/xlink" content-type="dwc:verbatimCoordinates" xlink:type="simple"><named-content content-type="geo-json" specific-use="{&#34;type&#34;:&#34;Point&#34;,&#34;coordinates&#34;:[-82.807100,36.731100]}" id="NCID0EMMNM" xlink:type="simple">36.7311°N, -82.8071°W</named-content></named-content>; 13 Sept. 1994; C. Hobson, D. Stevenson leg.; <named-content xmlns:xlink="http://www.w3.org/1999/xlink" content-type="dwc:institutional_code" xlink:type="simple">VMNH</named-content> NAN0182. For detailed collection data see Suppl. material <xref ref-type="supplementary-material" rid="S7">7</xref>.</p></tp:treatment-sec><tp:treatment-sec sec-type="diagnosis" id="SECID0EBNNM"><title>Diagnosis.</title><p>Adult males of <italic><tp:taxon-name><tp:taxon-name-part taxon-name-part-type="genus" reg="Nannaria">Nannaria</tp:taxon-name-part> <tp:taxon-name-part taxon-name-part-type="species" reg="blackmountainensis">blackmountainensis</tp:taxon-name-part></tp:taxon-name></italic> sp. nov. are distinct from other <italic><tp:taxon-name><tp:taxon-name-part taxon-name-part-type="genus" reg="Nannaria">Nannaria</tp:taxon-name-part></tp:taxon-name></italic> and the nearby <italic><tp:taxon-name><tp:taxon-name-part taxon-name-part-type="genus" reg="Nannaria">N.</tp:taxon-name-part> <tp:taxon-name-part taxon-name-part-type="species" reg="domestica">domestica</tp:taxon-name-part></tp:taxon-name></italic> based on the following combination of characters: <bold><italic>Gonopods</italic>.</bold> Gonopodal acropodite gently curving dorsomedially with pronounced medial swelling (Fig. <xref ref-type="fig" rid="F73">73A</xref>). Acropodite tip with large, hooked lateral flange (Fig. <xref ref-type="fig" rid="F73">73A</xref>, red arrow), not small, triangular lateral flange as in <italic><tp:taxon-name><tp:taxon-name-part taxon-name-part-type="genus" reg="Nannaria">N.</tp:taxon-name-part> <tp:taxon-name-part taxon-name-part-type="species" reg="domestica">domestica</tp:taxon-name-part></tp:taxon-name></italic>. Tip terminating in small, dorsally directed rectangular point, not sharp, caudally directed as in <italic><tp:taxon-name><tp:taxon-name-part taxon-name-part-type="genus" reg="Nannaria">N.</tp:taxon-name-part> <tp:taxon-name-part taxon-name-part-type="species" reg="domestica">domestica</tp:taxon-name-part></tp:taxon-name></italic>. Height of telopodite basal zone ca. 1/2 length of prefemoral process, not &lt; 1/3 length as in <italic><tp:taxon-name><tp:taxon-name-part taxon-name-part-type="genus" reg="Nannaria">N.</tp:taxon-name-part> <tp:taxon-name-part taxon-name-part-type="species" reg="domestica">domestica</tp:taxon-name-part></tp:taxon-name></italic>. Prefemoral process straight, acuminate, not laminate and serpentine as in <italic><tp:taxon-name><tp:taxon-name-part taxon-name-part-type="genus" reg="Nannaria">N.</tp:taxon-name-part> <tp:taxon-name-part taxon-name-part-type="species" reg="domestica">domestica</tp:taxon-name-part></tp:taxon-name></italic>. Prefemoral spine reduced and fused to prefemoral process, forming small ridge (Fig. <xref ref-type="fig" rid="F15">15B</xref>, red triangle). <bold><italic>Color</italic>.</bold> Tergites with hot orange/red paranotal spots (Fig. <xref ref-type="fig" rid="F74">74</xref>). Jet black background. Dorsum of collum smooth with orange margin.</p><fig id="F73" position="float" orientation="portrait"><object-id xmlns:xlink="http://www.w3.org/1999/xlink" content-type="doi" xlink:type="simple">10.3897/zookeys.1030.62544.figure73</object-id><object-id xmlns:xlink="http://www.w3.org/1999/xlink" content-type="arpha" xlink:type="simple">8E53A3EF-3B2F-5F93-85C5-DE79E7007356</object-id><label>Figure 73.</label><caption><p><italic><tp:taxon-name><tp:taxon-name-part taxon-name-part-type="genus" reg="Nannaria">Nannaria</tp:taxon-name-part> <tp:taxon-name-part taxon-name-part-type="species" reg="blackmountainensis">blackmountainensis</tp:taxon-name-part></tp:taxon-name></italic> sp. nov. holotype ♂ left gonopod (<abbrev xmlns:xlink="http://www.w3.org/1999/xlink" xlink:title="Virginia Tech Insect Collection" id="ABBRID0EARNM" xlink:type="simple">VTEC</abbrev>, SPC001090) <bold>A</bold> anterior view; red arrow indicates hooked lateral flange <bold>B</bold> medial view; red triangle indicates reduced prefemoral spine <bold>C</bold> posterior view. Scale bar: 0.5 mm.</p></caption><graphic xmlns:xlink="http://www.w3.org/1999/xlink" xlink:href="zookeys-1030-001-g073.jpg" position="float" orientation="portrait" xlink:type="simple" id="oo_531176.jpg"><uri content-type="original_file" xlink:type="simple">https://binary.pensoft.net/fig/531176</uri></graphic></fig><fig id="F74" position="float" orientation="portrait"><object-id xmlns:xlink="http://www.w3.org/1999/xlink" content-type="doi" xlink:type="simple">10.3897/zookeys.1030.62544.figure74</object-id><object-id xmlns:xlink="http://www.w3.org/1999/xlink" content-type="arpha" xlink:type="simple">26E09E84-E775-57C5-9403-50867BE7A02C</object-id><label>Figure 74.</label><caption><p><italic><tp:taxon-name><tp:taxon-name-part taxon-name-part-type="genus" reg="Nannaria">Nannaria</tp:taxon-name-part> <tp:taxon-name-part taxon-name-part-type="species" reg="blackmountainensis">blackmountainensis</tp:taxon-name-part></tp:taxon-name></italic> sp. nov. paratype ♂ (<named-content xmlns:xlink="http://www.w3.org/1999/xlink" content-type="dwc:institutional_code" xlink:type="simple">VMNH</named-content>, SPC001002) coloration. Scale bar: 4.0 mm.</p></caption><graphic xmlns:xlink="http://www.w3.org/1999/xlink" xlink:href="zookeys-1030-001-g074.jpg" position="float" orientation="portrait" xlink:type="simple" id="oo_531177.jpg"><uri content-type="original_file" xlink:type="simple">https://binary.pensoft.net/fig/531177</uri></graphic></fig></tp:treatment-sec><tp:treatment-sec sec-type="description" id="SECID0EPSNM"><title>Measurements.</title><p>♂ holotype (<abbrev xmlns:xlink="http://www.w3.org/1999/xlink" xlink:title="Virginia Tech Insect Collection" id="ABBRID0EVSNM" xlink:type="simple">VTEC</abbrev>, SPC001090): <abbrev xmlns:xlink="http://www.w3.org/1999/xlink" xlink:title="body length" id="ABBRID0EZSNM" xlink:type="simple">BL</abbrev> = 31.2, <abbrev xmlns:xlink="http://www.w3.org/1999/xlink" xlink:title="collum width" id="ABBRID0E4SNM" xlink:type="simple">CW</abbrev> = 3.6, <abbrev xmlns:xlink="http://www.w3.org/1999/xlink" xlink:title="intergenal width" id="ABBRID0EBTNM" xlink:type="simple">IW</abbrev> = 2.3, <abbrev xmlns:xlink="http://www.w3.org/1999/xlink" xlink:title="interantennal socket width" id="ABBRID0EFTNM" xlink:type="simple">ISW</abbrev> = 0.7, <abbrev xmlns:xlink="http://www.w3.org/1999/xlink" xlink:title="body ring 11 width" id="ABBRID0EJTNM" xlink:type="simple">B11W</abbrev> = 4.7, <abbrev xmlns:xlink="http://www.w3.org/1999/xlink" xlink:title="body ring 11 height" id="ABBRID0ENTNM" xlink:type="simple">B11H</abbrev> = 3.2. ♀ paratype (<abbrev xmlns:xlink="http://www.w3.org/1999/xlink" xlink:title="Virginia Tech Insect Collection" id="ABBRID0ERTNM" xlink:type="simple">VTEC</abbrev>, SPC001009): <abbrev xmlns:xlink="http://www.w3.org/1999/xlink" xlink:title="body length" id="ABBRID0EVTNM" xlink:type="simple">BL</abbrev> = 35.4, <abbrev xmlns:xlink="http://www.w3.org/1999/xlink" xlink:title="collum width" id="ABBRID0EZTNM" xlink:type="simple">CW</abbrev> = 4.1, <abbrev xmlns:xlink="http://www.w3.org/1999/xlink" xlink:title="intergenal width" id="ABBRID0E4TNM" xlink:type="simple">IW</abbrev> = 2.8, <abbrev xmlns:xlink="http://www.w3.org/1999/xlink" xlink:title="interantennal socket width" id="ABBRID0EBUNM" xlink:type="simple">ISW</abbrev> = 1.0, <abbrev xmlns:xlink="http://www.w3.org/1999/xlink" xlink:title="body ring 11 width" id="ABBRID0EFUNM" xlink:type="simple">B11W</abbrev> = 5.5, <abbrev xmlns:xlink="http://www.w3.org/1999/xlink" xlink:title="body ring 11 height" id="ABBRID0EJUNM" xlink:type="simple">B11H</abbrev> = 3.9.</p></tp:treatment-sec><tp:treatment-sec sec-type="variation" id="SECID0ENUNM"><title>Variation.</title><p>There exists a fair amount of variation amongst individuals of <italic><tp:taxon-name><tp:taxon-name-part taxon-name-part-type="genus" reg="Nannaria">N.</tp:taxon-name-part> <tp:taxon-name-part taxon-name-part-type="species" reg="blackmountainensis">blackmountainensis</tp:taxon-name-part></tp:taxon-name></italic> sp. nov. from throughout the species’ range. Individuals from the northern border of Tennessee and North Carolina have medially curving prefemoral processes and sharp, pronounced prefemoral spines, while the only known specimen from near Crummies, Kentucky (SPC000652) has a small, triangular prefemoral spine. The southern populations of <italic><tp:taxon-name><tp:taxon-name-part taxon-name-part-type="genus" reg="Nannaria">N.</tp:taxon-name-part> <tp:taxon-name-part taxon-name-part-type="species" reg="blackmountainensis">blackmountainensis</tp:taxon-name-part></tp:taxon-name></italic> may be discovered to be a separate species; however, such a discovery is contingent on the further collection of genetic material.</p></tp:treatment-sec><tp:treatment-sec sec-type="distribution" id="SECID0EJVNM"><title>Distribution.</title><p><italic><tp:taxon-name><tp:taxon-name-part taxon-name-part-type="genus" reg="Nannaria">Nannaria</tp:taxon-name-part> <tp:taxon-name-part taxon-name-part-type="species" reg="blackmountainensis">blackmountainensis</tp:taxon-name-part></tp:taxon-name></italic> sp. nov. has a disjunct distribution in the confluence of eastern Kentucky and Tennessee and western Virginia and North Carolina (Kentucky: Harlan and Bell counties; Virginia: Scott County; Tennessee: Cumberland and Carter counties; North Carolina: Avery and Watauga counties; Suppl. material <xref ref-type="supplementary-material" rid="S7">7</xref>; Fig. <xref ref-type="fig" rid="F126">126</xref>). Distribution area: 5,582 km<sup>2</sup>; status: <abbrev xmlns:xlink="http://www.w3.org/1999/xlink" xlink:title="short-range endemic" id="ABBRID0EEWNM" xlink:type="simple">SRE</abbrev>.</p></tp:treatment-sec><tp:treatment-sec sec-type="ecology" id="SECID0EIWNM"><title>Ecology.</title><p>Individuals of <italic><tp:taxon-name><tp:taxon-name-part taxon-name-part-type="genus" reg="Nannaria">N.</tp:taxon-name-part> <tp:taxon-name-part taxon-name-part-type="species" reg="blackmountainensis">blackmountainensis</tp:taxon-name-part></tp:taxon-name></italic> sp. nov. were collected from mesic forests of hemlock, tuliptree, maple, and oak, with an understory of jewelweed and stinging nettle.</p></tp:treatment-sec><tp:treatment-sec sec-type="etymology" id="SECID0EZWNM"><title>Etymology.</title><p>This species is named for its type locality. The specific name is an adjective.</p></tp:treatment-sec><tp:treatment-sec sec-type="type locality" id="SECID0E5WNM"><title>Type locality.</title><p>United States, Kentucky, Harlan Co., Black Mountain summit, radar station access road off Black Mountain Ridge Rd., about 2.4 rd. km E jct w/ KY-160, <named-content xmlns:xlink="http://www.w3.org/1999/xlink" content-type="dwc:verbatimCoordinates" xlink:type="simple"><named-content content-type="geo-json" specific-use="{&#34;type&#34;:&#34;Point&#34;,&#34;coordinates&#34;:[-82.893000,36.915600]}" id="NCID0EHXNM" xlink:type="simple">36.9156°N, -82.8930°W</named-content></named-content>.</p></tp:treatment-sec><tp:treatment-sec><!--Section generated to contain objects referenced in tp:taxon-treatment.--><supplementary-material xmlns:xlink="http://www.w3.org/1999/xlink" id="S7" position="float" orientation="portrait" xlink:type="simple"><object-id content-type="doi" xlink:type="simple">10.3897/zookeys.1030.62544.suppl7</object-id><object-id content-type="arpha" xlink:type="simple">6969AE89-47BF-53EE-8EDA-D8DDDB1C7023</object-id><label>Supplementary material 7</label><caption><p>Suppl. material <xref ref-type="supplementary-material" rid="S7">7</xref></p></caption><statement content-type="dataType"><label>Data type</label><p>occurrences</p></statement><statement content-type="notes"><label>Explanation note</label><p>Materials examined.</p></statement><media xlink:href="zookeys-1030-001-s007.xlsx" position="float" orientation="portrait" xlink:type="simple" id="oo_531240.xlsx"><uri content-type="original_file" xlink:type="simple">https://binary.pensoft.net/file/531240</uri></media><permissions><license xlink:type="simple"><license-p>This dataset is made available under the Open Database License (http://opendatacommons.org/licenses/odbl/1.0/). The Open Database License (ODbL) is a license agreement intended to allow users to freely share, modify, and use this Dataset while maintaining this same freedom for others, provided that the original source and author(s) are credited.</license-p></license></permissions><attrib specific-use="authors">Means JC, Hennen DA, Marek PM</attrib></supplementary-material><fig id="F15" position="float" orientation="portrait"><object-id xmlns:xlink="http://www.w3.org/1999/xlink" content-type="doi" xlink:type="simple">10.3897/zookeys.1030.62544.figure15</object-id><object-id xmlns:xlink="http://www.w3.org/1999/xlink" content-type="arpha" xlink:type="simple">25D5573A-0896-5085-9FE2-66CBC8C76489</object-id><label>Figure 15.</label><caption><p><italic><tp:taxon-name><tp:taxon-name-part taxon-name-part-type="genus" reg="Nannaria">Nannaria</tp:taxon-name-part> <tp:taxon-name-part taxon-name-part-type="species" reg="fowleri">fowleri</tp:taxon-name-part></tp:taxon-name></italic> Chamberlin, 1947, ♂ (<abbrev xmlns:xlink="http://www.w3.org/1999/xlink" xlink:title="Virginia Tech Insect Collection" id="ABBRID0EL3BK" xlink:type="simple">VTEC</abbrev>, MPE03017) left gonopod <bold>A</bold> anterior view <bold>B</bold> medial view <bold>C</bold> posterior view; red triangle indicates stout, tooth-like prefemoral spine. Scale bar: 0.5 mm.</p></caption><graphic xmlns:xlink="http://www.w3.org/1999/xlink" xlink:href="zookeys-1030-001-g015.jpg" position="float" orientation="portrait" xlink:type="simple" id="oo_531118.jpg"><uri content-type="original_file" xlink:type="simple">https://binary.pensoft.net/fig/531118</uri></graphic></fig><fig id="F126" position="float" orientation="portrait"><object-id xmlns:xlink="http://www.w3.org/1999/xlink" content-type="doi" xlink:type="simple">10.3897/zookeys.1030.62544.figure126</object-id><object-id xmlns:xlink="http://www.w3.org/1999/xlink" content-type="arpha" xlink:type="simple">5CC7F362-C9CA-5EF8-880D-BAAA409545A7</object-id><label>Figure 126.</label><caption><p>Distribution map of <italic><tp:taxon-name><tp:taxon-name-part taxon-name-part-type="genus" reg="Nannaria">Nannaria</tp:taxon-name-part> <tp:taxon-name-part taxon-name-part-type="species" reg="minor">minor</tp:taxon-name-part></tp:taxon-name></italic> species group collection localities in the central Appalachians.</p></caption><graphic xmlns:xlink="http://www.w3.org/1999/xlink" xlink:href="zookeys-1030-001-g126.jpg" position="float" orientation="portrait" xlink:type="simple" id="oo_531229.jpg"><uri content-type="original_file" xlink:type="simple">https://binary.pensoft.net/fig/531229</uri></graphic></fig></tp:treatment-sec></tp:taxon-treatment>
