# Supplementary material for: A revision of the minor species group in the millipede genus Nannaria Chamberlin, 1918 (Diplopoda, Polydesmida, Xystodesmidae)
Source: Zookeys. 2021 Apr 13;1030:1–180. doi: 10.3897/zookeys.1030.62544 (PMC8060247; doi:10.3897/zookeys.1030.62544)
Supplement: XML Treatment for Nannaria bobmareki [file zookeys.1030.62544-treatment35.xml]

<!DOCTYPE tp:taxon-treatment
  PUBLIC "-//TaxonX//DTD Taxonomic Treatment Publishing DTD v0 20100105//EN" "tax-treatment-NSO.dtd">
<tp:taxon-treatment xmlns:tp="http://www.plazi.org/taxpub"><tp:treatment-meta><kwd-group><label>Taxon classification</label><kwd><named-content xmlns:xlink="http://www.w3.org/1999/xlink" content-type="kingdom">Animalia</named-content></kwd><kwd><named-content xmlns:xlink="http://www.w3.org/1999/xlink" content-type="order">Polydesmida</named-content></kwd><kwd><named-content xmlns:xlink="http://www.w3.org/1999/xlink" content-type="family">Xystodesmidae</named-content></kwd></kwd-group><mixed-citation publication-type="journal"><person-group><name><surname>Means</surname><given-names>Jackson C.</given-names></name><name><surname>Hennen</surname><given-names>Derek A.</given-names></name><name><surname>Marek</surname><given-names>Paul E.</given-names></name></person-group><article-title>A revision of the <italic><tp:taxon-name><tp:taxon-name-part taxon-name-part-type="genus" reg="Nannaria"/><tp:taxon-name-part taxon-name-part-type="species" reg="minor">minor</tp:taxon-name-part></tp:taxon-name></italic> species group in the millipede genus <italic><tp:taxon-name><tp:taxon-name-part taxon-name-part-type="genus" reg="Nannaria">Nannaria</tp:taxon-name-part></tp:taxon-name></italic> Chamberlin, 1918 (<tp:taxon-name><tp:taxon-name-part taxon-name-part-type="class">Diplopoda</tp:taxon-name-part></tp:taxon-name>, <tp:taxon-name><tp:taxon-name-part taxon-name-part-type="order">Polydesmida</tp:taxon-name-part></tp:taxon-name>, <tp:taxon-name><tp:taxon-name-part taxon-name-part-type="family">Xystodesmidae</tp:taxon-name-part></tp:taxon-name>)</article-title><source>Zookeys</source><day>13</day><month>4</month><year>2021</year><volume>1030</volume><fpage>1</fpage><lpage>180</lpage><pub-id pub-id-type="doi">10.3897/zookeys.1030.62544</pub-id></mixed-citation></tp:treatment-meta><tp:nomenclature><tp:taxon-name><object-id xmlns:xlink="http://www.w3.org/1999/xlink" content-type="arpha" xlink:type="simple">3B7480FE-CEDF-5811-8E8F-F1CCBC194766</object-id>
                  <tp:taxon-name-part taxon-name-part-type="genus" reg="Nannaria">Nannaria</tp:taxon-name-part>
                  <tp:taxon-name-part taxon-name-part-type="species" reg="bobmareki">bobmareki</tp:taxon-name-part>
                  <object-id xmlns:xlink="http://www.w3.org/1999/xlink" content-type="zoobank" xlink:type="simple">http://zoobank.org/485F1B62-722C-4887-B5D7-E47E34BAFF43</object-id>
                </tp:taxon-name><tp:taxon-status xmlns:xlink="http://www.w3.org/1999/xlink" xlink:type="simple">sp. nov.</tp:taxon-status><xref ref-type="fig" rid="F75">Figs 75</xref><xref ref-type="fig" rid="F76">, 76</xref><xref ref-type="fig" rid="F77">, 77 Vernacular name: “Bob Marek’s Twisted-Claw Millipede”</xref><tp:nomenclature-citation-list><tp:nomenclature-citation><tp:taxon-name>
                      <tp:taxon-name-part taxon-name-part-type="genus" reg="Nannaria">Nannaria</tp:taxon-name-part>
                    </tp:taxon-name><comment>‘Blanton’: <xref ref-type="bibr" rid="B43">Marek and Bond 2006</xref>: 721.</comment></tp:nomenclature-citation></tp:nomenclature-citation-list></tp:nomenclature><tp:treatment-sec sec-type="material examined" id="SECID0EOAOM"><title>Material examined.</title><p><bold><italic>Holotype</italic></bold>: United States – <bold>Kentucky</bold> • ♂; Leslie County, Cawood Recreation Site, about 5.4 rd km N jct KY-221 &amp; US-421; <named-content xmlns:xlink="http://www.w3.org/1999/xlink" content-type="dwc:verbatimCoordinates" xlink:type="simple"><named-content content-type="geo-json" specific-use="{&#34;type&#34;:&#34;Point&#34;,&#34;coordinates&#34;:[-83.372900,36.936400]}" id="NCID0E5AOM" xlink:type="simple">36.9364°N, -83.3729°W</named-content></named-content>; elev. 417; 26 July 2006; hand collected; P. Marek and B. Marek leg.; <abbrev xmlns:xlink="http://www.w3.org/1999/xlink" xlink:title="Virginia Tech Insect Collection" id="ABBRID0EHBOM" xlink:type="simple">VTEC</abbrev> SPC001019.</p><p><bold><italic>Paratypes</italic></bold>: United States – <bold>Kentucky</bold> • 1 ♂; same collection data as for holotype; <named-content xmlns:xlink="http://www.w3.org/1999/xlink" content-type="dwc:institutional_code" xlink:type="simple">VMNH</named-content> SPC001025 • 1 ♂; same collection data as for holotype; <named-content xmlns:xlink="http://www.w3.org/1999/xlink" content-type="dwc:institutional_code" xlink:type="simple">FMNH</named-content> SPC001026 • 1 ♂; same collection data as for holotype; <abbrev xmlns:xlink="http://www.w3.org/1999/xlink" xlink:title="Virginia Tech Insect Collection" id="ABBRID0EECOM" xlink:type="simple">VTEC</abbrev> SPC001027 • 1 ♀; same collection data as for holotype; <abbrev xmlns:xlink="http://www.w3.org/1999/xlink" xlink:title="Virginia Tech Insect Collection" id="ABBRID0EICOM" xlink:type="simple">VTEC</abbrev> SPC001028.</p></tp:treatment-sec><tp:treatment-sec sec-type="material" id="SECID0EMCOM"><title>Other material.</title><p>United States – <bold>Kentucky</bold> • 6 ♂♂ and 1 ♀; Harlan County Pine Mtn., Blanton Forest State Nature Preserve, High Fork Br., nr campground ranger station; <named-content xmlns:xlink="http://www.w3.org/1999/xlink" content-type="dwc:verbatimCoordinates" xlink:type="simple"><named-content content-type="geo-json" specific-use="{&#34;type&#34;:&#34;Point&#34;,&#34;coordinates&#34;:[-83.382300,36.859400]}" id="NCID0EXCOM" xlink:type="simple">36.8594°N, -83.3823°W</named-content></named-content>; elev. 411 m; 10 Aug. 2003; hand collected; P. Marek leg.; <abbrev xmlns:xlink="http://www.w3.org/1999/xlink" xlink:title="Virginia Tech Insect Collection" id="ABBRID0EADOM" xlink:type="simple">VTEC</abbrev> SPC000177–183 • 1 ♂; Harlan County, N slope Pine Mtn., James E Bickford Nature Preserve, Pine Mtn. Settlement School; <named-content xmlns:xlink="http://www.w3.org/1999/xlink" content-type="dwc:verbatimCoordinates" xlink:type="simple"><named-content content-type="geo-json" specific-use="{&#34;type&#34;:&#34;Point&#34;,&#34;coordinates&#34;:[-83.180700,36.947300]}" id="NCID0EHDOM" xlink:type="simple">36.9473°N, -83.1807°W</named-content></named-content>; elev. 587 m; 9 May 2011; hand colleted; P. Marek, C. Hall, D. Beamer, M. Beamer leg.; <abbrev xmlns:xlink="http://www.w3.org/1999/xlink" xlink:title="Virginia Tech Insect Collection" id="ABBRID0EQDOM" xlink:type="simple">VTEC</abbrev> SPC001083. For detailed collection data see Suppl. material <xref ref-type="supplementary-material" rid="S7">7</xref>.</p></tp:treatment-sec><tp:treatment-sec sec-type="diagnosis" id="SECID0EYDOM"><title>Diagnosis.</title><p>Adult males of <italic><tp:taxon-name><tp:taxon-name-part taxon-name-part-type="genus" reg="Nannaria">Nannaria</tp:taxon-name-part> <tp:taxon-name-part taxon-name-part-type="species" reg="bobmareki">bobmareki</tp:taxon-name-part></tp:taxon-name></italic> sp. nov. are distinct from other <italic><tp:taxon-name><tp:taxon-name-part taxon-name-part-type="genus" reg="Nannaria">Nannaria</tp:taxon-name-part></tp:taxon-name></italic> and the nearby <italic><tp:taxon-name><tp:taxon-name-part taxon-name-part-type="genus" reg="Nannaria">N.</tp:taxon-name-part> <tp:taxon-name-part taxon-name-part-type="species" reg="aenigma">aenigma</tp:taxon-name-part></tp:taxon-name></italic>, based on the following combination of characters: <bold><italic>Gonopods</italic>.</bold> Gonopodal acropodite acicular, bending abruptly medially at 90° at tip, not slightly curving medially before tip as in <italic><tp:taxon-name><tp:taxon-name-part taxon-name-part-type="genus" reg="Nannaria">N.</tp:taxon-name-part> <tp:taxon-name-part taxon-name-part-type="species" reg="fracta">fracta</tp:taxon-name-part></tp:taxon-name></italic> sp. nov. or gently curving medially as in <italic><tp:taxon-name><tp:taxon-name-part taxon-name-part-type="genus" reg="Nannaria">N.</tp:taxon-name-part> <tp:taxon-name-part taxon-name-part-type="species" reg="aenigma">aenigma</tp:taxon-name-part></tp:taxon-name></italic>. Distal zone quadrate, not short, rounded, as in <italic><tp:taxon-name><tp:taxon-name-part taxon-name-part-type="genus" reg="Nannaria">N.</tp:taxon-name-part> <tp:taxon-name-part taxon-name-part-type="species" reg="fracta">fracta</tp:taxon-name-part></tp:taxon-name></italic> sp. nov., or long and serpentine as in <italic><tp:taxon-name><tp:taxon-name-part taxon-name-part-type="genus" reg="Nannaria">N.</tp:taxon-name-part> <tp:taxon-name-part taxon-name-part-type="species" reg="aenigma">aenigma</tp:taxon-name-part></tp:taxon-name></italic>. Acropodite with small, shelf-like medial flange just before tip (Fig. <xref ref-type="fig" rid="F75">75C</xref>, red arrow). Prefemur with long, acicular prefemoral process with a pronounced, sharp prefemoral spine, partially fused to prefemoral process forming a ridge (Fig. <xref ref-type="fig" rid="F75">75C</xref>, red triangle), not free from prefemoral process as in <italic><tp:taxon-name><tp:taxon-name-part taxon-name-part-type="genus" reg="Nannaria">N.</tp:taxon-name-part> <tp:taxon-name-part taxon-name-part-type="species" reg="fracta">fracta</tp:taxon-name-part></tp:taxon-name></italic> sp. nov. or lacking as in <italic><tp:taxon-name><tp:taxon-name-part taxon-name-part-type="genus" reg="Nannaria">N.</tp:taxon-name-part> <tp:taxon-name-part taxon-name-part-type="species" reg="aenigma">aenigma</tp:taxon-name-part></tp:taxon-name></italic>. Telopodite basal zone ca. 1/2 length of acropodite, not &gt; 1/2 length of acropodite as in <italic><tp:taxon-name><tp:taxon-name-part taxon-name-part-type="genus" reg="Nannaria">N.</tp:taxon-name-part> <tp:taxon-name-part taxon-name-part-type="species" reg="fracta">fracta</tp:taxon-name-part></tp:taxon-name></italic> sp. nov. or ca. 1/6 length of acropodite as in <italic><tp:taxon-name><tp:taxon-name-part taxon-name-part-type="genus" reg="Nannaria">N.</tp:taxon-name-part> <tp:taxon-name-part taxon-name-part-type="species" reg="aenigma">aenigma</tp:taxon-name-part></tp:taxon-name></italic>. Telopodite basal zone with slight medial swelling (Fig. <xref ref-type="fig" rid="F75">75A</xref>, red circle), not with pronounced medial swelling as in <italic><tp:taxon-name><tp:taxon-name-part taxon-name-part-type="genus" reg="Nannaria">N.</tp:taxon-name-part> <tp:taxon-name-part taxon-name-part-type="species" reg="fracta">fracta</tp:taxon-name-part></tp:taxon-name></italic> sp. nov., or lacking as in <italic><tp:taxon-name><tp:taxon-name-part taxon-name-part-type="genus" reg="Nannaria">N.</tp:taxon-name-part> <tp:taxon-name-part taxon-name-part-type="species" reg="aenigma">aenigma</tp:taxon-name-part></tp:taxon-name></italic>. <bold><italic>Color</italic></bold>: Tergites with white paranotal spots (Fig. <xref ref-type="fig" rid="F76">76</xref>). Dark brown background. Dorsum of collum smooth with white margin.</p><fig id="F75" position="float" orientation="portrait"><object-id xmlns:xlink="http://www.w3.org/1999/xlink" content-type="doi" xlink:type="simple">10.3897/zookeys.1030.62544.figure75</object-id><object-id xmlns:xlink="http://www.w3.org/1999/xlink" content-type="arpha" xlink:type="simple">B56F2A49-1FB7-5DEE-AF19-9704EAEFAD33</object-id><label>Figure 75.</label><caption><p><italic><tp:taxon-name><tp:taxon-name-part taxon-name-part-type="genus" reg="Nannaria">Nannaria</tp:taxon-name-part> <tp:taxon-name-part taxon-name-part-type="species" reg="bobmareki">bobmareki</tp:taxon-name-part></tp:taxon-name></italic> sp. nov. ♂ holotype left gonopod (<abbrev xmlns:xlink="http://www.w3.org/1999/xlink" xlink:title="Virginia Tech Insect Collection" id="ABBRID0EYJOM" xlink:type="simple">VTEC</abbrev>, SPC001019) <bold>A</bold> anterior view; red circle indicates slight basal swelling <bold>B</bold> medial view <bold>C</bold> posterior view; red arrow indicates shelf-like medial flange; red triangle indicates prefemoral spine partially fused with prefemoral process. Scale bar: 0.5 mm.</p></caption><graphic xmlns:xlink="http://www.w3.org/1999/xlink" xlink:href="zookeys-1030-001-g075.jpg" position="float" orientation="portrait" xlink:type="simple" id="oo_531178.jpg"><uri content-type="original_file" xlink:type="simple">https://binary.pensoft.net/fig/531178</uri></graphic></fig><fig id="F76" position="float" orientation="portrait"><object-id xmlns:xlink="http://www.w3.org/1999/xlink" content-type="doi" xlink:type="simple">10.3897/zookeys.1030.62544.figure76</object-id><object-id xmlns:xlink="http://www.w3.org/1999/xlink" content-type="arpha" xlink:type="simple">7E0C42E1-F968-5B36-979B-5C2D55E35816</object-id><label>Figure 76.</label><caption><p><italic><tp:taxon-name><tp:taxon-name-part taxon-name-part-type="genus" reg="Nannaria">Nannaria</tp:taxon-name-part> <tp:taxon-name-part taxon-name-part-type="species" reg="bobmareki">bobmareki</tp:taxon-name-part></tp:taxon-name></italic> sp. nov. ♂ holotype (<abbrev xmlns:xlink="http://www.w3.org/1999/xlink" xlink:title="Virginia Tech Insect Collection" id="ABBRID0E1KOM" xlink:type="simple">VTEC</abbrev>, SPC001019) coloration. Scale bar: 4.0 mm.</p></caption><graphic xmlns:xlink="http://www.w3.org/1999/xlink" xlink:href="zookeys-1030-001-g076.jpg" position="float" orientation="portrait" xlink:type="simple" id="oo_531179.jpg"><uri content-type="original_file" xlink:type="simple">https://binary.pensoft.net/fig/531179</uri></graphic></fig></tp:treatment-sec><tp:treatment-sec sec-type="description" id="SECID0EDLOM"><title>Measurements.</title><p>♂ holotype (<abbrev xmlns:xlink="http://www.w3.org/1999/xlink" xlink:title="Virginia Tech Insect Collection" id="ABBRID0EJLOM" xlink:type="simple">VTEC</abbrev>, SPC001019): <abbrev xmlns:xlink="http://www.w3.org/1999/xlink" xlink:title="body length" id="ABBRID0ENLOM" xlink:type="simple">BL</abbrev> = 26.6, <abbrev xmlns:xlink="http://www.w3.org/1999/xlink" xlink:title="collum width" id="ABBRID0ERLOM" xlink:type="simple">CW</abbrev> = 3.7, <abbrev xmlns:xlink="http://www.w3.org/1999/xlink" xlink:title="intergenal width" id="ABBRID0EVLOM" xlink:type="simple">IW</abbrev> = 2.1, <abbrev xmlns:xlink="http://www.w3.org/1999/xlink" xlink:title="interantennal socket width" id="ABBRID0EZLOM" xlink:type="simple">ISW</abbrev> = 0.9, <abbrev xmlns:xlink="http://www.w3.org/1999/xlink" xlink:title="body ring 11 width" id="ABBRID0E4LOM" xlink:type="simple">B11W</abbrev> = 4.3, <abbrev xmlns:xlink="http://www.w3.org/1999/xlink" xlink:title="body ring 11 height" id="ABBRID0EBMOM" xlink:type="simple">B11H</abbrev> = 2.8; ♀ paratype (<abbrev xmlns:xlink="http://www.w3.org/1999/xlink" xlink:title="Virginia Tech Insect Collection" id="ABBRID0EFMOM" xlink:type="simple">VTEC</abbrev>, SPC001028): <abbrev xmlns:xlink="http://www.w3.org/1999/xlink" xlink:title="body length" id="ABBRID0EJMOM" xlink:type="simple">BL</abbrev> = 30.4, <abbrev xmlns:xlink="http://www.w3.org/1999/xlink" xlink:title="collum width" id="ABBRID0ENMOM" xlink:type="simple">CW</abbrev> = 4.1, <abbrev xmlns:xlink="http://www.w3.org/1999/xlink" xlink:title="intergenal width" id="ABBRID0ERMOM" xlink:type="simple">IW</abbrev> = 2.4, <abbrev xmlns:xlink="http://www.w3.org/1999/xlink" xlink:title="interantennal socket width" id="ABBRID0EVMOM" xlink:type="simple">ISW</abbrev> = 1.2, <abbrev xmlns:xlink="http://www.w3.org/1999/xlink" xlink:title="body ring 11 width" id="ABBRID0EZMOM" xlink:type="simple">B11W</abbrev> = 5.1, <abbrev xmlns:xlink="http://www.w3.org/1999/xlink" xlink:title="body ring 11 height" id="ABBRID0E4MOM" xlink:type="simple">B11H</abbrev> = 3.6.</p></tp:treatment-sec><tp:treatment-sec sec-type="variation" id="SECID0EBNOM"><title>Variation.</title><p>No known variation.</p></tp:treatment-sec><tp:treatment-sec sec-type="distribution" id="SECID0EGNOM"><title>Distribution.</title><p>Known from a small triangular area in southeastern Kentucky (Kentucky: Harlan and Leslie counties; Suppl. material <xref ref-type="supplementary-material" rid="S7">7</xref>; Fig. <xref ref-type="fig" rid="F126">126</xref>). Distribution area: 74 km<sup>2</sup>; status: <abbrev xmlns:xlink="http://www.w3.org/1999/xlink" xlink:title="micro-range endemic" id="ABBRID0EWNOM" xlink:type="simple">MRE</abbrev>.</p></tp:treatment-sec><tp:treatment-sec sec-type="ecology" id="SECID0E1NOM"><title>Ecology.</title><p><italic><tp:taxon-name><tp:taxon-name-part taxon-name-part-type="genus" reg="Nannaria">Nannaria</tp:taxon-name-part> <tp:taxon-name-part taxon-name-part-type="species" reg="bobmareki">bobmareki</tp:taxon-name-part></tp:taxon-name></italic> sp. nov. is the only species of <italic><tp:taxon-name><tp:taxon-name-part taxon-name-part-type="genus" reg="Nannaria">Nannaria</tp:taxon-name-part></tp:taxon-name></italic> which is known to engage in swarming behavior. PEM observed a swarm of an estimated 400 <italic><tp:taxon-name><tp:taxon-name-part taxon-name-part-type="genus" reg="Nannaria">N.</tp:taxon-name-part> <tp:taxon-name-part taxon-name-part-type="species" reg="bobmareki">bobmareki</tp:taxon-name-part></tp:taxon-name></italic> sp. nov. individuals covering 4 m<sup>2</sup> in the Blanton Forest State Nature Preserve in August of 2003 (Fig. <xref ref-type="fig" rid="F77">77</xref>). <italic><tp:taxon-name><tp:taxon-name-part taxon-name-part-type="genus" reg="Nannaria">Nannaria</tp:taxon-name-part></tp:taxon-name></italic> are rarely found in high abundance, making swarming behavior especially notable. Additionally, <italic><tp:taxon-name><tp:taxon-name-part taxon-name-part-type="genus" reg="Nannaria">N.</tp:taxon-name-part> <tp:taxon-name-part taxon-name-part-type="species" reg="bobmareki">bobmareki</tp:taxon-name-part></tp:taxon-name></italic> sp. nov. was encountered co-occurring with, but not participating in, a putative Müllerian mimicry ring composed of the xystodesmid species <italic><tp:taxon-name><tp:taxon-name-part taxon-name-part-type="genus" reg="Apheloria">Apheloria</tp:taxon-name-part> <tp:taxon-name-part taxon-name-part-type="species" reg="polychroma">polychroma</tp:taxon-name-part></tp:taxon-name></italic> Marek, Means &amp; Hennen, 2018 and <italic><tp:taxon-name><tp:taxon-name-part taxon-name-part-type="genus" reg="Brachoria">Brachoria</tp:taxon-name-part> <tp:taxon-name-part taxon-name-part-type="species" reg="flammipes">flammipes</tp:taxon-name-part></tp:taxon-name></italic> Marek, 2010 (<xref ref-type="bibr" rid="B45">Marek 2010</xref>).</p><fig id="F77" position="float" orientation="portrait"><object-id xmlns:xlink="http://www.w3.org/1999/xlink" content-type="doi" xlink:type="simple">10.3897/zookeys.1030.62544.figure77</object-id><object-id xmlns:xlink="http://www.w3.org/1999/xlink" content-type="arpha" xlink:type="simple">F46FF0BB-98B3-525F-A04E-F2ABE8642F59</object-id><label>Figure 77.</label><caption><p>Small subset of <italic><tp:taxon-name><tp:taxon-name-part taxon-name-part-type="genus" reg="Nannaria">Nannaria</tp:taxon-name-part> <tp:taxon-name-part taxon-name-part-type="species" reg="bobmareki">bobmareki</tp:taxon-name-part></tp:taxon-name></italic> sp. nov. ♂ swarm observed in the Blanton Forest State Nature Preserve, Harlan Co., Kentucky.</p></caption><graphic xmlns:xlink="http://www.w3.org/1999/xlink" xlink:href="zookeys-1030-001-g077.jpg" position="float" orientation="portrait" xlink:type="simple" id="oo_531180.jpg"><uri content-type="original_file" xlink:type="simple">https://binary.pensoft.net/fig/531180</uri></graphic></fig></tp:treatment-sec><tp:treatment-sec sec-type="etymology" id="SECID0EHROM"><title>Etymology.</title><p>This species is named after its co-collector, Bob Marek. The specific name is a genitive noun derived as a patronym.</p></tp:treatment-sec><tp:treatment-sec sec-type="type locality" id="SECID0EMROM"><title>Type locality.</title><p>United States, Kentucky, Leslie County, Cawood Recreation Site, about 5.4 rd km N jct KY-221 &amp; US-421, <named-content xmlns:xlink="http://www.w3.org/1999/xlink" content-type="dwc:verbatimCoordinates" xlink:type="simple"><named-content content-type="geo-json" specific-use="{&#34;type&#34;:&#34;Point&#34;,&#34;coordinates&#34;:[-83.372900,36.936400]}" id="NCID0EVROM" xlink:type="simple">36.9364°N, -83.3729°W</named-content></named-content>.</p></tp:treatment-sec><tp:treatment-sec><!--Section generated to contain objects referenced in tp:taxon-treatment.--><supplementary-material xmlns:xlink="http://www.w3.org/1999/xlink" id="S7" position="float" orientation="portrait" xlink:type="simple"><object-id content-type="doi" xlink:type="simple">10.3897/zookeys.1030.62544.suppl7</object-id><object-id content-type="arpha" xlink:type="simple">6969AE89-47BF-53EE-8EDA-D8DDDB1C7023</object-id><label>Supplementary material 7</label><caption><p>Suppl. material <xref ref-type="supplementary-material" rid="S7">7</xref></p></caption><statement content-type="dataType"><label>Data type</label><p>occurrences</p></statement><statement content-type="notes"><label>Explanation note</label><p>Materials examined.</p></statement><media xlink:href="zookeys-1030-001-s007.xlsx" position="float" orientation="portrait" xlink:type="simple" id="oo_531240.xlsx"><uri content-type="original_file" xlink:type="simple">https://binary.pensoft.net/file/531240</uri></media><permissions><license xlink:type="simple"><license-p>This dataset is made available under the Open Database License (http://opendatacommons.org/licenses/odbl/1.0/). The Open Database License (ODbL) is a license agreement intended to allow users to freely share, modify, and use this Dataset while maintaining this same freedom for others, provided that the original source and author(s) are credited.</license-p></license></permissions><attrib specific-use="authors">Means JC, Hennen DA, Marek PM</attrib></supplementary-material><fig id="F126" position="float" orientation="portrait"><object-id xmlns:xlink="http://www.w3.org/1999/xlink" content-type="doi" xlink:type="simple">10.3897/zookeys.1030.62544.figure126</object-id><object-id xmlns:xlink="http://www.w3.org/1999/xlink" content-type="arpha" xlink:type="simple">5CC7F362-C9CA-5EF8-880D-BAAA409545A7</object-id><label>Figure 126.</label><caption><p>Distribution map of <italic><tp:taxon-name><tp:taxon-name-part taxon-name-part-type="genus" reg="Nannaria">Nannaria</tp:taxon-name-part> <tp:taxon-name-part taxon-name-part-type="species" reg="minor">minor</tp:taxon-name-part></tp:taxon-name></italic> species group collection localities in the central Appalachians.</p></caption><graphic xmlns:xlink="http://www.w3.org/1999/xlink" xlink:href="zookeys-1030-001-g126.jpg" position="float" orientation="portrait" xlink:type="simple" id="oo_531229.jpg"><uri content-type="original_file" xlink:type="simple">https://binary.pensoft.net/fig/531229</uri></graphic></fig></tp:treatment-sec><ref-list><ref id="B43"><mixed-citation xmlns:xlink="http://www.w3.org/1999/xlink" xlink:type="simple"><person-group><name name-style="western"><surname>Marek</surname><given-names>PE</given-names></name><name name-style="western"><surname>Bond</surname><given-names>JE</given-names></name></person-group> (<year>2006</year>) <article-title>Phylogenetic systematics of the colorful, cyanide-producing millipedes of Appalachia (<tp:taxon-name><tp:taxon-name-part taxon-name-part-type="order">Polydesmida</tp:taxon-name-part></tp:taxon-name>, <tp:taxon-name><tp:taxon-name-part taxon-name-part-type="family">Xystodesmidae</tp:taxon-name-part></tp:taxon-name>, <tp:taxon-name><tp:taxon-name-part taxon-name-part-type="tribe">Apheloriini</tp:taxon-name-part></tp:taxon-name>) using a total evidence Bayesian approach.</article-title><source>Molecular Phylogenetics and Evolution</source><volume>41</volume>: <fpage>704</fpage>–<lpage>729</lpage>. <ext-link xlink:type="simple" ext-link-type="doi" xlink:href="10.1016/j.ympev.2006.05.043">https://doi.org/10.1016/j.ympev.2006.05.043</ext-link></mixed-citation></ref><ref id="B45"><mixed-citation xmlns:xlink="http://www.w3.org/1999/xlink" xlink:type="simple"><person-group><name name-style="western"><surname>Marek</surname><given-names>PE</given-names></name></person-group> (<year>2010</year>) <article-title>A revision of the Appalachian millipede genus <italic><tp:taxon-name><tp:taxon-name-part taxon-name-part-type="genus">Brachoria</tp:taxon-name-part></tp:taxon-name></italic> Chamberlin, 1939 (<tp:taxon-name><tp:taxon-name-part taxon-name-part-type="order">Polydesmida</tp:taxon-name-part></tp:taxon-name>, <tp:taxon-name><tp:taxon-name-part taxon-name-part-type="family">Xystodesmidae</tp:taxon-name-part></tp:taxon-name>, <tp:taxon-name><tp:taxon-name-part taxon-name-part-type="tribe">Apheloriini</tp:taxon-name-part></tp:taxon-name>).</article-title><source>Zoological Journal of the Linnean Society</source><volume>159</volume>: <fpage>817</fpage>–<lpage>889</lpage>. <ext-link xlink:type="simple" ext-link-type="doi" xlink:href="10.1111/j.1096-3642.2010.00633.x">https://doi.org/10.1111/j.1096-3642.2010.00633.x</ext-link></mixed-citation></ref></ref-list></tp:taxon-treatment>
