# Supplementary material for: A revision of the minor species group in the millipede genus Nannaria Chamberlin, 1918 (Diplopoda, Polydesmida, Xystodesmidae)
Source: Zookeys. 2021 Apr 13;1030:1–180. doi: 10.3897/zookeys.1030.62544 (PMC8060247; doi:10.3897/zookeys.1030.62544)
Supplement: XML Treatment for Nannaria ambulatrix [file zookeys.1030.62544-treatment41.xml]

<!DOCTYPE tp:taxon-treatment
  PUBLIC "-//TaxonX//DTD Taxonomic Treatment Publishing DTD v0 20100105//EN" "tax-treatment-NSO.dtd">
<tp:taxon-treatment xmlns:tp="http://www.plazi.org/taxpub"><tp:treatment-meta><kwd-group><label>Taxon classification</label><kwd><named-content xmlns:xlink="http://www.w3.org/1999/xlink" content-type="kingdom">Animalia</named-content></kwd><kwd><named-content xmlns:xlink="http://www.w3.org/1999/xlink" content-type="order">Polydesmida</named-content></kwd><kwd><named-content xmlns:xlink="http://www.w3.org/1999/xlink" content-type="family">Xystodesmidae</named-content></kwd></kwd-group><mixed-citation publication-type="journal"><person-group><name><surname>Means</surname><given-names>Jackson C.</given-names></name><name><surname>Hennen</surname><given-names>Derek A.</given-names></name><name><surname>Marek</surname><given-names>Paul E.</given-names></name></person-group><article-title>A revision of the <italic><tp:taxon-name><tp:taxon-name-part taxon-name-part-type="genus" reg="Nannaria"/><tp:taxon-name-part taxon-name-part-type="species" reg="minor">minor</tp:taxon-name-part></tp:taxon-name></italic> species group in the millipede genus <italic><tp:taxon-name><tp:taxon-name-part taxon-name-part-type="genus" reg="Nannaria">Nannaria</tp:taxon-name-part></tp:taxon-name></italic> Chamberlin, 1918 (<tp:taxon-name><tp:taxon-name-part taxon-name-part-type="class">Diplopoda</tp:taxon-name-part></tp:taxon-name>, <tp:taxon-name><tp:taxon-name-part taxon-name-part-type="order">Polydesmida</tp:taxon-name-part></tp:taxon-name>, <tp:taxon-name><tp:taxon-name-part taxon-name-part-type="family">Xystodesmidae</tp:taxon-name-part></tp:taxon-name>)</article-title><source>Zookeys</source><day>13</day><month>4</month><year>2021</year><volume>1030</volume><fpage>1</fpage><lpage>180</lpage><pub-id pub-id-type="doi">10.3897/zookeys.1030.62544</pub-id></mixed-citation></tp:treatment-meta><tp:nomenclature><tp:taxon-name><object-id xmlns:xlink="http://www.w3.org/1999/xlink" content-type="arpha" xlink:type="simple">30E2A3CF-2A6A-535B-9604-ACCDEC4FE38A</object-id>
                  <tp:taxon-name-part taxon-name-part-type="genus" reg="Nannaria">Nannaria</tp:taxon-name-part>
                  <tp:taxon-name-part taxon-name-part-type="species" reg="ambulatrix">ambulatrix</tp:taxon-name-part>
                  <object-id xmlns:xlink="http://www.w3.org/1999/xlink" content-type="zoobank" xlink:type="simple">http://zoobank.org/F4DFC180-0793-4435-9E2A-31BD35809325</object-id>
                </tp:taxon-name><tp:taxon-status xmlns:xlink="http://www.w3.org/1999/xlink" xlink:type="simple">sp. nov.</tp:taxon-status><xref ref-type="fig" rid="F88">Figs 88</xref><xref ref-type="fig" rid="F89">, 89 Vernacular name: “The Big Walker Twisted-Claw Millipede”</xref></tp:nomenclature><tp:treatment-sec sec-type="material" id="SECID0EFWBO"><title>Material examined.</title><p><bold><italic>Holotype</italic>:</bold> United States – <bold>Virginia</bold> • ♂; Smyth County, west slope of Big Walker Mtn., VA-16; <named-content xmlns:xlink="http://www.w3.org/1999/xlink" content-type="dwc:verbatimCoordinates" xlink:type="simple"><named-content content-type="geo-json" specific-use="{&#34;type&#34;:&#34;Point&#34;,&#34;coordinates&#34;:[-81.531700,36.911200]}" id="NCID0EVWBO" xlink:type="simple">36.9112°N, -81.5317°W</named-content></named-content>; elev. 1054 m; 9 Sept. 2014, J. Means leg.; hand collected; <abbrev xmlns:xlink="http://www.w3.org/1999/xlink" xlink:title="Virginia Tech Insect Collection" id="ABBRID0E5WBO" xlink:type="simple">VTEC</abbrev> MPE00178.</p><p><bold><italic>Paratypes</italic>:</bold> United States – <bold>Virginia</bold> • 1 ♀; same data as for holotype; <abbrev xmlns:xlink="http://www.w3.org/1999/xlink" xlink:title="Virginia Tech Insect Collection" id="ABBRID0ELXBO" xlink:type="simple">VTEC</abbrev>, MPE00174 • 2 ♂; same data as for holotype; <abbrev xmlns:xlink="http://www.w3.org/1999/xlink" xlink:title="Virginia Tech Insect Collection" id="ABBRID0EPXBO" xlink:type="simple">VTEC</abbrev> MPE00166, 167 • 2 ♂ and 1 ♀; same data as for holotype; <named-content xmlns:xlink="http://www.w3.org/1999/xlink" content-type="dwc:institutional_code" xlink:type="simple">VMNH</named-content>, MPE00169, 179, 180.</p></tp:treatment-sec><tp:treatment-sec sec-type="material" id="SECID0E2XBO"><title>Other material.</title><p>United States – <bold>Virginia</bold> • 1 ♂ Washington County, Mendota, steep hillside beside intersection of CR 614 and CR 620, near Holston River; <named-content xmlns:xlink="http://www.w3.org/1999/xlink" content-type="dwc:verbatimCoordinates" xlink:type="simple"><named-content content-type="geo-json" specific-use="{&#34;type&#34;:&#34;Point&#34;,&#34;coordinates&#34;:[-82.280600,36.714600]}" id="NCID0EGYBO" xlink:type="simple">36.7146°N, -82.2806°W</named-content></named-content>; elev. 381 m; 12 Feb. 2018; hand collected J. Means, D. Hennen, P. Marek leg.; <abbrev xmlns:xlink="http://www.w3.org/1999/xlink" xlink:title="Virginia Tech Insect Collection" id="ABBRID0EPYBO" xlink:type="simple">VTEC</abbrev> MPE03789 • 1 ♂; Washington County, Mendota, Anderson Rd.; <named-content xmlns:xlink="http://www.w3.org/1999/xlink" content-type="dwc:verbatimCoordinates" xlink:type="simple"><named-content content-type="geo-json" specific-use="{&#34;type&#34;:&#34;Point&#34;,&#34;coordinates&#34;:[-82.277100,36.721900]}" id="NCID0EWYBO" xlink:type="simple">36.7219°N, -82.2771°W</named-content></named-content>; elev. 464 m; 11 Feb. 2017; J. Means, D. Hennen, V. Wong leg.; hand collected; <abbrev xmlns:xlink="http://www.w3.org/1999/xlink" xlink:title="Virginia Tech Insect Collection" id="ABBRID0E6YBO" xlink:type="simple">VTEC</abbrev> MPE02286 • 1 ♂ Washington County, Mendota, VA-620, ca.1 road km NE jct w/VA-614; <named-content xmlns:xlink="http://www.w3.org/1999/xlink" content-type="dwc:verbatimCoordinates" xlink:type="simple"><named-content content-type="geo-json" specific-use="{&#34;type&#34;:&#34;Point&#34;,&#34;coordinates&#34;:[-82.277500,36.719200]}" id="NCID0EGZBO" xlink:type="simple">36.7192°N, -82.2775°W</named-content></named-content>; elev. 287 m; 12 Feb. 2018; J. Means, D. Hennen, P. Marek leg.; hand collected; <abbrev xmlns:xlink="http://www.w3.org/1999/xlink" xlink:title="Virginia Tech Insect Collection" id="ABBRID0EPZBO" xlink:type="simple">VTEC</abbrev> MPE04240 • 3 ♀; same collection data as for preceding; <abbrev xmlns:xlink="http://www.w3.org/1999/xlink" xlink:title="Virginia Tech Insect Collection" id="ABBRID0ETZBO" xlink:type="simple">VTEC</abbrev> MPE03797, 3799, 4270 • 5 ♂♂; same collection data as for preceding; <abbrev xmlns:xlink="http://www.w3.org/1999/xlink" xlink:title="Virginia Tech Insect Collection" id="ABBRID0EXZBO" xlink:type="simple">VTEC</abbrev> MPE03794, 3800-3803 • 2 ♀♀; Washington County, Mendota, Fugate Gap; <named-content xmlns:xlink="http://www.w3.org/1999/xlink" content-type="dwc:verbatimCoordinates" xlink:type="simple"><named-content content-type="geo-json" specific-use="{&#34;type&#34;:&#34;Point&#34;,&#34;coordinates&#34;:[-82.302600,36.728500]}" id="NCID0E5ZBO" xlink:type="simple">36.7285°N, -82.3026°W</named-content></named-content>; elev. 609 m; 12 Feb. 2018; hand collected; J. Means, D. Hennen, P. Marek leg.; <abbrev xmlns:xlink="http://www.w3.org/1999/xlink" xlink:title="Virginia Tech Insect Collection" id="ABBRID0EH1BO" xlink:type="simple">VTEC</abbrev> MPE03795, 3804 • 1 ♂ Washington County, DF site off VA. 620, 1 km E of Mendota; <named-content xmlns:xlink="http://www.w3.org/1999/xlink" content-type="dwc:verbatimCoordinates" xlink:type="simple"><named-content content-type="geo-json" specific-use="{&#34;type&#34;:&#34;Point&#34;,&#34;coordinates&#34;:[-82.290400,36.710800]}" id="NCID0EO1BO" xlink:type="simple">36.7108°N, -82.2904°W</named-content></named-content>; 11 June 1998; <named-content xmlns:xlink="http://www.w3.org/1999/xlink" content-type="dwc:institutional_code" xlink:type="simple">VMNH</named-content> Survey leg.; <named-content xmlns:xlink="http://www.w3.org/1999/xlink" content-type="dwc:institutional_code" xlink:type="simple">VMNH</named-content> NAN0137 • 1 ♂; Washington County, DF site off VA. 620, ca. 2 mi NE of Mendota; <named-content xmlns:xlink="http://www.w3.org/1999/xlink" content-type="dwc:verbatimCoordinates" xlink:type="simple"><named-content content-type="geo-json" specific-use="{&#34;type&#34;:&#34;Point&#34;,&#34;coordinates&#34;:[-82.276000,36.731300]}" id="NCID0EK2BO" xlink:type="simple">36.7313°N, -82.2760°W</named-content></named-content>; 8 Aug.–2 Dec. 1997;<named-content xmlns:xlink="http://www.w3.org/1999/xlink" content-type="dwc:institutional_code" xlink:type="simple">VMNH</named-content> Survey leg.; <named-content xmlns:xlink="http://www.w3.org/1999/xlink" content-type="dwc:institutional_code" xlink:type="simple">VMNH</named-content> NAN0307 • 1 ♂; Washington County, Abram’s Fall, ca. 2 mi SW of Benhams, end of VA. 614; <named-content xmlns:xlink="http://www.w3.org/1999/xlink" content-type="dwc:verbatimCoordinates" xlink:type="simple"><named-content content-type="geo-json" specific-use="{&#34;type&#34;:&#34;Point&#34;,&#34;coordinates&#34;:[-82.243900,36.658000]}" id="NCID0EG3BO" xlink:type="simple">36.6580°N, -82.2439°W</named-content></named-content>; 15 June 1960; R. Hoffman leg.; <named-content xmlns:xlink="http://www.w3.org/1999/xlink" content-type="dwc:institutional_code" xlink:type="simple">VMNH</named-content> NAN0308 • 1 ♂; Smyth County, Hungry Mother State Park, inside Hemlock Haven conference center; <named-content xmlns:xlink="http://www.w3.org/1999/xlink" content-type="dwc:verbatimCoordinates" xlink:type="simple"><named-content content-type="geo-json" specific-use="{&#34;type&#34;:&#34;Point&#34;,&#34;coordinates&#34;:[-81.524900,36.891400]}" id="NCID0E13BO" xlink:type="simple">36.8914°N, -81.5249°W</named-content></named-content>; 5 Aug. 2009; J. Beard leg.; <named-content xmlns:xlink="http://www.w3.org/1999/xlink" content-type="dwc:institutional_code" xlink:type="simple">VMNH</named-content> NAN0124 • 1 ♂; Smyth County, Big Walker Mountain, ca. 3 mi west of Hungry Mother State Park on VA. 16, west slope; <named-content xmlns:xlink="http://www.w3.org/1999/xlink" content-type="dwc:verbatimCoordinates" xlink:type="simple"><named-content content-type="geo-json" specific-use="{&#34;type&#34;:&#34;Point&#34;,&#34;coordinates&#34;:[-81.533300,36.910400]}" id="NCID0EO4BO" xlink:type="simple">36.9104°N, -81.5333°W</named-content></named-content>; 9 Sept. 1956; R. Hoffman leg.; <named-content xmlns:xlink="http://www.w3.org/1999/xlink" content-type="dwc:institutional_code" xlink:type="simple">VMNH</named-content> NAN0310. For detailed collection data see Suppl. material <xref ref-type="supplementary-material" rid="S7">7</xref>.</p></tp:treatment-sec><tp:treatment-sec sec-type="diagnosis" id="SECID0ED5BO"><title>Diagnosis.</title><p>Adult males of <italic><tp:taxon-name><tp:taxon-name-part taxon-name-part-type="genus" reg="Nannaria">Nannaria</tp:taxon-name-part> <tp:taxon-name-part taxon-name-part-type="species" reg="ambulatrix">ambulatrix</tp:taxon-name-part></tp:taxon-name></italic> sp. nov. are distinct from other <italic><tp:taxon-name><tp:taxon-name-part taxon-name-part-type="genus" reg="Nannaria">Nannaria</tp:taxon-name-part></tp:taxon-name></italic> and the co-occurring <italic><tp:taxon-name><tp:taxon-name-part taxon-name-part-type="genus" reg="Nannaria">N.</tp:taxon-name-part> <tp:taxon-name-part taxon-name-part-type="species" reg="aenigma">aenigma</tp:taxon-name-part></tp:taxon-name></italic>, based on the following combination of characters: <bold><italic>Gonopods</italic>.</bold> Gonopodal acropodite very slightly curving medially before apex, nearly straight (Fig. <xref ref-type="fig" rid="F88">88</xref>). Distal zone short, directed dorsomedially, with large, triangular lateral flange (Fig. <xref ref-type="fig" rid="F88">88A</xref>, red arrow), not simple as in <italic><tp:taxon-name><tp:taxon-name-part taxon-name-part-type="genus" reg="Nannaria">N.</tp:taxon-name-part> <tp:taxon-name-part taxon-name-part-type="species" reg="terricola">terricola</tp:taxon-name-part></tp:taxon-name></italic>, or serpentine as in <italic><tp:taxon-name><tp:taxon-name-part taxon-name-part-type="genus" reg="Nannaria">N.</tp:taxon-name-part> <tp:taxon-name-part taxon-name-part-type="species" reg="aenigma">aenigma</tp:taxon-name-part></tp:taxon-name></italic>. Telopodite basal zone large, subequal to length of acropodite, not ca. 1/2 length as in <italic><tp:taxon-name><tp:taxon-name-part taxon-name-part-type="genus" reg="Nannaria">N.</tp:taxon-name-part> <tp:taxon-name-part taxon-name-part-type="species" reg="terricola">terricola</tp:taxon-name-part></tp:taxon-name></italic>, or ca. 1/6 length as in <italic><tp:taxon-name><tp:taxon-name-part taxon-name-part-type="genus" reg="Nannaria">N.</tp:taxon-name-part> <tp:taxon-name-part taxon-name-part-type="species" reg="aenigma">aenigma</tp:taxon-name-part></tp:taxon-name></italic>. Telopodite basal zone straight, without lateral bulge as in <italic><tp:taxon-name><tp:taxon-name-part taxon-name-part-type="genus" reg="Nannaria">N.</tp:taxon-name-part> <tp:taxon-name-part taxon-name-part-type="species" reg="terricola">terricola</tp:taxon-name-part></tp:taxon-name></italic>. Prefemur with medially curving prefemoral process, not acicular, straight as in <italic><tp:taxon-name><tp:taxon-name-part taxon-name-part-type="genus" reg="Nannaria">N.</tp:taxon-name-part> <tp:taxon-name-part taxon-name-part-type="species" reg="terricola">terricola</tp:taxon-name-part></tp:taxon-name></italic> and <italic><tp:taxon-name><tp:taxon-name-part taxon-name-part-type="genus" reg="Nannaria">N.</tp:taxon-name-part> <tp:taxon-name-part taxon-name-part-type="species" reg="aenigma">aenigma</tp:taxon-name-part></tp:taxon-name></italic>. Prefemoral process arising dorsomedially from small, sharp, prefemoral spine (Fig. <xref ref-type="fig" rid="F88">88A</xref>, red triangle), not arising from prefemur or with spine reduced to a shelf-like ridge as in <italic><tp:taxon-name><tp:taxon-name-part taxon-name-part-type="genus" reg="Nannaria">N.</tp:taxon-name-part> <tp:taxon-name-part taxon-name-part-type="species" reg="terricola">terricola</tp:taxon-name-part></tp:taxon-name></italic>. <bold><italic>Color</italic>.</bold> Tergites with either white/light yellow or orange paranotal spots (Fig. <xref ref-type="fig" rid="F89">89</xref>). Gray to black background. Dorsum of collum smooth with either white/light yellow or orange margin, depending on color morph.</p><fig id="F88" position="float" orientation="portrait"><object-id xmlns:xlink="http://www.w3.org/1999/xlink" content-type="doi" xlink:type="simple">10.3897/zookeys.1030.62544.figure88</object-id><object-id xmlns:xlink="http://www.w3.org/1999/xlink" content-type="arpha" xlink:type="simple">7908BE16-317B-5999-B9BB-76CB4447970C</object-id><label>Figure 88.</label><caption><p><italic><tp:taxon-name><tp:taxon-name-part taxon-name-part-type="genus" reg="Nannaria">Nannaria</tp:taxon-name-part> <tp:taxon-name-part taxon-name-part-type="species" reg="ambulatrix">ambulatrix</tp:taxon-name-part></tp:taxon-name></italic> sp. nov. holotype ♂ left gonopod (MPE00178) <bold>A</bold> anterior view; red arrow indicates large, triangular lateral flange; red triangle indicates prefemoral process arising dorsomedially from prefemoral spine <bold>B</bold> medial view <bold>C</bold> posterior view. Scale bar: 0.5 mm.</p></caption><graphic xmlns:xlink="http://www.w3.org/1999/xlink" xlink:href="zookeys-1030-001-g088.jpg" position="float" orientation="portrait" xlink:type="simple" id="oo_531191.jpg"><uri content-type="original_file" xlink:type="simple">https://binary.pensoft.net/fig/531191</uri></graphic></fig><fig id="F89" position="float" orientation="portrait"><object-id xmlns:xlink="http://www.w3.org/1999/xlink" content-type="doi" xlink:type="simple">10.3897/zookeys.1030.62544.figure89</object-id><object-id xmlns:xlink="http://www.w3.org/1999/xlink" content-type="arpha" xlink:type="simple">D672CC2B-176C-541B-96D3-4162379600FC</object-id><label>Figure 89.</label><caption><p><italic><tp:taxon-name><tp:taxon-name-part taxon-name-part-type="genus" reg="Nannaria">Nannaria</tp:taxon-name-part> <tp:taxon-name-part taxon-name-part-type="species" reg="ambulatrix">ambulatrix</tp:taxon-name-part></tp:taxon-name></italic> sp. nov. coloration <bold>A</bold> non-type ♀ (<abbrev xmlns:xlink="http://www.w3.org/1999/xlink" xlink:title="Virginia Tech Insect Collection" id="ABBRID0EOECO" xlink:type="simple">VTEC</abbrev>, MPE03795) white/tan paranota <bold>B</bold> paratype ♂ (<abbrev xmlns:xlink="http://www.w3.org/1999/xlink" xlink:title="Virginia Tech Insect Collection" id="ABBRID0EUECO" xlink:type="simple">VTEC</abbrev>, MPE00167) orange paranota. Scale bars: 4.0 mm.</p></caption><graphic xmlns:xlink="http://www.w3.org/1999/xlink" xlink:href="zookeys-1030-001-g089.jpg" position="float" orientation="portrait" xlink:type="simple" id="oo_531192.jpg"><uri content-type="original_file" xlink:type="simple">https://binary.pensoft.net/fig/531192</uri></graphic></fig></tp:treatment-sec><tp:treatment-sec sec-type="description" id="SECID0E4ECO"><title>Measurements.</title><p>♂ holotype (<abbrev xmlns:xlink="http://www.w3.org/1999/xlink" xlink:title="Virginia Tech Insect Collection" id="ABBRID0EDFCO" xlink:type="simple">VTEC</abbrev>, MPE00178): <abbrev xmlns:xlink="http://www.w3.org/1999/xlink" xlink:title="body length" id="ABBRID0EHFCO" xlink:type="simple">BL</abbrev> = 28.0, <abbrev xmlns:xlink="http://www.w3.org/1999/xlink" xlink:title="collum width" id="ABBRID0ELFCO" xlink:type="simple">CW</abbrev> = 4.3, <abbrev xmlns:xlink="http://www.w3.org/1999/xlink" xlink:title="intergenal width" id="ABBRID0EPFCO" xlink:type="simple">IW</abbrev> = 2.2, <abbrev xmlns:xlink="http://www.w3.org/1999/xlink" xlink:title="interantennal socket width" id="ABBRID0ETFCO" xlink:type="simple">ISW</abbrev> = 1.0, <abbrev xmlns:xlink="http://www.w3.org/1999/xlink" xlink:title="body ring 11 width" id="ABBRID0EXFCO" xlink:type="simple">B11W</abbrev> = 5.0, <abbrev xmlns:xlink="http://www.w3.org/1999/xlink" xlink:title="body ring 11 height" id="ABBRID0E2FCO" xlink:type="simple">B11H</abbrev> = 3.4; ♀ paratype (<abbrev xmlns:xlink="http://www.w3.org/1999/xlink" xlink:title="Virginia Tech Insect Collection" id="ABBRID0E6FCO" xlink:type="simple">VTEC</abbrev>, MPE00174): <abbrev xmlns:xlink="http://www.w3.org/1999/xlink" xlink:title="body length" id="ABBRID0EDGCO" xlink:type="simple">BL</abbrev> = 32.3, <abbrev xmlns:xlink="http://www.w3.org/1999/xlink" xlink:title="collum width" id="ABBRID0EHGCO" xlink:type="simple">CW</abbrev> = 4.3, <abbrev xmlns:xlink="http://www.w3.org/1999/xlink" xlink:title="intergenal width" id="ABBRID0ELGCO" xlink:type="simple">IW</abbrev> = 2.5, <abbrev xmlns:xlink="http://www.w3.org/1999/xlink" xlink:title="interantennal socket width" id="ABBRID0EPGCO" xlink:type="simple">ISW</abbrev> = 0.9, <abbrev xmlns:xlink="http://www.w3.org/1999/xlink" xlink:title="body ring 11 width" id="ABBRID0ETGCO" xlink:type="simple">B11W</abbrev> = 5.6, <abbrev xmlns:xlink="http://www.w3.org/1999/xlink" xlink:title="body ring 11 height" id="ABBRID0EXGCO" xlink:type="simple">B11H</abbrev> = 3.7.</p></tp:treatment-sec><tp:treatment-sec sec-type="variation" id="SECID0E2GCO"><title>Variation.</title><p>Specimens of <italic><tp:taxon-name><tp:taxon-name-part taxon-name-part-type="genus" reg="Nannaria">Nannaria</tp:taxon-name-part> <tp:taxon-name-part taxon-name-part-type="species" reg="ambulatrix">ambulatrix</tp:taxon-name-part></tp:taxon-name></italic> sp. nov. collected from the top of Clinch Mountain (<named-content xmlns:xlink="http://www.w3.org/1999/xlink" content-type="dwc:verbatimCoordinates" xlink:type="simple"><named-content content-type="geo-json" specific-use="{&#34;type&#34;:&#34;Point&#34;,&#34;coordinates&#34;:[-82.302600,36.728500]}" id="NCID0EPHCO" xlink:type="simple">36.7285°N, -82.3026°W</named-content></named-content>, Elev. 845 m) were noticeably smaller than those collected from other localities, suggesting a possible adaptation in the higher elevation population to a drier and/or less suitable habitat. This is the only instance of a stark difference in size between populations of the same species that we have observed in <italic><tp:taxon-name><tp:taxon-name-part taxon-name-part-type="genus" reg="Nannaria">Nannaria</tp:taxon-name-part></tp:taxon-name></italic>.</p></tp:treatment-sec><tp:treatment-sec sec-type="distribution" id="SECID0E2HCO"><title>Distribution.</title><p>Known only from southwestern Virginia (Russell, Smyth and Washington counties; Suppl. material <xref ref-type="supplementary-material" rid="S7">7</xref>; Fig. <xref ref-type="fig" rid="F126">126</xref>). The distribution of <italic><tp:taxon-name><tp:taxon-name-part taxon-name-part-type="genus" reg="Nannaria">N.</tp:taxon-name-part> <tp:taxon-name-part taxon-name-part-type="species" reg="ambulatrix">ambulatrix</tp:taxon-name-part></tp:taxon-name></italic> sp. nov. follows the Brumley and Little Brushy Mountain ranges. Distribution area: 488 km<sup>2</sup>; status: <abbrev xmlns:xlink="http://www.w3.org/1999/xlink" xlink:title="micro-range endemic" id="ABBRID0EWICO" xlink:type="simple">MRE</abbrev>.</p></tp:treatment-sec><tp:treatment-sec sec-type="ecology" id="SECID0E1ICO"><title>Ecology.</title><p><italic><tp:taxon-name><tp:taxon-name-part taxon-name-part-type="genus" reg="Nannaria">Nannaria</tp:taxon-name-part> <tp:taxon-name-part taxon-name-part-type="species" reg="ambulatrix">ambulatrix</tp:taxon-name-part></tp:taxon-name></italic> sp. nov. individuals were collected from mesic broadleaf deciduous forests, often in groups occupying 1–2 m<sup>2</sup> patches, suggesting that the species is distributed in a highly aggregated manner.</p></tp:treatment-sec><tp:treatment-sec sec-type="etymology" id="SECID0ENJCO"><title>Etymology.</title><p>This species is named for its type locality (Big Walker Mountain), and was informally proposed by R.L. Hoffman. The specific name is a noun in apposition derived from the Latin <italic>ambulo</italic>, to walk, and <italic>trix</italic>, ‘a female doer of an action.’</p></tp:treatment-sec><tp:treatment-sec sec-type="type locality" id="SECID0EXJCO"><title>Type locality.</title><p>United States, Virginia, Smyth County, west slope of Big Walker Mtn., VA-16, <named-content xmlns:xlink="http://www.w3.org/1999/xlink" content-type="dwc:verbatimCoordinates" xlink:type="simple"><named-content content-type="geo-json" specific-use="{&#34;type&#34;:&#34;Point&#34;,&#34;coordinates&#34;:[-81.531700,36.911200]}" id="NCID0EAKCO" xlink:type="simple">36.9112°N, -81.5317°W</named-content></named-content>.</p></tp:treatment-sec><tp:treatment-sec><!--Section generated to contain objects referenced in tp:taxon-treatment.--><supplementary-material xmlns:xlink="http://www.w3.org/1999/xlink" id="S7" position="float" orientation="portrait" xlink:type="simple"><object-id content-type="doi" xlink:type="simple">10.3897/zookeys.1030.62544.suppl7</object-id><object-id content-type="arpha" xlink:type="simple">6969AE89-47BF-53EE-8EDA-D8DDDB1C7023</object-id><label>Supplementary material 7</label><caption><p>Suppl. material <xref ref-type="supplementary-material" rid="S7">7</xref></p></caption><statement content-type="dataType"><label>Data type</label><p>occurrences</p></statement><statement content-type="notes"><label>Explanation note</label><p>Materials examined.</p></statement><media xlink:href="zookeys-1030-001-s007.xlsx" position="float" orientation="portrait" xlink:type="simple" id="oo_531240.xlsx"><uri content-type="original_file" xlink:type="simple">https://binary.pensoft.net/file/531240</uri></media><permissions><license xlink:type="simple"><license-p>This dataset is made available under the Open Database License (http://opendatacommons.org/licenses/odbl/1.0/). The Open Database License (ODbL) is a license agreement intended to allow users to freely share, modify, and use this Dataset while maintaining this same freedom for others, provided that the original source and author(s) are credited.</license-p></license></permissions><attrib specific-use="authors">Means JC, Hennen DA, Marek PM</attrib></supplementary-material><fig id="F126" position="float" orientation="portrait"><object-id xmlns:xlink="http://www.w3.org/1999/xlink" content-type="doi" xlink:type="simple">10.3897/zookeys.1030.62544.figure126</object-id><object-id xmlns:xlink="http://www.w3.org/1999/xlink" content-type="arpha" xlink:type="simple">5CC7F362-C9CA-5EF8-880D-BAAA409545A7</object-id><label>Figure 126.</label><caption><p>Distribution map of <italic><tp:taxon-name><tp:taxon-name-part taxon-name-part-type="genus" reg="Nannaria">Nannaria</tp:taxon-name-part> <tp:taxon-name-part taxon-name-part-type="species" reg="minor">minor</tp:taxon-name-part></tp:taxon-name></italic> species group collection localities in the central Appalachians.</p></caption><graphic xmlns:xlink="http://www.w3.org/1999/xlink" xlink:href="zookeys-1030-001-g126.jpg" position="float" orientation="portrait" xlink:type="simple" id="oo_531229.jpg"><uri content-type="original_file" xlink:type="simple">https://binary.pensoft.net/fig/531229</uri></graphic></fig></tp:treatment-sec></tp:taxon-treatment>
