# Supplementary material for: A revision of the minor species group in the millipede genus Nannaria Chamberlin, 1918 (Diplopoda, Polydesmida, Xystodesmidae)
Source: Zookeys. 2021 Apr 13;1030:1–180. doi: 10.3897/zookeys.1030.62544 (PMC8060247; doi:10.3897/zookeys.1030.62544)
Supplement: XML Treatment for Nannaria asta [file zookeys.1030.62544-treatment42.xml]

<!DOCTYPE tp:taxon-treatment
  PUBLIC "-//TaxonX//DTD Taxonomic Treatment Publishing DTD v0 20100105//EN" "tax-treatment-NSO.dtd">
<tp:taxon-treatment xmlns:tp="http://www.plazi.org/taxpub"><tp:treatment-meta><kwd-group><label>Taxon classification</label><kwd><named-content xmlns:xlink="http://www.w3.org/1999/xlink" content-type="kingdom">Animalia</named-content></kwd><kwd><named-content xmlns:xlink="http://www.w3.org/1999/xlink" content-type="order">Polydesmida</named-content></kwd><kwd><named-content xmlns:xlink="http://www.w3.org/1999/xlink" content-type="family">Xystodesmidae</named-content></kwd></kwd-group><mixed-citation publication-type="journal"><person-group><name><surname>Means</surname><given-names>Jackson C.</given-names></name><name><surname>Hennen</surname><given-names>Derek A.</given-names></name><name><surname>Marek</surname><given-names>Paul E.</given-names></name></person-group><article-title>A revision of the <italic><tp:taxon-name><tp:taxon-name-part taxon-name-part-type="genus" reg="Nannaria"/><tp:taxon-name-part taxon-name-part-type="species" reg="minor">minor</tp:taxon-name-part></tp:taxon-name></italic> species group in the millipede genus <italic><tp:taxon-name><tp:taxon-name-part taxon-name-part-type="genus" reg="Nannaria">Nannaria</tp:taxon-name-part></tp:taxon-name></italic> Chamberlin, 1918 (<tp:taxon-name><tp:taxon-name-part taxon-name-part-type="class">Diplopoda</tp:taxon-name-part></tp:taxon-name>, <tp:taxon-name><tp:taxon-name-part taxon-name-part-type="order">Polydesmida</tp:taxon-name-part></tp:taxon-name>, <tp:taxon-name><tp:taxon-name-part taxon-name-part-type="family">Xystodesmidae</tp:taxon-name-part></tp:taxon-name>)</article-title><source>Zookeys</source><day>13</day><month>4</month><year>2021</year><volume>1030</volume><fpage>1</fpage><lpage>180</lpage><pub-id pub-id-type="doi">10.3897/zookeys.1030.62544</pub-id></mixed-citation></tp:treatment-meta><tp:nomenclature><tp:taxon-name><object-id xmlns:xlink="http://www.w3.org/1999/xlink" content-type="arpha" xlink:type="simple">54CA8E7C-1ED3-5D75-B237-423F77AA4F02</object-id>
                  <tp:taxon-name-part taxon-name-part-type="genus" reg="Nannaria">Nannaria</tp:taxon-name-part>
                  <tp:taxon-name-part taxon-name-part-type="species" reg="asta">asta</tp:taxon-name-part>
                  <object-id xmlns:xlink="http://www.w3.org/1999/xlink" content-type="zoobank" xlink:type="simple">http://zoobank.org/79F53717-C02F-4A97-825F-F2F7F5C8D474</object-id>
                </tp:taxon-name><tp:taxon-status xmlns:xlink="http://www.w3.org/1999/xlink" xlink:type="simple">sp. nov.</tp:taxon-status><xref ref-type="fig" rid="F90">Figs 90</xref><xref ref-type="fig" rid="F91">, 91 Vernacular name: “The Crawfish Valley Twisted-Claw Millipede”</xref></tp:nomenclature><tp:treatment-sec sec-type="material" id="SECID0EWLCO"><title>Material examined.</title><p><bold><italic>Holotype</italic>:</bold> United States – <bold>Virginia</bold> • ♂; Wythe County, Crawfish Valley, Channel Rock, ca. 1.5 mi down trail from Strawberry Rd. end; <named-content xmlns:xlink="http://www.w3.org/1999/xlink" content-type="dwc:verbatimCoordinates" xlink:type="simple"><named-content content-type="geo-json" specific-use="{&#34;type&#34;:&#34;Point&#34;,&#34;coordinates&#34;:[-81.318900,36.958500]}" id="NCID0EGMCO" xlink:type="simple">36.9585°N, -81.3189°W</named-content></named-content>; elev. 770 m; 24 Mar. 2017; hand collected; C. Harden leg.; <abbrev xmlns:xlink="http://www.w3.org/1999/xlink" xlink:title="Virginia Tech Insect Collection" id="ABBRID0EPMCO" xlink:type="simple">VTEC</abbrev> MPE02419.</p><p><bold><italic>Paratypes</italic>:</bold> United States – <bold>Virginia</bold> • 3 ♂♂; Wythe Co. Crawfish Valley; <named-content xmlns:xlink="http://www.w3.org/1999/xlink" content-type="dwc:verbatimCoordinates" xlink:type="simple"><named-content content-type="geo-json" specific-use="{&#34;type&#34;:&#34;Point&#34;,&#34;coordinates&#34;:[-81.293400,36.981100]}" id="NCID0E6MCO" xlink:type="simple">36.9811°N, -81.2934°W</named-content></named-content>; elev. 715 m; 24 Mar. 2017; C. Harden leg.; <abbrev xmlns:xlink="http://www.w3.org/1999/xlink" xlink:title="Virginia Tech Insect Collection" id="ABBRID0EINCO" xlink:type="simple">VTEC</abbrev> MPE02421, <named-content xmlns:xlink="http://www.w3.org/1999/xlink" content-type="dwc:institutional_code" xlink:type="simple">VMNH</named-content>, MPE02429, 2430. For detailed collection data see Suppl. material <xref ref-type="supplementary-material" rid="S7">7</xref>.</p></tp:treatment-sec><tp:treatment-sec sec-type="diagnosis" id="SECID0EYNCO"><title>Diagnosis.</title><p>Adult males of <italic><tp:taxon-name><tp:taxon-name-part taxon-name-part-type="genus" reg="Nannaria">Nannaria</tp:taxon-name-part> <tp:taxon-name-part taxon-name-part-type="species" reg="asta">asta</tp:taxon-name-part></tp:taxon-name></italic> sp. nov. are distinct from other <italic><tp:taxon-name><tp:taxon-name-part taxon-name-part-type="genus" reg="Nannaria">Nannaria</tp:taxon-name-part></tp:taxon-name></italic> and the sympatric <italic><tp:taxon-name><tp:taxon-name-part taxon-name-part-type="genus" reg="Nannaria">N.</tp:taxon-name-part> <tp:taxon-name-part taxon-name-part-type="species" reg="solenas">solenas</tp:taxon-name-part></tp:taxon-name></italic> sp. nov. and <italic><tp:taxon-name><tp:taxon-name-part taxon-name-part-type="genus" reg="Nannaria">N.</tp:taxon-name-part> <tp:taxon-name-part taxon-name-part-type="species" reg="aenigma">aenigma</tp:taxon-name-part></tp:taxon-name></italic> based on the following combination of characters: <bold><italic>Gonopods</italic>.</bold> Gonopodal acropodite gently curving medially, not straight as in <italic><tp:taxon-name><tp:taxon-name-part taxon-name-part-type="genus" reg="Nannaria">N.</tp:taxon-name-part> <tp:taxon-name-part taxon-name-part-type="species" reg="solenas">solenas</tp:taxon-name-part></tp:taxon-name></italic> sp. nov. Distal zone curving dorsomedially, tip rounded, directed caudally with small lateral flange (Fig. <xref ref-type="fig" rid="F90">90A</xref>), not rectangular, directed medially at 90° angle with acropodite and slight cephalically-directed upturn at terminal edge as in <italic><tp:taxon-name><tp:taxon-name-part taxon-name-part-type="genus" reg="Nannaria">N.</tp:taxon-name-part> <tp:taxon-name-part taxon-name-part-type="species" reg="solenas">solenas</tp:taxon-name-part></tp:taxon-name></italic> sp. nov., and not sinuous, without flange as in <italic><tp:taxon-name><tp:taxon-name-part taxon-name-part-type="genus" reg="Nannaria">N.</tp:taxon-name-part> <tp:taxon-name-part taxon-name-part-type="species" reg="aenigma">aenigma</tp:taxon-name-part></tp:taxon-name></italic>. Acropodite with slight swelling on inner margin (Fig. <xref ref-type="fig" rid="F90">90B</xref>, red triangle) and dimple on outer margin (Fig. <xref ref-type="fig" rid="F90">90A</xref>, red arrow). Prefemur with stout, acicular prefemoral process, arising dorsomedially from projected, cephalically-curving prefemoral spine, not arising from prefemur as in <italic><tp:taxon-name><tp:taxon-name-part taxon-name-part-type="genus" reg="Nannaria">N.</tp:taxon-name-part> <tp:taxon-name-part taxon-name-part-type="species" reg="solenas">solenas</tp:taxon-name-part></tp:taxon-name></italic> sp. nov. Telopodite basal zone with small lateral bulge, lacking in <italic><tp:taxon-name><tp:taxon-name-part taxon-name-part-type="genus" reg="Nannaria">N.</tp:taxon-name-part> <tp:taxon-name-part taxon-name-part-type="species" reg="solenas">solenas</tp:taxon-name-part></tp:taxon-name></italic> sp. nov. <bold><italic>Color</italic>.</bold> Tergites with orange paranotal spots (Fig. <xref ref-type="fig" rid="F91">91</xref>). Black background. Dorsum of collum smooth with orange margin.</p><fig id="F90" position="float" orientation="portrait"><object-id xmlns:xlink="http://www.w3.org/1999/xlink" content-type="doi" xlink:type="simple">10.3897/zookeys.1030.62544.figure90</object-id><object-id xmlns:xlink="http://www.w3.org/1999/xlink" content-type="arpha" xlink:type="simple">35C82CDC-3FE0-50D1-AD2E-15A35B4B9F48</object-id><label>Figure 90.</label><caption><p><italic><tp:taxon-name><tp:taxon-name-part taxon-name-part-type="genus" reg="Nannaria">Nannaria</tp:taxon-name-part> <tp:taxon-name-part taxon-name-part-type="species" reg="asta">asta</tp:taxon-name-part></tp:taxon-name></italic> sp. nov. holotype ♂ left gonopod (<abbrev xmlns:xlink="http://www.w3.org/1999/xlink" xlink:title="Virginia Tech Insect Collection" id="ABBRID0ENSCO" xlink:type="simple">VTEC</abbrev>, MPE02419) <bold>A</bold> anterior view; red arrow indicates outer margin dimple <bold>B</bold> medial view; red triangle indicates slightly swollen inner margin <bold>C</bold> posterior view. Scale bar: 0.5 mm.</p></caption><graphic xmlns:xlink="http://www.w3.org/1999/xlink" xlink:href="zookeys-1030-001-g090.jpg" position="float" orientation="portrait" xlink:type="simple" id="oo_531193.jpg"><uri content-type="original_file" xlink:type="simple">https://binary.pensoft.net/fig/531193</uri></graphic></fig><fig id="F91" position="float" orientation="portrait"><object-id xmlns:xlink="http://www.w3.org/1999/xlink" content-type="doi" xlink:type="simple">10.3897/zookeys.1030.62544.figure91</object-id><object-id xmlns:xlink="http://www.w3.org/1999/xlink" content-type="arpha" xlink:type="simple">DFF475D9-51B1-5B54-BDA7-728472A27106</object-id><label>Figure 91.</label><caption><p><italic><tp:taxon-name><tp:taxon-name-part taxon-name-part-type="genus" reg="Nannaria">Nannaria</tp:taxon-name-part> <tp:taxon-name-part taxon-name-part-type="species" reg="asta">asta</tp:taxon-name-part></tp:taxon-name></italic> sp. nov. holotype ♂ (<abbrev xmlns:xlink="http://www.w3.org/1999/xlink" xlink:title="Virginia Tech Insect Collection" id="ABBRID0EPTCO" xlink:type="simple">VTEC</abbrev>, MPE02419) coloration. Scale bar: 4.0 mm.</p></caption><graphic xmlns:xlink="http://www.w3.org/1999/xlink" xlink:href="zookeys-1030-001-g091.jpg" position="float" orientation="portrait" xlink:type="simple" id="oo_531194.jpg"><uri content-type="original_file" xlink:type="simple">https://binary.pensoft.net/fig/531194</uri></graphic></fig></tp:treatment-sec><tp:treatment-sec sec-type="description" id="SECID0EYTCO"><title>Measurements.</title><p>♂ holotype (<abbrev xmlns:xlink="http://www.w3.org/1999/xlink" xlink:title="Virginia Tech Insect Collection" id="ABBRID0E5TCO" xlink:type="simple">VTEC</abbrev>, MPE02419): <abbrev xmlns:xlink="http://www.w3.org/1999/xlink" xlink:title="body length" id="ABBRID0ECUCO" xlink:type="simple">BL</abbrev> = 26.2, <abbrev xmlns:xlink="http://www.w3.org/1999/xlink" xlink:title="collum width" id="ABBRID0EGUCO" xlink:type="simple">CW</abbrev> = 4.1, <abbrev xmlns:xlink="http://www.w3.org/1999/xlink" xlink:title="intergenal width" id="ABBRID0EKUCO" xlink:type="simple">IW</abbrev> = 2.1, <abbrev xmlns:xlink="http://www.w3.org/1999/xlink" xlink:title="interantennal socket width" id="ABBRID0EOUCO" xlink:type="simple">ISW</abbrev> = 0.9, <abbrev xmlns:xlink="http://www.w3.org/1999/xlink" xlink:title="body ring 11 width" id="ABBRID0ESUCO" xlink:type="simple">B11W</abbrev> = 4.9, <abbrev xmlns:xlink="http://www.w3.org/1999/xlink" xlink:title="body ring 11 height" id="ABBRID0EWUCO" xlink:type="simple">B11H</abbrev> = 3.1.</p></tp:treatment-sec><tp:treatment-sec sec-type="variation" id="SECID0E1UCO"><title>Variation.</title><p>No known variation.</p></tp:treatment-sec><tp:treatment-sec sec-type="distribution" id="SECID0E6UCO"><title>Distribution.</title><p>Known only from southwestern Virginia (Wythe and Bland counties; Suppl. material <xref ref-type="supplementary-material" rid="S7">7</xref>; Fig. <xref ref-type="fig" rid="F126">126</xref>). The distribution of <italic><tp:taxon-name><tp:taxon-name-part taxon-name-part-type="genus" reg="Nannaria">N.</tp:taxon-name-part> <tp:taxon-name-part taxon-name-part-type="species" reg="asta">asta</tp:taxon-name-part></tp:taxon-name></italic> sp. nov. is restricted to the Crawfish Valley area and south of Wytheville, Virginia. Distribution area: 171 km<sup>2</sup>; status: <abbrev xmlns:xlink="http://www.w3.org/1999/xlink" xlink:title="micro-range endemic" id="ABBRID0E1VCO" xlink:type="simple">MRE</abbrev>.</p></tp:treatment-sec><tp:treatment-sec sec-type="ecology" id="SECID0E5VCO"><title>Ecology.</title><p>The majority of <italic><tp:taxon-name><tp:taxon-name-part taxon-name-part-type="genus" reg="Nannaria">Nannaria</tp:taxon-name-part> <tp:taxon-name-part taxon-name-part-type="species" reg="asta">asta</tp:taxon-name-part></tp:taxon-name></italic> sp. nov. individuals were found at night, walking along the side of a path on top of predominantly pine litter, a notably odd behavior for <italic><tp:taxon-name><tp:taxon-name-part taxon-name-part-type="genus" reg="Nannaria">Nannaria</tp:taxon-name-part></tp:taxon-name></italic>, which typically remain beneath the leaf litter and are more cryptic in their behavior.</p></tp:treatment-sec><tp:treatment-sec sec-type="etymology" id="SECID0EWWCO"><title>Etymology.</title><p>The specific epithet is an arbitrary combination of letters derived from the Infraorder <tp:taxon-name><tp:taxon-name-part taxon-name-part-type="infraorder">Astacidea</tp:taxon-name-part></tp:taxon-name> (which includes crayfish). It is to be treated as a noun in apposition.</p></tp:treatment-sec><tp:treatment-sec sec-type="type locality" id="SECID0EBXCO"><title>Type locality.</title><p>United States, Virginia, Wythe County, Crawfish Valley, Channel Rock, ca. 1.5 mi down trail from Strawberry Rd. end, <named-content xmlns:xlink="http://www.w3.org/1999/xlink" content-type="dwc:verbatimCoordinates" xlink:type="simple"><named-content content-type="geo-json" specific-use="{&#34;type&#34;:&#34;Point&#34;,&#34;coordinates&#34;:[-81.318900,36.958500]}" id="NCID0EKXCO" xlink:type="simple">36.9585°N, -81.3189°W</named-content></named-content>.</p></tp:treatment-sec><tp:treatment-sec><!--Section generated to contain objects referenced in tp:taxon-treatment.--><supplementary-material xmlns:xlink="http://www.w3.org/1999/xlink" id="S7" position="float" orientation="portrait" xlink:type="simple"><object-id content-type="doi" xlink:type="simple">10.3897/zookeys.1030.62544.suppl7</object-id><object-id content-type="arpha" xlink:type="simple">6969AE89-47BF-53EE-8EDA-D8DDDB1C7023</object-id><label>Supplementary material 7</label><caption><p>Suppl. material <xref ref-type="supplementary-material" rid="S7">7</xref></p></caption><statement content-type="dataType"><label>Data type</label><p>occurrences</p></statement><statement content-type="notes"><label>Explanation note</label><p>Materials examined.</p></statement><media xlink:href="zookeys-1030-001-s007.xlsx" position="float" orientation="portrait" xlink:type="simple" id="oo_531240.xlsx"><uri content-type="original_file" xlink:type="simple">https://binary.pensoft.net/file/531240</uri></media><permissions><license xlink:type="simple"><license-p>This dataset is made available under the Open Database License (http://opendatacommons.org/licenses/odbl/1.0/). The Open Database License (ODbL) is a license agreement intended to allow users to freely share, modify, and use this Dataset while maintaining this same freedom for others, provided that the original source and author(s) are credited.</license-p></license></permissions><attrib specific-use="authors">Means JC, Hennen DA, Marek PM</attrib></supplementary-material><fig id="F126" position="float" orientation="portrait"><object-id xmlns:xlink="http://www.w3.org/1999/xlink" content-type="doi" xlink:type="simple">10.3897/zookeys.1030.62544.figure126</object-id><object-id xmlns:xlink="http://www.w3.org/1999/xlink" content-type="arpha" xlink:type="simple">5CC7F362-C9CA-5EF8-880D-BAAA409545A7</object-id><label>Figure 126.</label><caption><p>Distribution map of <italic><tp:taxon-name><tp:taxon-name-part taxon-name-part-type="genus" reg="Nannaria">Nannaria</tp:taxon-name-part> <tp:taxon-name-part taxon-name-part-type="species" reg="minor">minor</tp:taxon-name-part></tp:taxon-name></italic> species group collection localities in the central Appalachians.</p></caption><graphic xmlns:xlink="http://www.w3.org/1999/xlink" xlink:href="zookeys-1030-001-g126.jpg" position="float" orientation="portrait" xlink:type="simple" id="oo_531229.jpg"><uri content-type="original_file" xlink:type="simple">https://binary.pensoft.net/fig/531229</uri></graphic></fig></tp:treatment-sec></tp:taxon-treatment>
