# Supplementary material for: A revision of the minor species group in the millipede genus Nannaria Chamberlin, 1918 (Diplopoda, Polydesmida, Xystodesmidae)
Source: Zookeys. 2021 Apr 13;1030:1–180. doi: 10.3897/zookeys.1030.62544 (PMC8060247; doi:10.3897/zookeys.1030.62544)
Supplement: XML Treatment for Nannaria botrydium [file zookeys.1030.62544-treatment43.xml]

<!DOCTYPE tp:taxon-treatment
  PUBLIC "-//TaxonX//DTD Taxonomic Treatment Publishing DTD v0 20100105//EN" "tax-treatment-NSO.dtd">
<tp:taxon-treatment xmlns:tp="http://www.plazi.org/taxpub"><tp:treatment-meta><kwd-group><label>Taxon classification</label><kwd><named-content xmlns:xlink="http://www.w3.org/1999/xlink" content-type="kingdom">Animalia</named-content></kwd><kwd><named-content xmlns:xlink="http://www.w3.org/1999/xlink" content-type="order">Polydesmida</named-content></kwd><kwd><named-content xmlns:xlink="http://www.w3.org/1999/xlink" content-type="family">Xystodesmidae</named-content></kwd></kwd-group><mixed-citation publication-type="journal"><person-group><name><surname>Means</surname><given-names>Jackson C.</given-names></name><name><surname>Hennen</surname><given-names>Derek A.</given-names></name><name><surname>Marek</surname><given-names>Paul E.</given-names></name></person-group><article-title>A revision of the <italic><tp:taxon-name><tp:taxon-name-part taxon-name-part-type="genus" reg="Nannaria"/><tp:taxon-name-part taxon-name-part-type="species" reg="minor">minor</tp:taxon-name-part></tp:taxon-name></italic> species group in the millipede genus <italic><tp:taxon-name><tp:taxon-name-part taxon-name-part-type="genus" reg="Nannaria">Nannaria</tp:taxon-name-part></tp:taxon-name></italic> Chamberlin, 1918 (<tp:taxon-name><tp:taxon-name-part taxon-name-part-type="class">Diplopoda</tp:taxon-name-part></tp:taxon-name>, <tp:taxon-name><tp:taxon-name-part taxon-name-part-type="order">Polydesmida</tp:taxon-name-part></tp:taxon-name>, <tp:taxon-name><tp:taxon-name-part taxon-name-part-type="family">Xystodesmidae</tp:taxon-name-part></tp:taxon-name>)</article-title><source>Zookeys</source><day>13</day><month>4</month><year>2021</year><volume>1030</volume><fpage>1</fpage><lpage>180</lpage><pub-id pub-id-type="doi">10.3897/zookeys.1030.62544</pub-id></mixed-citation></tp:treatment-meta><tp:nomenclature><tp:taxon-name><object-id xmlns:xlink="http://www.w3.org/1999/xlink" content-type="arpha" xlink:type="simple">B07EB7F2-D5DA-5209-B208-D789AA5F0E57</object-id>
                  <tp:taxon-name-part taxon-name-part-type="genus" reg="Nannaria">Nannaria</tp:taxon-name-part>
                  <tp:taxon-name-part taxon-name-part-type="species" reg="botrydium">botrydium</tp:taxon-name-part>
                  <object-id xmlns:xlink="http://www.w3.org/1999/xlink" content-type="zoobank" xlink:type="simple">http://zoobank.org/AA57E2AC-54E7-4B80-B9E0-44EE3F1038EC</object-id>
                </tp:taxon-name><tp:taxon-status xmlns:xlink="http://www.w3.org/1999/xlink" xlink:type="simple">sp. nov.</tp:taxon-status><xref ref-type="fig" rid="F92">Figs 92</xref><xref ref-type="fig" rid="F93">, 93 Vernacular name: “The Grapefield Road Twisted-Claw Millipede”</xref></tp:nomenclature><tp:treatment-sec sec-type="material" id="SECID0EAZCO"><title>Material examined.</title><p><bold><italic>Holotype</italic>:</bold> United States – <bold>Virginia</bold> • ♂; Bland County, 2.6 km west of Hicksville; <named-content xmlns:xlink="http://www.w3.org/1999/xlink" content-type="dwc:verbatimCoordinates" xlink:type="simple"><named-content content-type="geo-json" specific-use="{&#34;type&#34;:&#34;Point&#34;,&#34;coordinates&#34;:[-81.163300,37.189200]}" id="NCID0EQZCO" xlink:type="simple">37.1892°N, -81.1633°W</named-content></named-content>; elev. 738 m; 12 Feb. 2016; hand collected; D. Hennen, P. Marek leg.; <abbrev xmlns:xlink="http://www.w3.org/1999/xlink" xlink:title="Virginia Tech Insect Collection" id="ABBRID0EZZCO" xlink:type="simple">VTEC</abbrev> MPE00993.</p><p><bold><italic>Paratypes</italic>:</bold> United States – <bold>Virginia</bold> • 1 ♂; Bland County, 2.7 km west of Hicksville; <named-content xmlns:xlink="http://www.w3.org/1999/xlink" content-type="dwc:verbatimCoordinates" xlink:type="simple"><named-content content-type="geo-json" specific-use="{&#34;type&#34;:&#34;Point&#34;,&#34;coordinates&#34;:[-81.165000,37.191300]}" id="NCID0EJ1CO" xlink:type="simple">37.1913°N, -81.165°W</named-content></named-content>; elev. 754 m; 12 Feb. 2016; hand collected; D. Hennen, P. Marek leg.; <named-content xmlns:xlink="http://www.w3.org/1999/xlink" content-type="dwc:institutional_code" xlink:type="simple">VMNH</named-content> MPE00992 • 1 ♀; Bland County, 4.2 km northwest of Hicksville; <named-content xmlns:xlink="http://www.w3.org/1999/xlink" content-type="dwc:verbatimCoordinates" xlink:type="simple"><named-content content-type="geo-json" specific-use="{&#34;type&#34;:&#34;Point&#34;,&#34;coordinates&#34;:[-81.182210,37.193140]}" id="NCID0E41CO" xlink:type="simple">37.19314°N, -81.18221°W</named-content></named-content>; elev. 900 m; 2 Mar. 2016; hand collected; J. Means, P. Marek leg.; <abbrev xmlns:xlink="http://www.w3.org/1999/xlink" xlink:title="Virginia Tech Insect Collection" id="ABBRID0EG2CO" xlink:type="simple">VTEC</abbrev> MPE01014.</p></tp:treatment-sec><tp:treatment-sec sec-type="material" id="SECID0EK2CO"><title>Other material.</title><p>United States – <bold>Virginia</bold> • 1 ♂; Bland County; <named-content xmlns:xlink="http://www.w3.org/1999/xlink" content-type="dwc:verbatimCoordinates" xlink:type="simple"><named-content content-type="geo-json" specific-use="{&#34;type&#34;:&#34;Point&#34;,&#34;coordinates&#34;:[-81.173300,37.194000]}" id="NCID0EV2CO" xlink:type="simple">37.1940°N, -81.1733°W</named-content></named-content>, elev. 823 m; 2 Mar. 2016; hand collected; J. Means, P. Marek, Tyler leg.; <abbrev xmlns:xlink="http://www.w3.org/1999/xlink" xlink:title="Virginia Tech Insect Collection" id="ABBRID0E52CO" xlink:type="simple">VTEC</abbrev> MPE01012 • 1 ♂; Bland County; <named-content xmlns:xlink="http://www.w3.org/1999/xlink" content-type="dwc:verbatimCoordinates" xlink:type="simple"><named-content content-type="geo-json" specific-use="{&#34;type&#34;:&#34;Point&#34;,&#34;coordinates&#34;:[-81.173900,37.193700]}" id="NCID0EF3CO" xlink:type="simple">37.1937°N, -81.1739°W</named-content></named-content>; elev. 815 m; 2 Mar. 2016; hand collected; J. Means, P. Marek, Tyler leg.; <abbrev xmlns:xlink="http://www.w3.org/1999/xlink" xlink:title="Virginia Tech Insect Collection" id="ABBRID0EO3CO" xlink:type="simple">VTEC</abbrev> MPE01013 • 2 ♂♂; Bland County; <named-content xmlns:xlink="http://www.w3.org/1999/xlink" content-type="dwc:verbatimCoordinates" xlink:type="simple"><named-content content-type="geo-json" specific-use="{&#34;type&#34;:&#34;Point&#34;,&#34;coordinates&#34;:[-81.182700,37.193000]}" id="NCID0EV3CO" xlink:type="simple">37.1930°N, -81.1827°W</named-content></named-content>; elev. 905 m; 2 Mar. 2016; hand collected; J. Means, P. Marek, Tyler leg.; <abbrev xmlns:xlink="http://www.w3.org/1999/xlink" xlink:title="Virginia Tech Insect Collection" id="ABBRID0E53CO" xlink:type="simple">VTEC</abbrev> MPE01009, 1011 • 1 ♂; Bland County; <named-content xmlns:xlink="http://www.w3.org/1999/xlink" content-type="dwc:verbatimCoordinates" xlink:type="simple"><named-content content-type="geo-json" specific-use="{&#34;type&#34;:&#34;Point&#34;,&#34;coordinates&#34;:[-81.160700,37.183000]}" id="NCID0EF4CO" xlink:type="simple">37.1830°N, -81.1607°W</named-content></named-content>; elev. 675 m; 7 Mar. 2016; hand collected; P. Marek, V. Wong, Tyler leg.; <abbrev xmlns:xlink="http://www.w3.org/1999/xlink" xlink:title="Virginia Tech Insect Collection" id="ABBRID0EO4CO" xlink:type="simple">VTEC</abbrev> MPE01016 • 1 ♂ and 1 ♀; Bland County; <named-content xmlns:xlink="http://www.w3.org/1999/xlink" content-type="dwc:verbatimCoordinates" xlink:type="simple"><named-content content-type="geo-json" specific-use="{&#34;type&#34;:&#34;Point&#34;,&#34;coordinates&#34;:[-81.135500,37.123400]}" id="NCID0EV4CO" xlink:type="simple">37.1234°N, -81.1355°W</named-content></named-content>; elev. 889 m; 7 Apr. 2016; hand collected; J. Means, P. Marek, A. Prewitt, Tyler, Renea leg.; <abbrev xmlns:xlink="http://www.w3.org/1999/xlink" xlink:title="Virginia Tech Insect Collection" id="ABBRID0E54CO" xlink:type="simple">VTEC</abbrev> MPE03721, 3722 • 4 ♂; Tazewell County, Summit of East River Mtn., above Bluefield, West Virginia; <named-content xmlns:xlink="http://www.w3.org/1999/xlink" content-type="dwc:verbatimCoordinates" xlink:type="simple"><named-content content-type="geo-json" specific-use="{&#34;type&#34;:&#34;Point&#34;,&#34;coordinates&#34;:[-81.316400,37.211200]}" id="NCID0EF5CO" xlink:type="simple">37.2112°N, -81.3164°W</named-content></named-content>; elev. 914–1067 m; 9 Sep.1972; W. Shear leg.; <named-content xmlns:xlink="http://www.w3.org/1999/xlink" content-type="dwc:institutional_code" xlink:type="simple">VMNH</named-content> NAN0015 • 2 ♂♂; Tazewell County, SE slope of East River Mountain near Cove Creek; <named-content xmlns:xlink="http://www.w3.org/1999/xlink" content-type="dwc:verbatimCoordinates" xlink:type="simple"><named-content content-type="geo-json" specific-use="{&#34;type&#34;:&#34;Point&#34;,&#34;coordinates&#34;:[-81.307200,37.206700]}" id="NCID0EZ5CO" xlink:type="simple">37.2067°N, -81.3072°W</named-content></named-content>; 29 Mar. 1973; C. Chapman leg.; <named-content xmlns:xlink="http://www.w3.org/1999/xlink" content-type="dwc:institutional_code" xlink:type="simple">VMNH</named-content> NAN0043; SCAU – <bold>West Virginia</bold> • 1 ♂; Mercer County, just over the West Virginia state line on 460, ca. 2 mi. SW of Glen Lyn on 219/8; <named-content xmlns:xlink="http://www.w3.org/1999/xlink" content-type="dwc:verbatimCoordinates" xlink:type="simple"><named-content content-type="geo-json" specific-use="{&#34;type&#34;:&#34;Point&#34;,&#34;coordinates&#34;:[-80.910500,37.345200]}" id="NCID0EP6CO" xlink:type="simple">37.3452°N, -80.9105°W</named-content></named-content>; elev. 570 m; 12 Nov. 2017; hand collected; J. Means; <abbrev xmlns:xlink="http://www.w3.org/1999/xlink" xlink:title="Virginia Tech Insect Collection" id="ABBRID0EU6CO" xlink:type="simple">VTEC</abbrev> MPE03925 • 1 ♂; Randolph County, Cheat Bridge, TNC Preserve, Showers Fk at US 250; <named-content xmlns:xlink="http://www.w3.org/1999/xlink" content-type="dwc:verbatimCoordinates" xlink:type="simple"><named-content content-type="geo-json" specific-use="{&#34;type&#34;:&#34;Point&#34;,&#34;coordinates&#34;:[-79.870700,38.616600]}" id="NCID0E26CO" xlink:type="simple">38.6166°N, -79.8707°W</named-content></named-content>; elev. 1174 m; 8 Oct. 2000; W. Arnold leg.; <named-content xmlns:xlink="http://www.w3.org/1999/xlink" content-type="dwc:institutional_code" xlink:type="simple">VMNH</named-content> NAN0081. For detailed collection data see Suppl. material <xref ref-type="supplementary-material" rid="S7">7</xref>.</p></tp:treatment-sec><tp:treatment-sec sec-type="diagnosis" id="SECID0EQADO"><title>Diagnosis.</title><p>Adult males of <italic><tp:taxon-name><tp:taxon-name-part taxon-name-part-type="genus" reg="Nannaria">Nannaria</tp:taxon-name-part> <tp:taxon-name-part taxon-name-part-type="species" reg="botrydium">botrydium</tp:taxon-name-part></tp:taxon-name></italic> sp. nov. are distinct from other <italic><tp:taxon-name><tp:taxon-name-part taxon-name-part-type="genus" reg="Nannaria">Nannaria</tp:taxon-name-part></tp:taxon-name></italic> and the sympatric <italic><tp:taxon-name><tp:taxon-name-part taxon-name-part-type="genus" reg="Nannaria">N.</tp:taxon-name-part> <tp:taxon-name-part taxon-name-part-type="species" reg="aenigma">aenigma</tp:taxon-name-part></tp:taxon-name></italic>, based on the following combination of characters: <bold><italic>Gonopods</italic>.</bold> Gonopodal acropodite gently curving medially before apex, with lateral flange on tip, not thin and undulating as in <italic><tp:taxon-name><tp:taxon-name-part taxon-name-part-type="genus" reg="Nannaria">N.</tp:taxon-name-part> <tp:taxon-name-part taxon-name-part-type="species" reg="aenigma">aenigma</tp:taxon-name-part></tp:taxon-name></italic>. Acropodite tip directed caudally. Acropodite without medial swelling as in <italic><tp:taxon-name><tp:taxon-name-part taxon-name-part-type="genus" reg="Nannaria">N.</tp:taxon-name-part> <tp:taxon-name-part taxon-name-part-type="species" reg="tenuis">tenuis</tp:taxon-name-part></tp:taxon-name></italic> sp. nov. Telopodite basal zone &gt; 1/3 length of acropodite, not ca. 1/6 as in <italic><tp:taxon-name><tp:taxon-name-part taxon-name-part-type="genus" reg="Nannaria">N.</tp:taxon-name-part> <tp:taxon-name-part taxon-name-part-type="species" reg="aenigma">aenigma</tp:taxon-name-part></tp:taxon-name></italic>. Prefemur with long, thin prefemoral process, bent 90° and directed medially at half-way point (Fig. <xref ref-type="fig" rid="F92">92A</xref>, red arrow)—not nearly linear as in <italic><tp:taxon-name><tp:taxon-name-part taxon-name-part-type="genus" reg="Nannaria">N.</tp:taxon-name-part> <tp:taxon-name-part taxon-name-part-type="species" reg="tenuis">tenuis</tp:taxon-name-part></tp:taxon-name></italic> sp. nov., or straight as in <italic><tp:taxon-name><tp:taxon-name-part taxon-name-part-type="genus" reg="Nannaria">N.</tp:taxon-name-part> <tp:taxon-name-part taxon-name-part-type="species" reg="aenigma">aenigma</tp:taxon-name-part></tp:taxon-name></italic>. Prefemoral spine reduced and fused for entire length with prefemoral process (Fig. <xref ref-type="fig" rid="F92">92C</xref>, red triangle), not lacking as in <italic><tp:taxon-name><tp:taxon-name-part taxon-name-part-type="genus" reg="Nannaria">N.</tp:taxon-name-part> <tp:taxon-name-part taxon-name-part-type="species" reg="aenigma">aenigma</tp:taxon-name-part></tp:taxon-name></italic> and <italic><tp:taxon-name><tp:taxon-name-part taxon-name-part-type="genus" reg="Nannaria">N.</tp:taxon-name-part> <tp:taxon-name-part taxon-name-part-type="species" reg="tenuis">tenuis</tp:taxon-name-part></tp:taxon-name></italic> sp. nov. <bold><italic>Color</italic>.</bold> Tergites with bright red paranotal spots (Fig. <xref ref-type="fig" rid="F93">93</xref>). Black background. Dorsum of collum smooth with red margin.</p><fig id="F92" position="float" orientation="portrait"><object-id xmlns:xlink="http://www.w3.org/1999/xlink" content-type="doi" xlink:type="simple">10.3897/zookeys.1030.62544.figure92</object-id><object-id xmlns:xlink="http://www.w3.org/1999/xlink" content-type="arpha" xlink:type="simple">41BC4A29-5CEC-549A-830D-377C1D1F3705</object-id><label>Figure 92.</label><caption><p><italic><tp:taxon-name><tp:taxon-name-part taxon-name-part-type="genus" reg="Nannaria">Nannaria</tp:taxon-name-part> <tp:taxon-name-part taxon-name-part-type="species" reg="botrydium">botrydium</tp:taxon-name-part></tp:taxon-name></italic> sp. nov. holotype ♂ (<abbrev xmlns:xlink="http://www.w3.org/1999/xlink" xlink:title="Virginia Tech Insect Collection" id="ABBRID0EMFDO" xlink:type="simple">VTEC</abbrev>, MPE00993) left gonopod <bold>A</bold> anterior view; red arrow indicates 90° bend in prefemoral process <bold>B</bold> medial view <bold>C</bold> posterior view; red triangle indicates reduced, prefemoral spine fused with prefemoral process. Scale bar: 0.5 mm.</p></caption><graphic xmlns:xlink="http://www.w3.org/1999/xlink" xlink:href="zookeys-1030-001-g092.jpg" position="float" orientation="portrait" xlink:type="simple" id="oo_531195.jpg"><uri content-type="original_file" xlink:type="simple">https://binary.pensoft.net/fig/531195</uri></graphic></fig><fig id="F93" position="float" orientation="portrait"><object-id xmlns:xlink="http://www.w3.org/1999/xlink" content-type="doi" xlink:type="simple">10.3897/zookeys.1030.62544.figure93</object-id><object-id xmlns:xlink="http://www.w3.org/1999/xlink" content-type="arpha" xlink:type="simple">EC26A4A5-AB29-5F55-89C2-CB25E9BB524B</object-id><label>Figure 93.</label><caption><p><italic><tp:taxon-name><tp:taxon-name-part taxon-name-part-type="genus" reg="Nannaria">Nannaria</tp:taxon-name-part> <tp:taxon-name-part taxon-name-part-type="species" reg="botrydium">botrydium</tp:taxon-name-part></tp:taxon-name></italic> sp. nov. holotype ♂ (<abbrev xmlns:xlink="http://www.w3.org/1999/xlink" xlink:title="Virginia Tech Insect Collection" id="ABBRID0EOGDO" xlink:type="simple">VTEC</abbrev>, MPE00993) coloration. Scale bar: 4.0 mm.</p></caption><graphic xmlns:xlink="http://www.w3.org/1999/xlink" xlink:href="zookeys-1030-001-g093.jpg" position="float" orientation="portrait" xlink:type="simple" id="oo_531196.jpg"><uri content-type="original_file" xlink:type="simple">https://binary.pensoft.net/fig/531196</uri></graphic></fig></tp:treatment-sec><tp:treatment-sec sec-type="description" id="SECID0EXGDO"><title>Measurements.</title><p>♂ holotype (<abbrev xmlns:xlink="http://www.w3.org/1999/xlink" xlink:title="Virginia Tech Insect Collection" id="ABBRID0E4GDO" xlink:type="simple">VTEC</abbrev>, MPE00993): <abbrev xmlns:xlink="http://www.w3.org/1999/xlink" xlink:title="body length" id="ABBRID0EBHDO" xlink:type="simple">BL</abbrev> = 27.0, <abbrev xmlns:xlink="http://www.w3.org/1999/xlink" xlink:title="collum width" id="ABBRID0EFHDO" xlink:type="simple">CW</abbrev> = 3.8, <abbrev xmlns:xlink="http://www.w3.org/1999/xlink" xlink:title="intergenal width" id="ABBRID0EJHDO" xlink:type="simple">IW</abbrev> = 1.9, <abbrev xmlns:xlink="http://www.w3.org/1999/xlink" xlink:title="interantennal socket width" id="ABBRID0ENHDO" xlink:type="simple">ISW</abbrev> = 0.8, <abbrev xmlns:xlink="http://www.w3.org/1999/xlink" xlink:title="body ring 11 width" id="ABBRID0ERHDO" xlink:type="simple">B11W</abbrev> = 4.7, <abbrev xmlns:xlink="http://www.w3.org/1999/xlink" xlink:title="body ring 11 height" id="ABBRID0EVHDO" xlink:type="simple">B11H</abbrev> = 3.0; ♀ paratype (<abbrev xmlns:xlink="http://www.w3.org/1999/xlink" xlink:title="Virginia Tech Insect Collection" id="ABBRID0EZHDO" xlink:type="simple">VTEC</abbrev>, MPE01014): <abbrev xmlns:xlink="http://www.w3.org/1999/xlink" xlink:title="body length" id="ABBRID0E4HDO" xlink:type="simple">BL</abbrev> = 26.7, <abbrev xmlns:xlink="http://www.w3.org/1999/xlink" xlink:title="collum width" id="ABBRID0EBIDO" xlink:type="simple">CW</abbrev> = 3.2, <abbrev xmlns:xlink="http://www.w3.org/1999/xlink" xlink:title="intergenal width" id="ABBRID0EFIDO" xlink:type="simple">IW</abbrev> = 1.9, <abbrev xmlns:xlink="http://www.w3.org/1999/xlink" xlink:title="interantennal socket width" id="ABBRID0EJIDO" xlink:type="simple">ISW</abbrev> = 0.9, <abbrev xmlns:xlink="http://www.w3.org/1999/xlink" xlink:title="body ring 11 width" id="ABBRID0ENIDO" xlink:type="simple">B11W</abbrev> = 3.9, <abbrev xmlns:xlink="http://www.w3.org/1999/xlink" xlink:title="body ring 11 height" id="ABBRID0ERIDO" xlink:type="simple">B11H</abbrev> = 2.8.</p></tp:treatment-sec><tp:treatment-sec sec-type="variation" id="SECID0EVIDO"><title>Variation.</title><p>No known variation.</p></tp:treatment-sec><tp:treatment-sec sec-type="distribution" id="SECID0E1IDO"><title>Distribution.</title><p>Known only from a small area (&lt; 10 km<sup>2</sup>) west of Hicksville, Virginia (Virginia: Bland and Tazewell counties; Suppl. material <xref ref-type="supplementary-material" rid="S5">5</xref>; Fig. <xref ref-type="fig" rid="F126">126</xref>. A single male is recorded from Randolph County, West Virginia (ca. 200 km away from type locality), but as this is such a disjunct record, the authors are treating this specimen as an <italic><tp:taxon-name><tp:taxon-name-part taxon-name-part-type="genus" reg="Nannaria">N.</tp:taxon-name-part> <tp:taxon-name-part taxon-name-part-type="species" reg="botrydium">botrydium</tp:taxon-name-part></tp:taxon-name></italic> sp. nov. with an incorrect locality label (marked with an asterisk in Fig. <xref ref-type="fig" rid="F127">127</xref>). Distribution area: 10 km<sup>2</sup>; status: <abbrev xmlns:xlink="http://www.w3.org/1999/xlink" xlink:title="micro-range endemic" id="ABBRID0E2JDO" xlink:type="simple">MRE</abbrev>.</p></tp:treatment-sec><tp:treatment-sec sec-type="ecology" id="SECID0E6JDO"><title>Ecology.</title><p>Individuals of <italic><tp:taxon-name><tp:taxon-name-part taxon-name-part-type="genus" reg="Nannaria">N.</tp:taxon-name-part> <tp:taxon-name-part taxon-name-part-type="species" reg="botrydium">botrydium</tp:taxon-name-part></tp:taxon-name></italic> sp. nov. were collected from mesic hardwood forests composed of oak, maple, and rhododendron, found under leaf litter and occasionally 1–2 cm in dark soil.</p></tp:treatment-sec><tp:treatment-sec sec-type="etymology" id="SECID0EQKDO"><title>Etymology.</title><p>This species is named after Grapefield Road, which runs near the type locality. The specific name is a Latinized diminutive of the Greek <italic>botrys</italic>, meaning a cluster of grapes.</p></tp:treatment-sec><tp:treatment-sec sec-type="type locality" id="SECID0EYKDO"><title>Type locality.</title><p>United States, Virginia, Bland County, 2.6 km west of Hicksville, <named-content xmlns:xlink="http://www.w3.org/1999/xlink" content-type="dwc:verbatimCoordinates" xlink:type="simple"><named-content content-type="geo-json" specific-use="{&#34;type&#34;:&#34;Point&#34;,&#34;coordinates&#34;:[-81.163300,37.189200]}" id="NCID0EBLDO" xlink:type="simple">37.1892°N, -81.1633°W</named-content></named-content>.</p></tp:treatment-sec><tp:treatment-sec><!--Section generated to contain objects referenced in tp:taxon-treatment.--><supplementary-material xmlns:xlink="http://www.w3.org/1999/xlink" id="S7" position="float" orientation="portrait" xlink:type="simple"><object-id content-type="doi" xlink:type="simple">10.3897/zookeys.1030.62544.suppl7</object-id><object-id content-type="arpha" xlink:type="simple">6969AE89-47BF-53EE-8EDA-D8DDDB1C7023</object-id><label>Supplementary material 7</label><caption><p>Suppl. material <xref ref-type="supplementary-material" rid="S7">7</xref></p></caption><statement content-type="dataType"><label>Data type</label><p>occurrences</p></statement><statement content-type="notes"><label>Explanation note</label><p>Materials examined.</p></statement><media xlink:href="zookeys-1030-001-s007.xlsx" position="float" orientation="portrait" xlink:type="simple" id="oo_531240.xlsx"><uri content-type="original_file" xlink:type="simple">https://binary.pensoft.net/file/531240</uri></media><permissions><license xlink:type="simple"><license-p>This dataset is made available under the Open Database License (http://opendatacommons.org/licenses/odbl/1.0/). The Open Database License (ODbL) is a license agreement intended to allow users to freely share, modify, and use this Dataset while maintaining this same freedom for others, provided that the original source and author(s) are credited.</license-p></license></permissions><attrib specific-use="authors">Means JC, Hennen DA, Marek PM</attrib></supplementary-material><supplementary-material xmlns:xlink="http://www.w3.org/1999/xlink" id="S5" position="float" orientation="portrait" xlink:type="simple"><object-id content-type="doi" xlink:type="simple">10.3897/zookeys.1030.62544.suppl5</object-id><object-id content-type="arpha" xlink:type="simple">E6B9D33B-D03A-539C-A4A2-38FFF5B55D07</object-id><label>Supplementary material 5</label><caption><p>Suppl. material <xref ref-type="supplementary-material" rid="S5">5</xref></p></caption><statement content-type="dataType"><label>Data type</label><p>Morphological scoring matrix</p></statement><statement content-type="notes"><label>Explanation note</label><p>Morphological scoring matrix for <italic><tp:taxon-name><tp:taxon-name-part taxon-name-part-type="genus" reg="Nannaria">Nannaria</tp:taxon-name-part> <tp:taxon-name-part taxon-name-part-type="species" reg="minor">minor</tp:taxon-name-part></tp:taxon-name></italic> species group.</p></statement><media xlink:href="zookeys-1030-001-s005.docx" position="float" orientation="portrait" xlink:type="simple" id="oo_531238.docx"><uri content-type="original_file" xlink:type="simple">https://binary.pensoft.net/file/531238</uri></media><permissions><license xlink:type="simple"><license-p>This dataset is made available under the Open Database License (http://opendatacommons.org/licenses/odbl/1.0/). The Open Database License (ODbL) is a license agreement intended to allow users to freely share, modify, and use this Dataset while maintaining this same freedom for others, provided that the original source and author(s) are credited.</license-p></license></permissions><attrib specific-use="authors">Means JC, Hennen DA, Marek PM</attrib></supplementary-material><fig id="F126" position="float" orientation="portrait"><object-id xmlns:xlink="http://www.w3.org/1999/xlink" content-type="doi" xlink:type="simple">10.3897/zookeys.1030.62544.figure126</object-id><object-id xmlns:xlink="http://www.w3.org/1999/xlink" content-type="arpha" xlink:type="simple">5CC7F362-C9CA-5EF8-880D-BAAA409545A7</object-id><label>Figure 126.</label><caption><p>Distribution map of <italic><tp:taxon-name><tp:taxon-name-part taxon-name-part-type="genus" reg="Nannaria">Nannaria</tp:taxon-name-part> <tp:taxon-name-part taxon-name-part-type="species" reg="minor">minor</tp:taxon-name-part></tp:taxon-name></italic> species group collection localities in the central Appalachians.</p></caption><graphic xmlns:xlink="http://www.w3.org/1999/xlink" xlink:href="zookeys-1030-001-g126.jpg" position="float" orientation="portrait" xlink:type="simple" id="oo_531229.jpg"><uri content-type="original_file" xlink:type="simple">https://binary.pensoft.net/fig/531229</uri></graphic></fig><fig id="F127" position="float" orientation="portrait"><object-id xmlns:xlink="http://www.w3.org/1999/xlink" content-type="doi" xlink:type="simple">10.3897/zookeys.1030.62544.figure127</object-id><object-id xmlns:xlink="http://www.w3.org/1999/xlink" content-type="arpha" xlink:type="simple">88550E70-3B92-532E-90FA-70A6326BB9AC</object-id><label>Figure 127.</label><caption><p>Distribution map of <italic><tp:taxon-name><tp:taxon-name-part taxon-name-part-type="genus" reg="Nannaria">Nannaria</tp:taxon-name-part> <tp:taxon-name-part taxon-name-part-type="species" reg="minor">minor</tp:taxon-name-part></tp:taxon-name></italic> species group collection localities in the northern Appalachians.</p></caption><graphic xmlns:xlink="http://www.w3.org/1999/xlink" xlink:href="zookeys-1030-001-g127.jpg" position="float" orientation="portrait" xlink:type="simple" id="oo_531230.jpg"><uri content-type="original_file" xlink:type="simple">https://binary.pensoft.net/fig/531230</uri></graphic></fig></tp:treatment-sec></tp:taxon-treatment>
