# Supplementary material for: A revision of the minor species group in the millipede genus Nannaria Chamberlin, 1918 (Diplopoda, Polydesmida, Xystodesmidae)
Source: Zookeys. 2021 Apr 13;1030:1–180. doi: 10.3897/zookeys.1030.62544 (PMC8060247; doi:10.3897/zookeys.1030.62544)
Supplement: XML Treatment for Nannaria tsuga [file zookeys.1030.62544-treatment44.xml]

<!DOCTYPE tp:taxon-treatment
  PUBLIC "-//TaxonX//DTD Taxonomic Treatment Publishing DTD v0 20100105//EN" "tax-treatment-NSO.dtd">
<tp:taxon-treatment xmlns:tp="http://www.plazi.org/taxpub"><tp:treatment-meta><kwd-group><label>Taxon classification</label><kwd><named-content xmlns:xlink="http://www.w3.org/1999/xlink" content-type="kingdom">Animalia</named-content></kwd><kwd><named-content xmlns:xlink="http://www.w3.org/1999/xlink" content-type="order">Polydesmida</named-content></kwd><kwd><named-content xmlns:xlink="http://www.w3.org/1999/xlink" content-type="family">Xystodesmidae</named-content></kwd></kwd-group><mixed-citation publication-type="journal"><person-group><name><surname>Means</surname><given-names>Jackson C.</given-names></name><name><surname>Hennen</surname><given-names>Derek A.</given-names></name><name><surname>Marek</surname><given-names>Paul E.</given-names></name></person-group><article-title>A revision of the <italic><tp:taxon-name><tp:taxon-name-part taxon-name-part-type="genus" reg="Nannaria"/><tp:taxon-name-part taxon-name-part-type="species" reg="minor">minor</tp:taxon-name-part></tp:taxon-name></italic> species group in the millipede genus <italic><tp:taxon-name><tp:taxon-name-part taxon-name-part-type="genus" reg="Nannaria">Nannaria</tp:taxon-name-part></tp:taxon-name></italic> Chamberlin, 1918 (<tp:taxon-name><tp:taxon-name-part taxon-name-part-type="class">Diplopoda</tp:taxon-name-part></tp:taxon-name>, <tp:taxon-name><tp:taxon-name-part taxon-name-part-type="order">Polydesmida</tp:taxon-name-part></tp:taxon-name>, <tp:taxon-name><tp:taxon-name-part taxon-name-part-type="family">Xystodesmidae</tp:taxon-name-part></tp:taxon-name>)</article-title><source>Zookeys</source><day>13</day><month>4</month><year>2021</year><volume>1030</volume><fpage>1</fpage><lpage>180</lpage><pub-id pub-id-type="doi">10.3897/zookeys.1030.62544</pub-id></mixed-citation></tp:treatment-meta><tp:nomenclature><tp:taxon-name><object-id xmlns:xlink="http://www.w3.org/1999/xlink" content-type="arpha" xlink:type="simple">67371BE7-4D3A-5673-B12B-63684DB966D9</object-id>
                  <tp:taxon-name-part taxon-name-part-type="genus" reg="Nannaria">Nannaria</tp:taxon-name-part>
                  <tp:taxon-name-part taxon-name-part-type="species" reg="tsuga">tsuga</tp:taxon-name-part>
                  <object-id xmlns:xlink="http://www.w3.org/1999/xlink" content-type="zoobank" xlink:type="simple">http://zoobank.org/96611C3A-FC68-48FB-8EA4-9B241C3C3D53</object-id>
                </tp:taxon-name><tp:taxon-status xmlns:xlink="http://www.w3.org/1999/xlink" xlink:type="simple">sp. nov.</tp:taxon-status><xref ref-type="fig" rid="F94">Figs 94</xref><xref ref-type="fig" rid="F95">, 95 Vernacular name: “The Hemlock Grove Twisted-Claw Millipede”</xref></tp:nomenclature><tp:treatment-sec sec-type="material" id="SECID0EXMDO"><title>Material examined.</title><p><bold><italic>Holotype</italic>:</bold> United States – <bold>Tennessee</bold> • ♂; Sullivan County, Bristol, Steele Creek Park, along Hemlock Hollow Trail; <named-content xmlns:xlink="http://www.w3.org/1999/xlink" content-type="dwc:verbatimCoordinates" xlink:type="simple"><named-content content-type="geo-json" specific-use="{&#34;type&#34;:&#34;Point&#34;,&#34;coordinates&#34;:[-82.235600,36.570300]}" id="NCID0EHNDO" xlink:type="simple">36.5703°N, -82.2356°W</named-content></named-content>; elev. 506 m; 11 June 2018; hand collected; D. Hennen leg.; <abbrev xmlns:xlink="http://www.w3.org/1999/xlink" xlink:title="Virginia Tech Insect Collection" id="ABBRID0EQNDO" xlink:type="simple">VTEC</abbrev> MPE04047.</p><p><bold><italic>Paratypes</italic>:</bold> United States – <bold>Tennessee</bold> • 2 ♂♂; same collection data as holotype; <abbrev xmlns:xlink="http://www.w3.org/1999/xlink" xlink:title="Virginia Tech Insect Collection" id="ABBRID0E4NDO" xlink:type="simple">VTEC</abbrev> MPE04048, 4049 • 1 ♂; same collection data as holotype; <named-content xmlns:xlink="http://www.w3.org/1999/xlink" content-type="dwc:institutional_code" xlink:type="simple">VMNH</named-content> MPE04311 • 1 ♀; same collection data as holotype; <abbrev xmlns:xlink="http://www.w3.org/1999/xlink" xlink:title="Virginia Tech Insect Collection" id="ABBRID0EJODO" xlink:type="simple">VTEC</abbrev> MPE04043 • 1 ♀; same collection data as holotype; <named-content xmlns:xlink="http://www.w3.org/1999/xlink" content-type="dwc:institutional_code" xlink:type="simple">VMNH</named-content> MPE04050. For detailed collection data see Suppl. material <xref ref-type="supplementary-material" rid="S7">7</xref>.</p></tp:treatment-sec><tp:treatment-sec sec-type="diagnosis" id="SECID0EZODO"><title>Diagnosis.</title><p>Adult males of <italic><tp:taxon-name><tp:taxon-name-part taxon-name-part-type="genus" reg="Nannaria">Nannaria</tp:taxon-name-part> <tp:taxon-name-part taxon-name-part-type="species" reg="tsuga">tsuga</tp:taxon-name-part></tp:taxon-name></italic> sp. nov. are distinct from other <italic><tp:taxon-name><tp:taxon-name-part taxon-name-part-type="genus" reg="Nannaria">Nannaria</tp:taxon-name-part></tp:taxon-name></italic> and the nearby <italic><tp:taxon-name><tp:taxon-name-part taxon-name-part-type="genus" reg="Nannaria">N.</tp:taxon-name-part> <tp:taxon-name-part taxon-name-part-type="species" reg="aenigma">aenigma</tp:taxon-name-part></tp:taxon-name></italic>, based on the following combination of characters: <bold><italic>Gonopods</italic>.</bold> Gonopodal acropodite gently curving medially before apex, not nearly straight as in <italic><tp:taxon-name><tp:taxon-name-part taxon-name-part-type="genus" reg="Nannaria">N.</tp:taxon-name-part> <tp:taxon-name-part taxon-name-part-type="species" reg="ambulatrix">ambulatrix</tp:taxon-name-part></tp:taxon-name></italic> sp. nov. Distal zone short, directed dorsomedially, with large, lobed lateral flange (Fig. <xref ref-type="fig" rid="F94">94A</xref>, red arrow), not with triangular lateral flange as in <italic><tp:taxon-name><tp:taxon-name-part taxon-name-part-type="genus" reg="Nannaria">N.</tp:taxon-name-part> <tp:taxon-name-part taxon-name-part-type="species" reg="ambulatrix">ambulatrix</tp:taxon-name-part></tp:taxon-name></italic> sp. nov., or without flange and serpentine as in <italic><tp:taxon-name><tp:taxon-name-part taxon-name-part-type="genus" reg="Nannaria">N.</tp:taxon-name-part> <tp:taxon-name-part taxon-name-part-type="species" reg="aenigma">aenigma</tp:taxon-name-part></tp:taxon-name></italic>. Telopodite basal zone height &lt; 1/2 length of acropodite, not enlarged, ca. 1/2 length as in <italic><tp:taxon-name><tp:taxon-name-part taxon-name-part-type="genus" reg="Nannaria">N.</tp:taxon-name-part> <tp:taxon-name-part taxon-name-part-type="species" reg="ambulatrix">ambulatrix</tp:taxon-name-part></tp:taxon-name></italic> sp. nov., or reduced, ca. 1/6 length as in <italic><tp:taxon-name><tp:taxon-name-part taxon-name-part-type="genus" reg="Nannaria">N.</tp:taxon-name-part> <tp:taxon-name-part taxon-name-part-type="species" reg="aenigma">aenigma</tp:taxon-name-part></tp:taxon-name></italic>. Prefemur with straight, laminate prefemoral process, separated widely from projected, with blunt prefemoral spine (Fig. <xref ref-type="fig" rid="F94">94A</xref>, red triangle), prefemoral process not arising dorsomedially from small, sharp prefemoral spine as in <italic><tp:taxon-name><tp:taxon-name-part taxon-name-part-type="genus" reg="Nannaria">N.</tp:taxon-name-part> <tp:taxon-name-part taxon-name-part-type="species" reg="ambulatrix">ambulatrix</tp:taxon-name-part></tp:taxon-name></italic> sp. nov. <bold><italic>Color</italic>.</bold> Tergites with orange paranotal spots (Fig. <xref ref-type="fig" rid="F95">95</xref>). Black background. Dorsum of collum smooth with orange caudal margin.</p><fig id="F94" position="float" orientation="portrait"><object-id xmlns:xlink="http://www.w3.org/1999/xlink" content-type="doi" xlink:type="simple">10.3897/zookeys.1030.62544.figure94</object-id><object-id xmlns:xlink="http://www.w3.org/1999/xlink" content-type="arpha" xlink:type="simple">102AA307-9F2D-561B-8743-9BE4EAE7EBC9</object-id><label>Figure 94.</label><caption><p><italic><tp:taxon-name><tp:taxon-name-part taxon-name-part-type="genus" reg="Nannaria">Nannaria</tp:taxon-name-part> <tp:taxon-name-part taxon-name-part-type="species" reg="tsuga">tsuga</tp:taxon-name-part></tp:taxon-name></italic> sp. nov. holotype ♂ (<abbrev xmlns:xlink="http://www.w3.org/1999/xlink" xlink:title="Virginia Tech Insect Collection" id="ABBRID0EKTDO" xlink:type="simple">VTEC</abbrev>, MPE04047) left gonopod <bold>A</bold> anterior view; red arrow indicates large, lobed lateral flange; red triangle indicates prefemoral process arising distally from prefemoral spine <bold>B</bold> medial view <bold>C</bold> posterior view. Scale bar: 0.5 mm.</p></caption><graphic xmlns:xlink="http://www.w3.org/1999/xlink" xlink:href="zookeys-1030-001-g094.jpg" position="float" orientation="portrait" xlink:type="simple" id="oo_531197.jpg"><uri content-type="original_file" xlink:type="simple">https://binary.pensoft.net/fig/531197</uri></graphic></fig><fig id="F95" position="float" orientation="portrait"><object-id xmlns:xlink="http://www.w3.org/1999/xlink" content-type="doi" xlink:type="simple">10.3897/zookeys.1030.62544.figure95</object-id><object-id xmlns:xlink="http://www.w3.org/1999/xlink" content-type="arpha" xlink:type="simple">A1AAA4E9-A90C-5050-91BB-CF3B127DD684</object-id><label>Figure 95.</label><caption><p><italic><tp:taxon-name><tp:taxon-name-part taxon-name-part-type="genus" reg="Nannaria">Nannaria</tp:taxon-name-part> <tp:taxon-name-part taxon-name-part-type="species" reg="tsuga">tsuga</tp:taxon-name-part></tp:taxon-name></italic> sp. nov. holotype ♂ (<abbrev xmlns:xlink="http://www.w3.org/1999/xlink" xlink:title="Virginia Tech Insect Collection" id="ABBRID0EMUDO" xlink:type="simple">VTEC</abbrev>, MPE04047) coloration. Scale bar: 4.0 mm.</p></caption><graphic xmlns:xlink="http://www.w3.org/1999/xlink" xlink:href="zookeys-1030-001-g095.jpg" position="float" orientation="portrait" xlink:type="simple" id="oo_531198.jpg"><uri content-type="original_file" xlink:type="simple">https://binary.pensoft.net/fig/531198</uri></graphic></fig></tp:treatment-sec><tp:treatment-sec sec-type="description" id="SECID0EVUDO"><title>Measurements.</title><p>♂ holotype (<abbrev xmlns:xlink="http://www.w3.org/1999/xlink" xlink:title="Virginia Tech Insect Collection" id="ABBRID0E2UDO" xlink:type="simple">VTEC</abbrev>, MPE04047): <abbrev xmlns:xlink="http://www.w3.org/1999/xlink" xlink:title="body length" id="ABBRID0E6UDO" xlink:type="simple">BL</abbrev> = 33.9, <abbrev xmlns:xlink="http://www.w3.org/1999/xlink" xlink:title="collum width" id="ABBRID0EDVDO" xlink:type="simple">CW</abbrev> = 4.3, <abbrev xmlns:xlink="http://www.w3.org/1999/xlink" xlink:title="intergenal width" id="ABBRID0EHVDO" xlink:type="simple">IW</abbrev> = 2.0, <abbrev xmlns:xlink="http://www.w3.org/1999/xlink" xlink:title="interantennal socket width" id="ABBRID0ELVDO" xlink:type="simple">ISW</abbrev> = 1.0, <abbrev xmlns:xlink="http://www.w3.org/1999/xlink" xlink:title="body ring 11 width" id="ABBRID0EPVDO" xlink:type="simple">B11W</abbrev> = 5.2, <abbrev xmlns:xlink="http://www.w3.org/1999/xlink" xlink:title="body ring 11 height" id="ABBRID0ETVDO" xlink:type="simple">B11H</abbrev> = 3.0; ♀ paratype (<abbrev xmlns:xlink="http://www.w3.org/1999/xlink" xlink:title="Virginia Tech Insect Collection" id="ABBRID0EXVDO" xlink:type="simple">VTEC</abbrev>, MPE04043): <abbrev xmlns:xlink="http://www.w3.org/1999/xlink" xlink:title="body length" id="ABBRID0E2VDO" xlink:type="simple">BL</abbrev> = 31.1, <abbrev xmlns:xlink="http://www.w3.org/1999/xlink" xlink:title="collum width" id="ABBRID0E6VDO" xlink:type="simple">CW</abbrev> = 3.8, <abbrev xmlns:xlink="http://www.w3.org/1999/xlink" xlink:title="intergenal width" id="ABBRID0EDWDO" xlink:type="simple">IW</abbrev> = 2.6, <abbrev xmlns:xlink="http://www.w3.org/1999/xlink" xlink:title="interantennal socket width" id="ABBRID0EHWDO" xlink:type="simple">ISW</abbrev> – 1.1, <abbrev xmlns:xlink="http://www.w3.org/1999/xlink" xlink:title="body ring 11 width" id="ABBRID0ELWDO" xlink:type="simple">B11W</abbrev> = 4.9, <abbrev xmlns:xlink="http://www.w3.org/1999/xlink" xlink:title="body ring 11 height" id="ABBRID0EPWDO" xlink:type="simple">B11H</abbrev> = 3.8.</p></tp:treatment-sec><tp:treatment-sec sec-type="variation" id="SECID0ETWDO"><title>Variation.</title><p>No known variation.</p></tp:treatment-sec><tp:treatment-sec sec-type="distribution" id="SECID0EYWDO"><title>Distribution.</title><p>Known only from the type locality (Tennessee: Sullivan County, Suppl. material <xref ref-type="supplementary-material" rid="S7">7</xref>; Fig. <xref ref-type="fig" rid="F126">126</xref>). Distribution area: N/A; status: <abbrev xmlns:xlink="http://www.w3.org/1999/xlink" xlink:title="micro-range endemic" id="ABBRID0EGXDO" xlink:type="simple">MRE</abbrev>.</p></tp:treatment-sec><tp:treatment-sec sec-type="ecology" id="SECID0EKXDO"><title>Ecology.</title><p>Individuals of <italic><tp:taxon-name><tp:taxon-name-part taxon-name-part-type="genus" reg="Nannaria">Nannaria</tp:taxon-name-part> <tp:taxon-name-part taxon-name-part-type="species" reg="tsuga">tsuga</tp:taxon-name-part></tp:taxon-name></italic> sp. nov. were collected from a mesic mixed hardwood and hemlock forest, composed of, in addition to hemlock, oak, beech, and buckeye. Individuals were found under moist litter on a hillside.</p></tp:treatment-sec><tp:treatment-sec sec-type="etymology" id="SECID0E2XDO"><title>Etymology.</title><p>This species is named for the habitat in which it was discovered, a hemlock grove. The specific name is derived from the name <italic>Tsuga</italic> Carrière, the genus containing hemlock trees, and is a noun in apposition.</p></tp:treatment-sec><tp:treatment-sec sec-type="type locality" id="SECID0EDYDO"><title>Type locality.</title><p>United States, Tennessee, Sullivan County, Bristol, Steele Creek Park, along Hemlock Hollow Trail, <named-content xmlns:xlink="http://www.w3.org/1999/xlink" content-type="dwc:verbatimCoordinates" xlink:type="simple"><named-content content-type="geo-json" specific-use="{&#34;type&#34;:&#34;Point&#34;,&#34;coordinates&#34;:[-82.235600,36.570300]}" id="NCID0EMYDO" xlink:type="simple">36.5703°N, -82.2356°W</named-content></named-content>.</p></tp:treatment-sec><tp:treatment-sec><!--Section generated to contain objects referenced in tp:taxon-treatment.--><supplementary-material xmlns:xlink="http://www.w3.org/1999/xlink" id="S7" position="float" orientation="portrait" xlink:type="simple"><object-id content-type="doi" xlink:type="simple">10.3897/zookeys.1030.62544.suppl7</object-id><object-id content-type="arpha" xlink:type="simple">6969AE89-47BF-53EE-8EDA-D8DDDB1C7023</object-id><label>Supplementary material 7</label><caption><p>Suppl. material <xref ref-type="supplementary-material" rid="S7">7</xref></p></caption><statement content-type="dataType"><label>Data type</label><p>occurrences</p></statement><statement content-type="notes"><label>Explanation note</label><p>Materials examined.</p></statement><media xlink:href="zookeys-1030-001-s007.xlsx" position="float" orientation="portrait" xlink:type="simple" id="oo_531240.xlsx"><uri content-type="original_file" xlink:type="simple">https://binary.pensoft.net/file/531240</uri></media><permissions><license xlink:type="simple"><license-p>This dataset is made available under the Open Database License (http://opendatacommons.org/licenses/odbl/1.0/). The Open Database License (ODbL) is a license agreement intended to allow users to freely share, modify, and use this Dataset while maintaining this same freedom for others, provided that the original source and author(s) are credited.</license-p></license></permissions><attrib specific-use="authors">Means JC, Hennen DA, Marek PM</attrib></supplementary-material><fig id="F126" position="float" orientation="portrait"><object-id xmlns:xlink="http://www.w3.org/1999/xlink" content-type="doi" xlink:type="simple">10.3897/zookeys.1030.62544.figure126</object-id><object-id xmlns:xlink="http://www.w3.org/1999/xlink" content-type="arpha" xlink:type="simple">5CC7F362-C9CA-5EF8-880D-BAAA409545A7</object-id><label>Figure 126.</label><caption><p>Distribution map of <italic><tp:taxon-name><tp:taxon-name-part taxon-name-part-type="genus" reg="Nannaria">Nannaria</tp:taxon-name-part> <tp:taxon-name-part taxon-name-part-type="species" reg="minor">minor</tp:taxon-name-part></tp:taxon-name></italic> species group collection localities in the central Appalachians.</p></caption><graphic xmlns:xlink="http://www.w3.org/1999/xlink" xlink:href="zookeys-1030-001-g126.jpg" position="float" orientation="portrait" xlink:type="simple" id="oo_531229.jpg"><uri content-type="original_file" xlink:type="simple">https://binary.pensoft.net/fig/531229</uri></graphic></fig></tp:treatment-sec></tp:taxon-treatment>
