# Supplementary material for: A revision of the minor species group in the millipede genus Nannaria Chamberlin, 1918 (Diplopoda, Polydesmida, Xystodesmidae)
Source: Zookeys. 2021 Apr 13;1030:1–180. doi: 10.3897/zookeys.1030.62544 (PMC8060247; doi:10.3897/zookeys.1030.62544)
Supplement: XML Treatment for Nannaria hippopotamus [file zookeys.1030.62544-treatment47.xml]

<!DOCTYPE tp:taxon-treatment
  PUBLIC "-//TaxonX//DTD Taxonomic Treatment Publishing DTD v0 20100105//EN" "tax-treatment-NSO.dtd">
<tp:taxon-treatment xmlns:tp="http://www.plazi.org/taxpub"><tp:treatment-meta><kwd-group><label>Taxon classification</label><kwd><named-content xmlns:xlink="http://www.w3.org/1999/xlink" content-type="kingdom">Animalia</named-content></kwd><kwd><named-content xmlns:xlink="http://www.w3.org/1999/xlink" content-type="order">Polydesmida</named-content></kwd><kwd><named-content xmlns:xlink="http://www.w3.org/1999/xlink" content-type="family">Xystodesmidae</named-content></kwd></kwd-group><mixed-citation publication-type="journal"><person-group><name><surname>Means</surname><given-names>Jackson C.</given-names></name><name><surname>Hennen</surname><given-names>Derek A.</given-names></name><name><surname>Marek</surname><given-names>Paul E.</given-names></name></person-group><article-title>A revision of the <italic><tp:taxon-name><tp:taxon-name-part taxon-name-part-type="genus" reg="Nannaria"/><tp:taxon-name-part taxon-name-part-type="species" reg="minor">minor</tp:taxon-name-part></tp:taxon-name></italic> species group in the millipede genus <italic><tp:taxon-name><tp:taxon-name-part taxon-name-part-type="genus" reg="Nannaria">Nannaria</tp:taxon-name-part></tp:taxon-name></italic> Chamberlin, 1918 (<tp:taxon-name><tp:taxon-name-part taxon-name-part-type="class">Diplopoda</tp:taxon-name-part></tp:taxon-name>, <tp:taxon-name><tp:taxon-name-part taxon-name-part-type="order">Polydesmida</tp:taxon-name-part></tp:taxon-name>, <tp:taxon-name><tp:taxon-name-part taxon-name-part-type="family">Xystodesmidae</tp:taxon-name-part></tp:taxon-name>)</article-title><source>Zookeys</source><day>13</day><month>4</month><year>2021</year><volume>1030</volume><fpage>1</fpage><lpage>180</lpage><pub-id pub-id-type="doi">10.3897/zookeys.1030.62544</pub-id></mixed-citation></tp:treatment-meta><tp:nomenclature><tp:taxon-name><object-id xmlns:xlink="http://www.w3.org/1999/xlink" content-type="arpha" xlink:type="simple">57CAA5C1-803E-59B9-88AC-EA5926F98E8C</object-id>
                  <tp:taxon-name-part taxon-name-part-type="genus" reg="Nannaria">Nannaria</tp:taxon-name-part>
                  <tp:taxon-name-part taxon-name-part-type="species" reg="hippopotamus">hippopotamus</tp:taxon-name-part>
                  <object-id xmlns:xlink="http://www.w3.org/1999/xlink" content-type="zoobank" xlink:type="simple">http://zoobank.org/AFE8AC4E-F463-4AA3-A9F6-4D0B4C16DCC9</object-id>
                </tp:taxon-name><tp:taxon-status xmlns:xlink="http://www.w3.org/1999/xlink" xlink:type="simple">sp. nov.</tp:taxon-status><xref ref-type="fig" rid="F100">Figs 100</xref><xref ref-type="fig" rid="F101">, 101 Vernacular name: “The Horse Creek Twisted-Claw Millipede”</xref></tp:nomenclature><tp:treatment-sec sec-type="material" id="SECID0EM4EO"><title>Material examined.</title><p><bold><italic>Holotype</italic>:</bold> United States – <bold>Tennessee</bold> • ♂; Greene County, Cherokee National Forest, Horse Creek Rec Area, picnic area on east side of Horse Creek; <named-content xmlns:xlink="http://www.w3.org/1999/xlink" content-type="dwc:verbatimCoordinates" xlink:type="simple"><named-content content-type="geo-json" specific-use="{&#34;type&#34;:&#34;Point&#34;,&#34;coordinates&#34;:[-82.654500,36.105900]}" id="NCID0E34EO" xlink:type="simple">36.1059°N, -82.6545°W</named-content></named-content>; elev. 581 m; 16 June 2018; hand collected; D. Hennen leg.; <abbrev xmlns:xlink="http://www.w3.org/1999/xlink" xlink:title="Virginia Tech Insect Collection" id="ABBRID0EF5EO" xlink:type="simple">VTEC</abbrev> MPE04150.</p><p><bold><italic>Paratypes</italic>:</bold> United States – <bold>Tennessee</bold> • 3 ♀; same collection data as holotype; <abbrev xmlns:xlink="http://www.w3.org/1999/xlink" xlink:title="Virginia Tech Insect Collection" id="ABBRID0ES5EO" xlink:type="simple">VTEC</abbrev> MPE04151–53 • 3 ♀♀; same collection data as holotype; <named-content xmlns:xlink="http://www.w3.org/1999/xlink" content-type="dwc:institutional_code" xlink:type="simple">VMNH</named-content> MPE04154, 55, 4233 • 1 ♂; same collection data as holotype; 16 Oct. 1978; R. Shelley, W. Jones leg.; <named-content xmlns:xlink="http://www.w3.org/1999/xlink" content-type="dwc:institutional_code" xlink:type="simple">NCSM</named-content> NAN0469.</p></tp:treatment-sec><tp:treatment-sec sec-type="material" id="SECID0EK6EO"><title>Other material.</title><p>United States – <bold>Tennessee</bold> • 1 ♂; Greene County, 8.5 air km south of Horse Creek, Cherokee National Forest, Old Forge Recreation Area; <named-content xmlns:xlink="http://www.w3.org/1999/xlink" content-type="dwc:verbatimCoordinates" xlink:type="simple"><named-content content-type="geo-json" specific-use="{&#34;type&#34;:&#34;Point&#34;,&#34;coordinates&#34;:[-82.681100,36.087800]}" id="NCID0EV6EO" xlink:type="simple">36.0878°N, -82.6811°W</named-content></named-content>; elev. 623 m; 15 June 2018; hand collected; D. Hennen leg.; <abbrev xmlns:xlink="http://www.w3.org/1999/xlink" xlink:title="Virginia Tech Insect Collection" id="ABBRID0E56EO" xlink:type="simple">VTEC</abbrev> MPE04141 • 1 ♀; same collection data as preceding; <abbrev xmlns:xlink="http://www.w3.org/1999/xlink" xlink:title="Virginia Tech Insect Collection" id="ABBRID0ECAFO" xlink:type="simple">VTEC</abbrev> MPE04142. For detailed collection data see Suppl. material <xref ref-type="supplementary-material" rid="S7">7</xref>.</p></tp:treatment-sec><tp:treatment-sec sec-type="diagnosis" id="SECID0EKAFO"><title>Diagnosis.</title><p>Adult males of <italic><tp:taxon-name><tp:taxon-name-part taxon-name-part-type="genus" reg="Nannaria">Nannaria</tp:taxon-name-part> <tp:taxon-name-part taxon-name-part-type="species" reg="hippopotamus">hippopotamus</tp:taxon-name-part></tp:taxon-name></italic> sp. nov. are distinct from other <italic><tp:taxon-name><tp:taxon-name-part taxon-name-part-type="genus" reg="Nannaria">Nannaria</tp:taxon-name-part></tp:taxon-name></italic>, and the nearby <italic><tp:taxon-name><tp:taxon-name-part taxon-name-part-type="genus" reg="Nannaria">N.</tp:taxon-name-part> <tp:taxon-name-part taxon-name-part-type="species" reg="scutellaria">scutellaria</tp:taxon-name-part></tp:taxon-name></italic>, based on the following combination of characters: <bold><italic>Gonopods</italic>.</bold> Gonopodal acropodite straight, curving medially at apex. Acropodite tip with prominent lobed lateral flange (Fig. <xref ref-type="fig" rid="F100">100A</xref>, red arrow), curving dorsomedially, not simple as in <italic><tp:taxon-name><tp:taxon-name-part taxon-name-part-type="genus" reg="Nannaria">N.</tp:taxon-name-part> <tp:taxon-name-part taxon-name-part-type="species" reg="terricola">terricola</tp:taxon-name-part></tp:taxon-name></italic>, or with tooth-like medial flange as in <italic><tp:taxon-name><tp:taxon-name-part taxon-name-part-type="genus" reg="Nannaria">N.</tp:taxon-name-part> <tp:taxon-name-part taxon-name-part-type="species" reg="scutellaria">scutellaria</tp:taxon-name-part></tp:taxon-name></italic>. Acropodite swollen medially before apex (Fig. <xref ref-type="fig" rid="F100">100A</xref>, red triangle). Telopodite basal zone ca. 1/2 length of acropodite, not ca. 1/4 as in <italic><tp:taxon-name><tp:taxon-name-part taxon-name-part-type="genus" reg="Nannaria">N.</tp:taxon-name-part> <tp:taxon-name-part taxon-name-part-type="species" reg="scutellaria">scutellaria</tp:taxon-name-part></tp:taxon-name></italic>. Telopodite basal zone with very slight lateral bulge, not prominent as in <italic><tp:taxon-name><tp:taxon-name-part taxon-name-part-type="genus" reg="Nannaria">N.</tp:taxon-name-part> <tp:taxon-name-part taxon-name-part-type="species" reg="terricola">terricola</tp:taxon-name-part></tp:taxon-name></italic>. Prefemur with straight, acicular prefemoral process, not curving ventrally as in <italic><tp:taxon-name><tp:taxon-name-part taxon-name-part-type="genus" reg="Nannaria">N.</tp:taxon-name-part> <tp:taxon-name-part taxon-name-part-type="species" reg="scutellaria">scutellaria</tp:taxon-name-part></tp:taxon-name></italic>. Prefemoral spine small, sharp, not fused with prefemoral process as in <italic><tp:taxon-name><tp:taxon-name-part taxon-name-part-type="genus" reg="Nannaria">N.</tp:taxon-name-part> <tp:taxon-name-part taxon-name-part-type="species" reg="terricola">terricola</tp:taxon-name-part></tp:taxon-name></italic>. <bold><italic>Color</italic>.</bold> Tergites with orange paranotal spots (Fig. <xref ref-type="fig" rid="F101">101</xref>). Black background. Dorsum of collum smooth with orange margin.</p><fig id="F100" position="float" orientation="portrait"><object-id xmlns:xlink="http://www.w3.org/1999/xlink" content-type="doi" xlink:type="simple">10.3897/zookeys.1030.62544.figure100</object-id><object-id xmlns:xlink="http://www.w3.org/1999/xlink" content-type="arpha" xlink:type="simple">1530A3D2-93D2-51B3-8AF2-6FFA38D71C00</object-id><label>Figure 100.</label><caption><p><italic><tp:taxon-name><tp:taxon-name-part taxon-name-part-type="genus" reg="Nannaria">Nannaria</tp:taxon-name-part> <tp:taxon-name-part taxon-name-part-type="species" reg="hippopotamus">hippopotamus</tp:taxon-name-part></tp:taxon-name></italic> sp. nov. paratype ♂ (<named-content xmlns:xlink="http://www.w3.org/1999/xlink" content-type="dwc:institutional_code" xlink:type="simple">NCSM</named-content>, NAN0469) left gonopod <bold>A</bold> anterior view; red arrow indicates lateral flange; red triangle indicates acropodite medial swelling <bold>B</bold> medial view <bold>C</bold> posterior view. Scale bar: 0.5 mm.</p></caption><graphic xmlns:xlink="http://www.w3.org/1999/xlink" xlink:href="zookeys-1030-001-g100.jpg" position="float" orientation="portrait" xlink:type="simple" id="oo_531203.jpg"><uri content-type="original_file" xlink:type="simple">https://binary.pensoft.net/fig/531203</uri></graphic></fig><fig id="F101" position="float" orientation="portrait"><object-id xmlns:xlink="http://www.w3.org/1999/xlink" content-type="doi" xlink:type="simple">10.3897/zookeys.1030.62544.figure101</object-id><object-id xmlns:xlink="http://www.w3.org/1999/xlink" content-type="arpha" xlink:type="simple">5E547285-72C9-56E5-982A-060B13CB968D</object-id><label>Figure 101.</label><caption><p><italic><tp:taxon-name><tp:taxon-name-part taxon-name-part-type="genus" reg="Nannaria">Nannaria</tp:taxon-name-part> <tp:taxon-name-part taxon-name-part-type="species" reg="hippopotamus">hippopotamus</tp:taxon-name-part></tp:taxon-name></italic> sp. nov. non-type ♂ (<abbrev xmlns:xlink="http://www.w3.org/1999/xlink" xlink:title="Virginia Tech Insect Collection" id="ABBRID0EBGFO" xlink:type="simple">VTEC</abbrev>, MPE04141) coloration. Scale bar: 4.0 mm.</p></caption><graphic xmlns:xlink="http://www.w3.org/1999/xlink" xlink:href="zookeys-1030-001-g101.jpg" position="float" orientation="portrait" xlink:type="simple" id="oo_531204.jpg"><uri content-type="original_file" xlink:type="simple">https://binary.pensoft.net/fig/531204</uri></graphic></fig></tp:treatment-sec><tp:treatment-sec sec-type="description" id="SECID0EKGFO"><title>Measurements.</title><p>♂ holotype (<abbrev xmlns:xlink="http://www.w3.org/1999/xlink" xlink:title="Virginia Tech Insect Collection" id="ABBRID0EQGFO" xlink:type="simple">VTEC</abbrev>, MPE04150): <abbrev xmlns:xlink="http://www.w3.org/1999/xlink" xlink:title="body length" id="ABBRID0EUGFO" xlink:type="simple">BL</abbrev> = 30.4, <abbrev xmlns:xlink="http://www.w3.org/1999/xlink" xlink:title="collum width" id="ABBRID0EYGFO" xlink:type="simple">CW</abbrev> = 4.2, <abbrev xmlns:xlink="http://www.w3.org/1999/xlink" xlink:title="intergenal width" id="ABBRID0E3GFO" xlink:type="simple">IW</abbrev> = 2.3, <abbrev xmlns:xlink="http://www.w3.org/1999/xlink" xlink:title="interantennal socket width" id="ABBRID0EAHFO" xlink:type="simple">ISW</abbrev> = 1.0, <abbrev xmlns:xlink="http://www.w3.org/1999/xlink" xlink:title="body ring 11 width" id="ABBRID0EEHFO" xlink:type="simple">B11W</abbrev> = 4.9, <abbrev xmlns:xlink="http://www.w3.org/1999/xlink" xlink:title="body ring 11 height" id="ABBRID0EIHFO" xlink:type="simple">B11H</abbrev> = 3.3; ♀ paratype (<abbrev xmlns:xlink="http://www.w3.org/1999/xlink" xlink:title="Virginia Tech Insect Collection" id="ABBRID0EMHFO" xlink:type="simple">VTEC</abbrev>, MPE04152): <abbrev xmlns:xlink="http://www.w3.org/1999/xlink" xlink:title="body length" id="ABBRID0EQHFO" xlink:type="simple">BL</abbrev> = 31.2, <abbrev xmlns:xlink="http://www.w3.org/1999/xlink" xlink:title="collum width" id="ABBRID0EUHFO" xlink:type="simple">CW</abbrev> – 4.1, <abbrev xmlns:xlink="http://www.w3.org/1999/xlink" xlink:title="intergenal width" id="ABBRID0EYHFO" xlink:type="simple">IW</abbrev> = 2.3, <abbrev xmlns:xlink="http://www.w3.org/1999/xlink" xlink:title="interantennal socket width" id="ABBRID0E3HFO" xlink:type="simple">ISW</abbrev> = 1.0, <abbrev xmlns:xlink="http://www.w3.org/1999/xlink" xlink:title="body ring 11 width" id="ABBRID0EAIFO" xlink:type="simple">B11W</abbrev> = 5.3, <abbrev xmlns:xlink="http://www.w3.org/1999/xlink" xlink:title="body ring 11 height" id="ABBRID0EEIFO" xlink:type="simple">B11H</abbrev> = 4.0.</p></tp:treatment-sec><tp:treatment-sec sec-type="variation" id="SECID0EIIFO"><title>Variation.</title><p>No known variation.</p></tp:treatment-sec><tp:treatment-sec sec-type="distribution" id="SECID0ENIFO"><title>Distribution.</title><p>Known only from two campsites in eastern Tennessee (Tennessee: Greene County; Suppl. material <xref ref-type="supplementary-material" rid="S5">5</xref>; Fig. <xref ref-type="fig" rid="F126">126</xref>). Distribution area: N/A; status: <abbrev xmlns:xlink="http://www.w3.org/1999/xlink" xlink:title="micro-range endemic" id="ABBRID0E2IFO" xlink:type="simple">MRE</abbrev>.</p></tp:treatment-sec><tp:treatment-sec sec-type="ecology" id="SECID0E6IFO"><title>Ecology.</title><p>Individuals of <italic><tp:taxon-name><tp:taxon-name-part taxon-name-part-type="genus" reg="Nannaria">Nannaria</tp:taxon-name-part> <tp:taxon-name-part taxon-name-part-type="species" reg="hippopotamus">hippopotamus</tp:taxon-name-part></tp:taxon-name></italic> sp. nov. have been found under moist leaf litter in mesic broadleaved forests dominated by sweetgum, hickory, hemlock, oak, rhododendron, and maple.</p></tp:treatment-sec><tp:treatment-sec sec-type="etymology" id="SECID0EQJFO"><title>Etymology.</title><p>This species is named for its type locality, Horse Creek, a national forest recreation area hardwood cove. The specific name is a noun in apposition derived from the Greek <italic>hippos</italic>-, meaning horse, and <italic>potamós</italic>, meaning river.</p></tp:treatment-sec><tp:treatment-sec sec-type="type locality" id="SECID0E1JFO"><title>Type locality.</title><p>United States, Tennessee, Greene County, Cherokee National Forest, Horse Creek Rec Area, picnic area on east side, <named-content xmlns:xlink="http://www.w3.org/1999/xlink" content-type="dwc:verbatimCoordinates" xlink:type="simple"><named-content content-type="geo-json" specific-use="{&#34;type&#34;:&#34;Point&#34;,&#34;coordinates&#34;:[-82.654500,36.105900]}" id="NCID0EDKFO" xlink:type="simple">36.1059°N, -82.6545°W</named-content></named-content>.</p></tp:treatment-sec><tp:treatment-sec><!--Section generated to contain objects referenced in tp:taxon-treatment.--><supplementary-material xmlns:xlink="http://www.w3.org/1999/xlink" id="S7" position="float" orientation="portrait" xlink:type="simple"><object-id content-type="doi" xlink:type="simple">10.3897/zookeys.1030.62544.suppl7</object-id><object-id content-type="arpha" xlink:type="simple">6969AE89-47BF-53EE-8EDA-D8DDDB1C7023</object-id><label>Supplementary material 7</label><caption><p>Suppl. material <xref ref-type="supplementary-material" rid="S7">7</xref></p></caption><statement content-type="dataType"><label>Data type</label><p>occurrences</p></statement><statement content-type="notes"><label>Explanation note</label><p>Materials examined.</p></statement><media xlink:href="zookeys-1030-001-s007.xlsx" position="float" orientation="portrait" xlink:type="simple" id="oo_531240.xlsx"><uri content-type="original_file" xlink:type="simple">https://binary.pensoft.net/file/531240</uri></media><permissions><license xlink:type="simple"><license-p>This dataset is made available under the Open Database License (http://opendatacommons.org/licenses/odbl/1.0/). The Open Database License (ODbL) is a license agreement intended to allow users to freely share, modify, and use this Dataset while maintaining this same freedom for others, provided that the original source and author(s) are credited.</license-p></license></permissions><attrib specific-use="authors">Means JC, Hennen DA, Marek PM</attrib></supplementary-material><supplementary-material xmlns:xlink="http://www.w3.org/1999/xlink" id="S5" position="float" orientation="portrait" xlink:type="simple"><object-id content-type="doi" xlink:type="simple">10.3897/zookeys.1030.62544.suppl5</object-id><object-id content-type="arpha" xlink:type="simple">E6B9D33B-D03A-539C-A4A2-38FFF5B55D07</object-id><label>Supplementary material 5</label><caption><p>Suppl. material <xref ref-type="supplementary-material" rid="S5">5</xref></p></caption><statement content-type="dataType"><label>Data type</label><p>Morphological scoring matrix</p></statement><statement content-type="notes"><label>Explanation note</label><p>Morphological scoring matrix for <italic><tp:taxon-name><tp:taxon-name-part taxon-name-part-type="genus" reg="Nannaria">Nannaria</tp:taxon-name-part> <tp:taxon-name-part taxon-name-part-type="species" reg="minor">minor</tp:taxon-name-part></tp:taxon-name></italic> species group.</p></statement><media xlink:href="zookeys-1030-001-s005.docx" position="float" orientation="portrait" xlink:type="simple" id="oo_531238.docx"><uri content-type="original_file" xlink:type="simple">https://binary.pensoft.net/file/531238</uri></media><permissions><license xlink:type="simple"><license-p>This dataset is made available under the Open Database License (http://opendatacommons.org/licenses/odbl/1.0/). The Open Database License (ODbL) is a license agreement intended to allow users to freely share, modify, and use this Dataset while maintaining this same freedom for others, provided that the original source and author(s) are credited.</license-p></license></permissions><attrib specific-use="authors">Means JC, Hennen DA, Marek PM</attrib></supplementary-material><fig id="F126" position="float" orientation="portrait"><object-id xmlns:xlink="http://www.w3.org/1999/xlink" content-type="doi" xlink:type="simple">10.3897/zookeys.1030.62544.figure126</object-id><object-id xmlns:xlink="http://www.w3.org/1999/xlink" content-type="arpha" xlink:type="simple">5CC7F362-C9CA-5EF8-880D-BAAA409545A7</object-id><label>Figure 126.</label><caption><p>Distribution map of <italic><tp:taxon-name><tp:taxon-name-part taxon-name-part-type="genus" reg="Nannaria">Nannaria</tp:taxon-name-part> <tp:taxon-name-part taxon-name-part-type="species" reg="minor">minor</tp:taxon-name-part></tp:taxon-name></italic> species group collection localities in the central Appalachians.</p></caption><graphic xmlns:xlink="http://www.w3.org/1999/xlink" xlink:href="zookeys-1030-001-g126.jpg" position="float" orientation="portrait" xlink:type="simple" id="oo_531229.jpg"><uri content-type="original_file" xlink:type="simple">https://binary.pensoft.net/fig/531229</uri></graphic></fig></tp:treatment-sec></tp:taxon-treatment>
