# Supplementary material for: A revision of the minor species group in the millipede genus Nannaria Chamberlin, 1918 (Diplopoda, Polydesmida, Xystodesmidae)
Source: Zookeys. 2021 Apr 13;1030:1–180. doi: 10.3897/zookeys.1030.62544 (PMC8060247; doi:10.3897/zookeys.1030.62544)
Supplement: XML Treatment for Nannaria minor [file zookeys.1030.62544-treatment50.xml]

<!DOCTYPE tp:taxon-treatment
  PUBLIC "-//TaxonX//DTD Taxonomic Treatment Publishing DTD v0 20100105//EN" "tax-treatment-NSO.dtd">
<tp:taxon-treatment xmlns:tp="http://www.plazi.org/taxpub"><tp:treatment-meta><kwd-group><label>Taxon classification</label><kwd><named-content xmlns:xlink="http://www.w3.org/1999/xlink" content-type="kingdom">Animalia</named-content></kwd><kwd><named-content xmlns:xlink="http://www.w3.org/1999/xlink" content-type="order">Polydesmida</named-content></kwd><kwd><named-content xmlns:xlink="http://www.w3.org/1999/xlink" content-type="family">Xystodesmidae</named-content></kwd></kwd-group><mixed-citation publication-type="journal"><person-group><name><surname>Means</surname><given-names>Jackson C.</given-names></name><name><surname>Hennen</surname><given-names>Derek A.</given-names></name><name><surname>Marek</surname><given-names>Paul E.</given-names></name></person-group><article-title>A revision of the <italic><tp:taxon-name><tp:taxon-name-part taxon-name-part-type="genus" reg="Nannaria"/><tp:taxon-name-part taxon-name-part-type="species" reg="minor">minor</tp:taxon-name-part></tp:taxon-name></italic> species group in the millipede genus <italic><tp:taxon-name><tp:taxon-name-part taxon-name-part-type="genus" reg="Nannaria">Nannaria</tp:taxon-name-part></tp:taxon-name></italic> Chamberlin, 1918 (<tp:taxon-name><tp:taxon-name-part taxon-name-part-type="class">Diplopoda</tp:taxon-name-part></tp:taxon-name>, <tp:taxon-name><tp:taxon-name-part taxon-name-part-type="order">Polydesmida</tp:taxon-name-part></tp:taxon-name>, <tp:taxon-name><tp:taxon-name-part taxon-name-part-type="family">Xystodesmidae</tp:taxon-name-part></tp:taxon-name>)</article-title><source>Zookeys</source><day>13</day><month>4</month><year>2021</year><volume>1030</volume><fpage>1</fpage><lpage>180</lpage><pub-id pub-id-type="doi">10.3897/zookeys.1030.62544</pub-id></mixed-citation></tp:treatment-meta><tp:nomenclature><tp:taxon-name><object-id xmlns:xlink="http://www.w3.org/1999/xlink" content-type="arpha" xlink:type="simple">7512BB3F-62E3-53CD-B861-DECE345F8953</object-id>
                  <tp:taxon-name-part taxon-name-part-type="genus" reg="Nannaria">Nannaria</tp:taxon-name-part>
                  <tp:taxon-name-part taxon-name-part-type="species" reg="minor">minor</tp:taxon-name-part>
                </tp:taxon-name><tp:taxon-authority>Chamberlin, 1918</tp:taxon-authority><xref ref-type="fig" rid="F106">Figs 106</xref><xref ref-type="fig" rid="F107">, 107 Vernacular name: “The First Twisted-Claw Millipede”</xref><tp:nomenclature-citation-list><tp:nomenclature-citation><tp:taxon-name>
                      <tp:taxon-name-part taxon-name-part-type="genus" reg="Nannaria">Nannaria</tp:taxon-name-part> <tp:taxon-name-part taxon-name-part-type="species" reg="minor">minor</tp:taxon-name-part></tp:taxon-name><comment>Chamberlin, 1918: 124. <xref ref-type="bibr" rid="B3">Attems 1938</xref>: 199. <xref ref-type="bibr" rid="B7">Brimley 1938</xref>: 499. <xref ref-type="bibr" rid="B22">Chamberlin and Hoffman 1958</xref>: 41. <xref ref-type="bibr" rid="B31">Hoffman 1964</xref>: 11. <xref ref-type="bibr" rid="B69">Wray 1967</xref>: 152. <xref ref-type="bibr" rid="B33">Hoffman 1999</xref>: 367. <xref ref-type="bibr" rid="B60">Shelley 2000</xref>: 196. <xref ref-type="bibr" rid="B46">Marek et al. 2014</xref>: 37. <xref ref-type="bibr" rid="B52">Means et al. 2021</xref>: 16, S71.</comment></tp:nomenclature-citation></tp:nomenclature-citation-list></tp:nomenclature><tp:treatment-sec sec-type="material" id="SECID0EDFGO"><title>Material examined.</title><p>United States – <bold>North Carolina</bold> • 1 ♂; Ashe County, West Jefferson, Mount Jefferson State Natural Area, lower loop of <tp:taxon-name><tp:taxon-name-part taxon-name-part-type="genus" reg="Rhododendron">Rhododendron</tp:taxon-name-part></tp:taxon-name> Trail; <named-content xmlns:xlink="http://www.w3.org/1999/xlink" content-type="dwc:verbatimCoordinates" xlink:type="simple"><named-content content-type="geo-json" specific-use="{&#34;type&#34;:&#34;Point&#34;,&#34;coordinates&#34;:[-81.464600,36.403200]}" id="NCID0EUFGO" xlink:type="simple">36.4032°N, -81.4646°W</named-content></named-content>; elev. 1388 m); 10 Oct. 2018; hand collected; D. Hennen leg.; <abbrev xmlns:xlink="http://www.w3.org/1999/xlink" xlink:title="Virginia Tech Insect Collection" id="ABBRID0E4FGO" xlink:type="simple">VTEC</abbrev> MPE04388 • 1 ♀; same collection data as preceding; <abbrev xmlns:xlink="http://www.w3.org/1999/xlink" xlink:title="Virginia Tech Insect Collection" id="ABBRID0EBGGO" xlink:type="simple">VTEC</abbrev> MPE04389 • 3 ♂♂; Mitchell County, Little Switzerland, Grassy Creek Falls; <named-content xmlns:xlink="http://www.w3.org/1999/xlink" content-type="dwc:verbatimCoordinates" xlink:type="simple"><named-content content-type="geo-json" specific-use="{&#34;type&#34;:&#34;Point&#34;,&#34;coordinates&#34;:[-82.087600,35.856100]}" id="NCID0EIGGO" xlink:type="simple">35.8561°N, -82.0876°W</named-content></named-content>; elev. 995 m; hand collected; D. Hennen leg.; <abbrev xmlns:xlink="http://www.w3.org/1999/xlink" xlink:title="Virginia Tech Insect Collection" id="ABBRID0ERGGO" xlink:type="simple">VTEC</abbrev> MPE04391–93 • 2 ♀♀; same collection data as preceding; <abbrev xmlns:xlink="http://www.w3.org/1999/xlink" xlink:title="Virginia Tech Insect Collection" id="ABBRID0EVGGO" xlink:type="simple">VTEC</abbrev>, MPE04394, 4395 • 6 ♂♂; Mitchell County, Crabtree Meadows Rec. Area, B.R.P.; <named-content xmlns:xlink="http://www.w3.org/1999/xlink" content-type="dwc:verbatimCoordinates" xlink:type="simple"><named-content content-type="geo-json" specific-use="{&#34;type&#34;:&#34;Point&#34;,&#34;coordinates&#34;:[-82.214700,35.899600]}" id="NCID0E3GGO" xlink:type="simple">35.8996°N, -82.2147°W</named-content></named-content>; elev. 1036–1097 m; 30 Oct. 1971; R. Hoffman, Knight leg.; <named-content xmlns:xlink="http://www.w3.org/1999/xlink" content-type="dwc:institutional_code" xlink:type="simple">VMNH</named-content> NAN0200 • 1 ♂; Mitchell County, 1000’ S of Sam’s Gap, on U.S. Hy. 23; <named-content xmlns:xlink="http://www.w3.org/1999/xlink" content-type="dwc:verbatimCoordinates" xlink:type="simple"><named-content content-type="geo-json" specific-use="{&#34;type&#34;:&#34;Point&#34;,&#34;coordinates&#34;:[-82.563200,35.938500]}" id="NCID0EQHGO" xlink:type="simple">35.9385°N, -82.5632°W</named-content></named-content>; 2 Aug. 1962; R. Hoffman leg.; <named-content xmlns:xlink="http://www.w3.org/1999/xlink" content-type="dwc:institutional_code" xlink:type="simple">VMNH</named-content> NAN0202 • 1 ♂; Mitchell County, Bakersville, around garage at home; <named-content xmlns:xlink="http://www.w3.org/1999/xlink" content-type="dwc:verbatimCoordinates" xlink:type="simple"><named-content content-type="geo-json" specific-use="{&#34;type&#34;:&#34;Point&#34;,&#34;coordinates&#34;:[-82.158700,36.015600]}" id="NCID0EEIGO" xlink:type="simple">36.0156°N, -82.1587°W</named-content></named-content>; 13 Feb. 1976; D. Terrel leg.; <named-content xmlns:xlink="http://www.w3.org/1999/xlink" content-type="dwc:institutional_code" xlink:type="simple">NCSM</named-content> NAN0554 • 1 ♂; Mitchell County, summit of Roan Mtn., in spruce-fir forest; <named-content xmlns:xlink="http://www.w3.org/1999/xlink" content-type="dwc:verbatimCoordinates" xlink:type="simple"><named-content content-type="geo-json" specific-use="{&#34;type&#34;:&#34;Point&#34;,&#34;coordinates&#34;:[-82.121900,36.103900]}" id="NCID0EYIGO" xlink:type="simple">36.1039°N, -82.1219°W</named-content></named-content>; elev. 1829 m; 24 July 1975; R. Shelley, J. Clamp leg.; <named-content xmlns:xlink="http://www.w3.org/1999/xlink" content-type="dwc:institutional_code" xlink:type="simple">NCSM</named-content> NAN0502 • 4 ♂♂♀♀; Watauga County, 2.8 WNW Blowing Rock, Julian Price Memorial Park, off Blue Ridge Pkwy.; <named-content xmlns:xlink="http://www.w3.org/1999/xlink" content-type="dwc:verbatimCoordinates" xlink:type="simple"><named-content content-type="geo-json" specific-use="{&#34;type&#34;:&#34;Point&#34;,&#34;coordinates&#34;:[-81.745600,36.142200]}" id="NCID0EMJGO" xlink:type="simple">36.1422°N, -81.7456°W</named-content></named-content>; 9 Sep. 1973; R. Shelley leg.; <named-content xmlns:xlink="http://www.w3.org/1999/xlink" content-type="dwc:institutional_code" xlink:type="simple">NCSM</named-content> NAN0520; SCAU – <bold>Tennessee</bold> • 1 ♀; Carter County, northeast of Hampton, Watauga Point Rec Area, trail from parking lot; <named-content xmlns:xlink="http://www.w3.org/1999/xlink" content-type="dwc:verbatimCoordinates" xlink:type="simple"><named-content content-type="geo-json" specific-use="{&#34;type&#34;:&#34;Point&#34;,&#34;coordinates&#34;:[-82.083400,36.319900]}" id="NCID0ECKGO" xlink:type="simple">36.3199°N, -82.0834°W</named-content></named-content>; elev. 632 m; 12 June 2018; hand collected; D. Hennen leg.; <abbrev xmlns:xlink="http://www.w3.org/1999/xlink" xlink:title="Virginia Tech Insect Collection" id="ABBRID0ELKGO" xlink:type="simple">VTEC</abbrev> MPE04060 • 1 ♂; Carter County, Hampton, Cherokee National Forest, Laurel Creek Falls Trail; <named-content xmlns:xlink="http://www.w3.org/1999/xlink" content-type="dwc:verbatimCoordinates" xlink:type="simple"><named-content content-type="geo-json" specific-use="{&#34;type&#34;:&#34;Point&#34;,&#34;coordinates&#34;:[-82.123500,36.265200]}" id="NCID0ESKGO" xlink:type="simple">36.2652°N, -82.1235°W</named-content></named-content>; elev. 768 m; 12 June 2018; hand collected; D. Hennen leg.; <abbrev xmlns:xlink="http://www.w3.org/1999/xlink" xlink:title="Virginia Tech Insect Collection" id="ABBRID0E2KGO" xlink:type="simple">VTEC</abbrev> MPE04074 • 3 ♀♀; Carter County, Roan Mountain, Roan Mountain State Park, Blue 2 Trail; <named-content xmlns:xlink="http://www.w3.org/1999/xlink" content-type="dwc:verbatimCoordinates" xlink:type="simple"><named-content content-type="geo-json" specific-use="{&#34;type&#34;:&#34;Point&#34;,&#34;coordinates&#34;:[-82.098400,36.167400]}" id="NCID0ECLGO" xlink:type="simple">36.1674°N, -82.0984°W</named-content></named-content>; elev. 872 m; 12 June 2018; D. Hennen leg.; <abbrev xmlns:xlink="http://www.w3.org/1999/xlink" xlink:title="Virginia Tech Insect Collection" id="ABBRID0ELLGO" xlink:type="simple">VTEC</abbrev> MPE04080–82 • 3 ♂♂; Carter County, The Laurels Rec Area, Cherokee National Forest; <named-content xmlns:xlink="http://www.w3.org/1999/xlink" content-type="dwc:verbatimCoordinates" xlink:type="simple"><named-content content-type="geo-json" specific-use="{&#34;type&#34;:&#34;Point&#34;,&#34;coordinates&#34;:[-82.269600,36.247600]}" id="NCID0ESLGO" xlink:type="simple">36.2476°N, -82.2696°W</named-content></named-content>; elev. 584 m; 13 June 2018; D. Hennen leg.; <abbrev xmlns:xlink="http://www.w3.org/1999/xlink" xlink:title="Virginia Tech Insect Collection" id="ABBRID0E2LGO" xlink:type="simple">VTEC</abbrev> MPE04089, 4090, 4226 • 2 ♀♀; same collection data as preceding; <abbrev xmlns:xlink="http://www.w3.org/1999/xlink" xlink:title="Virginia Tech Insect Collection" id="ABBRID0E6LGO" xlink:type="simple">VTEC</abbrev>, MPE04091, 4092 • 1 ♂; Carter County, south of Alizabethton, at pull off on Route 362; <named-content xmlns:xlink="http://www.w3.org/1999/xlink" content-type="dwc:verbatimCoordinates" xlink:type="simple"><named-content content-type="geo-json" specific-use="{&#34;type&#34;:&#34;Point&#34;,&#34;coordinates&#34;:[-82.230000,36.265100]}" id="NCID0EGMGO" xlink:type="simple">36.2651°N, -82.2300°W</named-content></named-content>; elev. 620 m; 25 May 2016; hand collected; J. Means, D. Hennen leg.; <abbrev xmlns:xlink="http://www.w3.org/1999/xlink" xlink:title="Virginia Tech Insect Collection" id="ABBRID0EPMGO" xlink:type="simple">VTEC</abbrev> MPE01249 • 8 ♀♀; same collection data as preceding; <abbrev xmlns:xlink="http://www.w3.org/1999/xlink" xlink:title="Virginia Tech Insect Collection" id="ABBRID0ETMGO" xlink:type="simple">VTEC</abbrev> MPE01252, 1253, 1296, 1302, 1303, 1313, 1314, 2061 • 1 ♂; Carter County, Doe R. Bluff, 1 mile NW of Hampton; <named-content xmlns:xlink="http://www.w3.org/1999/xlink" content-type="dwc:verbatimCoordinates" xlink:type="simple"><named-content content-type="geo-json" specific-use="{&#34;type&#34;:&#34;Point&#34;,&#34;coordinates&#34;:[-82.185500,36.294400]}" id="NCID0E1MGO" xlink:type="simple">36.2944°N, -82.1855°W</named-content></named-content>; 3 May 1951; L. Hubricht leg.; <named-content xmlns:xlink="http://www.w3.org/1999/xlink" content-type="dwc:institutional_code" xlink:type="simple">VMNH</named-content> NAN0293 • 1 ♂; Loudon County, Lenoir City, basement of house; <named-content xmlns:xlink="http://www.w3.org/1999/xlink" content-type="dwc:verbatimCoordinates" xlink:type="simple"><named-content content-type="geo-json" specific-use="{&#34;type&#34;:&#34;Point&#34;,&#34;coordinates&#34;:[-84.256100,35.797200]}" id="NCID0EONGO" xlink:type="simple">35.7972°N, -84.2561°W</named-content></named-content>; 10 Dec. 1971; W. Tolbert leg.; <named-content xmlns:xlink="http://www.w3.org/1999/xlink" content-type="dwc:institutional_code" xlink:type="simple">VMNH</named-content> NAN0144 • 1 ♀; Unicoi County, Unicoi, Limestone Cove Rec Area; <named-content xmlns:xlink="http://www.w3.org/1999/xlink" content-type="dwc:verbatimCoordinates" xlink:type="simple"><named-content content-type="geo-json" specific-use="{&#34;type&#34;:&#34;Point&#34;,&#34;coordinates&#34;:[-82.298200,36.174200]}" id="NCID0ECOGO" xlink:type="simple">36.1742°N, -82.2982°W</named-content></named-content>; elev. 697 m; hand collected; D. Hennen leg.; <abbrev xmlns:xlink="http://www.w3.org/1999/xlink" xlink:title="Virginia Tech Insect Collection" id="ABBRID0ELOGO" xlink:type="simple">VTEC</abbrev> MPE04103 • 3 ♀♀; Unicoi County, Erwin, Cherokee National Forest, Rock Creek Falls Rec Area, Rock Creek Falls Trail; <named-content xmlns:xlink="http://www.w3.org/1999/xlink" content-type="dwc:verbatimCoordinates" xlink:type="simple"><named-content content-type="geo-json" specific-use="{&#34;type&#34;:&#34;Point&#34;,&#34;coordinates&#34;:[-82.346800,36.138900]}" id="NCID0ESOGO" xlink:type="simple">36.1389°N, -82.3468°W</named-content></named-content>; elev. 704 m; 13 June 2018; hand collected; D. Hennen leg.; <abbrev xmlns:xlink="http://www.w3.org/1999/xlink" xlink:title="Virginia Tech Insect Collection" id="ABBRID0E2OGO" xlink:type="simple">VTEC</abbrev> MPE04107, 4108, 4231 • 2 ♂♂; Unicoi County, 10.7 air km from Erwin, Cherokee National Forest, beginning of trail to Sill Creek Falls, off Clark Creek Road; <named-content xmlns:xlink="http://www.w3.org/1999/xlink" content-type="dwc:verbatimCoordinates" xlink:type="simple"><named-content content-type="geo-json" specific-use="{&#34;type&#34;:&#34;Point&#34;,&#34;coordinates&#34;:[-82.534000,36.128100]}" id="NCID0ECPGO" xlink:type="simple">36.1281°N, -82.5340°W</named-content></named-content>; elev. 559; 14 June 2018; hand collected; D. Hennen leg.; <abbrev xmlns:xlink="http://www.w3.org/1999/xlink" xlink:title="Virginia Tech Insect Collection" id="ABBRID0ELPGO" xlink:type="simple">VTEC</abbrev> MPE04127, 4128 • 3 ♀♀; Unicoi County, Flag Pond, Rocky Fork State Park, Rocky Fork Trail; <named-content xmlns:xlink="http://www.w3.org/1999/xlink" content-type="dwc:verbatimCoordinates" xlink:type="simple"><named-content content-type="geo-json" specific-use="{&#34;type&#34;:&#34;Point&#34;,&#34;coordinates&#34;:[-82.561500,36.048200]}" id="NCID0ESPGO" xlink:type="simple">36.0482°N, -82.5615°W</named-content></named-content>; elev. 740 m; hand collected; D. Hennen leg.; <abbrev xmlns:xlink="http://www.w3.org/1999/xlink" xlink:title="Virginia Tech Insect Collection" id="ABBRID0E2PGO" xlink:type="simple">VTEC</abbrev> MPE4133–35 • 1 ♂; Unicoi County, 3 SW Erwin, Unaka Springs Rd., 1 mi jct. Chestoa Rd.; <named-content xmlns:xlink="http://www.w3.org/1999/xlink" content-type="dwc:verbatimCoordinates" xlink:type="simple"><named-content content-type="geo-json" specific-use="{&#34;type&#34;:&#34;Point&#34;,&#34;coordinates&#34;:[-82.439600,36.093100]}" id="NCID0ECQGO" xlink:type="simple">36.0931°N, -82.4396°W</named-content></named-content>; 1 Apr. 2002; A. Gagan leg.; <named-content xmlns:xlink="http://www.w3.org/1999/xlink" content-type="dwc:institutional_code" xlink:type="simple">NCSM</named-content> NAN0476 • 2 ♀♀; Unicoi County, Erwin, Cherokee National Forest, Rock Creek Falls Rec Area, Rock Creek Falls Trail; <named-content xmlns:xlink="http://www.w3.org/1999/xlink" content-type="dwc:verbatimCoordinates" xlink:type="simple"><named-content content-type="geo-json" specific-use="{&#34;type&#34;:&#34;Point&#34;,&#34;coordinates&#34;:[-82.346800,36.138900]}" id="NCID0EWQGO" xlink:type="simple">36.1389°N, -82.3468°W</named-content></named-content>; 13 June 2018; hand collected; D. Hennen leg.; <abbrev xmlns:xlink="http://www.w3.org/1999/xlink" xlink:title="Virginia Tech Insect Collection" id="ABBRID0E6QGO" xlink:type="simple">VTEC</abbrev> MPE04108, 4231 • 1 ♀; Washington County, Johnson City, Buffalo Mountain Park, White Rock Lower Loop; <named-content xmlns:xlink="http://www.w3.org/1999/xlink" content-type="dwc:verbatimCoordinates" xlink:type="simple"><named-content content-type="geo-json" specific-use="{&#34;type&#34;:&#34;Point&#34;,&#34;coordinates&#34;:[-82.346100,36.277000]}" id="NCID0EGRGO" xlink:type="simple">36.2770°N, -82.3461°W</named-content></named-content>; elev. 717 m; 13 June 2018; D. Hennen leg.; <abbrev xmlns:xlink="http://www.w3.org/1999/xlink" xlink:title="Virginia Tech Insect Collection" id="ABBRID0EPRGO" xlink:type="simple">VTEC</abbrev> MPE04100. For detailed collection data see Suppl. material <xref ref-type="supplementary-material" rid="S7">7</xref>.</p></tp:treatment-sec><tp:treatment-sec sec-type="diagnosis" id="SECID0EXRGO"><title>Diagnosis.</title><p>Adult males of <italic><tp:taxon-name><tp:taxon-name-part taxon-name-part-type="genus" reg="Nannaria">Nannaria</tp:taxon-name-part> <tp:taxon-name-part taxon-name-part-type="species" reg="minor">minor</tp:taxon-name-part></tp:taxon-name></italic> are distinct from other <italic><tp:taxon-name><tp:taxon-name-part taxon-name-part-type="genus" reg="Nannaria">Nannaria</tp:taxon-name-part></tp:taxon-name></italic>, and the nearby <italic><tp:taxon-name><tp:taxon-name-part taxon-name-part-type="genus" reg="Nannaria">N.</tp:taxon-name-part> <tp:taxon-name-part taxon-name-part-type="species" reg="aenigma">aenigma</tp:taxon-name-part></tp:taxon-name></italic>, based on the following combination of characters: <bold><italic>Gonopods</italic>.</bold> Gonopodal acropodite gently curving medially throughout with extremely short, blunt distal zone, not with serpentine distal zone as in <italic><tp:taxon-name><tp:taxon-name-part taxon-name-part-type="genus" reg="Nannaria">N.</tp:taxon-name-part> <tp:taxon-name-part taxon-name-part-type="species" reg="aenigma">aenigma</tp:taxon-name-part></tp:taxon-name></italic>. Acropodite with small, tooth-like medial flange near apex (Fig. <xref ref-type="fig" rid="F106">106A</xref>, red arrow), not with lobed medial flange as in <italic><tp:taxon-name><tp:taxon-name-part taxon-name-part-type="genus" reg="Nannaria">N.</tp:taxon-name-part> <tp:taxon-name-part taxon-name-part-type="species" reg="mcelroyorum">mcelroyorum</tp:taxon-name-part></tp:taxon-name></italic> sp. nov. Prefemur with long, thin, acicular prefemoral process slightly curving laterally, not sinuous, cephalically directed as in <italic><tp:taxon-name><tp:taxon-name-part taxon-name-part-type="genus" reg="Nannaria">N.</tp:taxon-name-part> <tp:taxon-name-part taxon-name-part-type="species" reg="mcelroyorum">mcelroyorum</tp:taxon-name-part></tp:taxon-name></italic> sp. nov. Prefemoral spine small, curving cephalically (Fig. <xref ref-type="fig" rid="F106">106B</xref>, red triangle), without secondary hump as in <italic><tp:taxon-name><tp:taxon-name-part taxon-name-part-type="genus" reg="Nannaria">N.</tp:taxon-name-part> <tp:taxon-name-part taxon-name-part-type="species" reg="mcelroyorum">mcelroyorum</tp:taxon-name-part></tp:taxon-name></italic> sp. nov. Telopodite basal zone height &lt; 1/2 length of acropodite, not ca. 1/2 length as in <italic><tp:taxon-name><tp:taxon-name-part taxon-name-part-type="genus" reg="Nannaria">N.</tp:taxon-name-part> <tp:taxon-name-part taxon-name-part-type="species" reg="mcelroyorum">mcelroyorum</tp:taxon-name-part></tp:taxon-name></italic> sp. nov., or ca. 1/6 length as in <italic><tp:taxon-name><tp:taxon-name-part taxon-name-part-type="genus" reg="Nannaria">N.</tp:taxon-name-part> <tp:taxon-name-part taxon-name-part-type="species" reg="aenigma">aenigma</tp:taxon-name-part></tp:taxon-name></italic>. <bold><italic>Color</italic>.</bold> Tergites with hot pink/orange paranotal spots (Fig. <xref ref-type="fig" rid="F107">107</xref>). Light brown to black background. Dorsum of collum smooth with orange margin.</p><fig id="F106" position="float" orientation="portrait"><object-id xmlns:xlink="http://www.w3.org/1999/xlink" content-type="doi" xlink:type="simple">10.3897/zookeys.1030.62544.figure106</object-id><object-id xmlns:xlink="http://www.w3.org/1999/xlink" content-type="arpha" xlink:type="simple">4AD33B30-97CB-51DA-873D-C43FF254619D</object-id><label>Figure 106.</label><caption><p><italic><tp:taxon-name><tp:taxon-name-part taxon-name-part-type="genus" reg="Nannaria">Nannaria</tp:taxon-name-part> <tp:taxon-name-part taxon-name-part-type="species" reg="minor">minor</tp:taxon-name-part></tp:taxon-name></italic> ♂ (<abbrev xmlns:xlink="http://www.w3.org/1999/xlink" xlink:title="Virginia Tech Insect Collection" id="ABBRID0EIWGO" xlink:type="simple">VTEC</abbrev>, MPE01249) left gonopod <bold>A</bold> anterior view; red arrow indicates tooth-like medial flange <bold>B</bold> medial view <bold>C</bold> posterior view; red triangle indicates cephalically curved prefemoral spine. Scale bar: 0.5 mm.</p></caption><graphic xmlns:xlink="http://www.w3.org/1999/xlink" xlink:href="zookeys-1030-001-g106.jpg" position="float" orientation="portrait" xlink:type="simple" id="oo_531209.jpg"><uri content-type="original_file" xlink:type="simple">https://binary.pensoft.net/fig/531209</uri></graphic></fig><fig id="F107" position="float" orientation="portrait"><object-id xmlns:xlink="http://www.w3.org/1999/xlink" content-type="doi" xlink:type="simple">10.3897/zookeys.1030.62544.figure107</object-id><object-id xmlns:xlink="http://www.w3.org/1999/xlink" content-type="arpha" xlink:type="simple">1CC17C8D-F09B-5BA0-921D-A9D48D74DD77</object-id><label>Figure 107.</label><caption><p><italic><tp:taxon-name><tp:taxon-name-part taxon-name-part-type="genus" reg="Nannaria">Nannaria</tp:taxon-name-part> <tp:taxon-name-part taxon-name-part-type="species" reg="minor">minor</tp:taxon-name-part></tp:taxon-name></italic> ♂ (<abbrev xmlns:xlink="http://www.w3.org/1999/xlink" xlink:title="Virginia Tech Insect Collection" id="ABBRID0EKXGO" xlink:type="simple">VTEC</abbrev>, MPE01249) coloration. Scale bar: 4.0 mm.</p></caption><graphic xmlns:xlink="http://www.w3.org/1999/xlink" xlink:href="zookeys-1030-001-g107.jpg" position="float" orientation="portrait" xlink:type="simple" id="oo_531210.jpg"><uri content-type="original_file" xlink:type="simple">https://binary.pensoft.net/fig/531210</uri></graphic></fig></tp:treatment-sec><tp:treatment-sec sec-type="description" id="SECID0ETXGO"><title>Measurements.</title><p>♂ (<abbrev xmlns:xlink="http://www.w3.org/1999/xlink" xlink:title="Virginia Tech Insect Collection" id="ABBRID0EZXGO" xlink:type="simple">VTEC</abbrev>, MPE01249): <abbrev xmlns:xlink="http://www.w3.org/1999/xlink" xlink:title="body length" id="ABBRID0E4XGO" xlink:type="simple">BL</abbrev> = 31.8, <abbrev xmlns:xlink="http://www.w3.org/1999/xlink" xlink:title="collum width" id="ABBRID0EBYGO" xlink:type="simple">CW</abbrev> = 3.9, <abbrev xmlns:xlink="http://www.w3.org/1999/xlink" xlink:title="intergenal width" id="ABBRID0EFYGO" xlink:type="simple">IW</abbrev> = 2.1, <abbrev xmlns:xlink="http://www.w3.org/1999/xlink" xlink:title="interantennal socket width" id="ABBRID0EJYGO" xlink:type="simple">ISW</abbrev> = 0.9, <abbrev xmlns:xlink="http://www.w3.org/1999/xlink" xlink:title="body ring 11 width" id="ABBRID0ENYGO" xlink:type="simple">B11W</abbrev> = 4.6, <abbrev xmlns:xlink="http://www.w3.org/1999/xlink" xlink:title="body ring 11 height" id="ABBRID0ERYGO" xlink:type="simple">B11H</abbrev> = 3.1; ♀ (<abbrev xmlns:xlink="http://www.w3.org/1999/xlink" xlink:title="Virginia Tech Insect Collection" id="ABBRID0EVYGO" xlink:type="simple">VTEC</abbrev>, MPE01253): <abbrev xmlns:xlink="http://www.w3.org/1999/xlink" xlink:title="body length" id="ABBRID0EZYGO" xlink:type="simple">BL</abbrev> = 31.2, <abbrev xmlns:xlink="http://www.w3.org/1999/xlink" xlink:title="collum width" id="ABBRID0E4YGO" xlink:type="simple">CW</abbrev> = 3.7, <abbrev xmlns:xlink="http://www.w3.org/1999/xlink" xlink:title="intergenal width" id="ABBRID0EBZGO" xlink:type="simple">IW</abbrev> = 2.1, <abbrev xmlns:xlink="http://www.w3.org/1999/xlink" xlink:title="interantennal socket width" id="ABBRID0EFZGO" xlink:type="simple">ISW</abbrev> = 1.0, <abbrev xmlns:xlink="http://www.w3.org/1999/xlink" xlink:title="body ring 11 width" id="ABBRID0EJZGO" xlink:type="simple">B11W</abbrev> = 5.1, <abbrev xmlns:xlink="http://www.w3.org/1999/xlink" xlink:title="body ring 11 height" id="ABBRID0ENZGO" xlink:type="simple">B11H</abbrev> = 3.5.</p></tp:treatment-sec><tp:treatment-sec sec-type="variation" id="SECID0ERZGO"><title>Variation.</title><p>Notable variation found in <italic><tp:taxon-name><tp:taxon-name-part taxon-name-part-type="genus" reg="Nannaria">N.</tp:taxon-name-part> <tp:taxon-name-part taxon-name-part-type="species" reg="minor">minor</tp:taxon-name-part></tp:taxon-name></italic> is the length and general directionality of the prefemoral process; a specimen collected from the summit of Roan Mountain in North Carolina (NAN0502) has a short and somewhat curving prefemoral process, while specimens from Sam’s Gap in Tennessee (NAN0202) have long prefemoral processes that do not cross the acropodite in the anterior view, and the specimen illustrated by <xref ref-type="bibr" rid="B31">Hoffman (1964</xref>: 32) has a medially directed prefemoral tip.</p></tp:treatment-sec><tp:treatment-sec sec-type="distribution" id="SECID0EG1GO"><title>Distribution.</title><p>Known from the Southern Appalachians, primarily along the northern half of the North Carolina and Tennessee border (North Carolina: Ashe, Madison, Mitchell, Watauga, and Yancey counties; Tennessee: Carter, Loudon, and Unicoi counties; Virginia: Carroll County, Suppl. material <xref ref-type="supplementary-material" rid="S7">7</xref>; Fig. <xref ref-type="fig" rid="F126">126</xref>). Distribution area: 5,671 km<sup>2</sup>; status: <abbrev xmlns:xlink="http://www.w3.org/1999/xlink" xlink:title="short-range endemic" id="ABBRID0EW1GO" xlink:type="simple">SRE</abbrev>.</p></tp:treatment-sec><tp:treatment-sec sec-type="ecology" id="SECID0E11GO"><title>Ecology.</title><p>Individuals of <italic><tp:taxon-name><tp:taxon-name-part taxon-name-part-type="genus" reg="Nannaria">Nannaria</tp:taxon-name-part> <tp:taxon-name-part taxon-name-part-type="species" reg="minor">minor</tp:taxon-name-part></tp:taxon-name></italic> have been collected from mesic deciduous forests, often dominated by maple, oak, hemlock, and rhododendron, typically under 1–2 cm soil and/or leaf litter.</p></tp:treatment-sec><tp:treatment-sec sec-type="etymology" id="SECID0EL2GO"><title>Etymology.</title><p><xref ref-type="bibr" rid="B14">Chamberlin (1918)</xref> gave no etymology for his name, <italic><tp:taxon-name><tp:taxon-name-part taxon-name-part-type="genus" reg="Nannaria">N.</tp:taxon-name-part> <tp:taxon-name-part taxon-name-part-type="species" reg="minor">minor</tp:taxon-name-part></tp:taxon-name></italic>, though it is reasonable to assume that he named both the genus and the species for its small size in relation to other xystodesmids. Why Chamberlin would feel the need to reiterate the small nature of the species is unknown. One possibility is that Chamberlin may have chosen the specific name after the Latin word <italic><tp:taxon-name><tp:taxon-name-part taxon-name-part-type="genus" reg="Nannaria"/><tp:taxon-name-part taxon-name-part-type="species" reg="minor">minor</tp:taxon-name-part></tp:taxon-name></italic> for ‘smaller’ to differentiate it from a second species he described in the same paper <italic><tp:taxon-name><tp:taxon-name-part taxon-name-part-type="genus" reg="Nannaria">N.</tp:taxon-name-part> <tp:taxon-name-part taxon-name-part-type="species" reg="media">media</tp:taxon-name-part></tp:taxon-name></italic> Chamberlin, 1918 (now <italic><tp:taxon-name><tp:taxon-name-part taxon-name-part-type="genus" reg="Boraria">Boraria</tp:taxon-name-part> <tp:taxon-name-part taxon-name-part-type="species" reg="stricta">stricta</tp:taxon-name-part></tp:taxon-name></italic>) which was slightly larger than <italic><tp:taxon-name><tp:taxon-name-part taxon-name-part-type="genus" reg="Nannaria">N.</tp:taxon-name-part> <tp:taxon-name-part taxon-name-part-type="species" reg="minor">minor</tp:taxon-name-part></tp:taxon-name></italic>, but not as large as the third species he described, <italic><tp:taxon-name><tp:taxon-name-part taxon-name-part-type="genus" reg="Nannaria">N.</tp:taxon-name-part> <tp:taxon-name-part taxon-name-part-type="species" reg="infesta">infesta</tp:taxon-name-part></tp:taxon-name></italic> (now <italic><tp:taxon-name><tp:taxon-name-part taxon-name-part-type="genus" reg="Howellaria">Howellaria</tp:taxon-name-part> <tp:taxon-name-part taxon-name-part-type="species" reg="infesta">infesta</tp:taxon-name-part></tp:taxon-name></italic>). Thus, <italic><tp:taxon-name><tp:taxon-name-part taxon-name-part-type="genus" reg="Nannaria"/><tp:taxon-name-part taxon-name-part-type="species" reg="minor">minor</tp:taxon-name-part></tp:taxon-name></italic> was the smallest of the three species, <italic><tp:taxon-name><tp:taxon-name-part taxon-name-part-type="genus" reg="Nannaria"/><tp:taxon-name-part taxon-name-part-type="species" reg="media">media</tp:taxon-name-part></tp:taxon-name></italic> (from the Latin <italic>medi</italic>- meaning middle) was the middle-sized species, and <italic><tp:taxon-name><tp:taxon-name-part taxon-name-part-type="genus" reg="Nannaria"/><tp:taxon-name-part taxon-name-part-type="species" reg="infesta">infesta</tp:taxon-name-part></tp:taxon-name></italic> was the largest. If this hypothesis is true it is a mystery to the authors why Chamberlin broke the pattern with <italic><tp:taxon-name><tp:taxon-name-part taxon-name-part-type="genus" reg="Nannaria"/><tp:taxon-name-part taxon-name-part-type="species" reg="infesta">infesta</tp:taxon-name-part></tp:taxon-name></italic>, though the fungal infestation of the <italic><tp:taxon-name><tp:taxon-name-part taxon-name-part-type="genus" reg="Nannaria"/><tp:taxon-name-part taxon-name-part-type="species" reg="infesta">infesta</tp:taxon-name-part></tp:taxon-name></italic> type may have offered up too good of a species epithet to pass up.</p></tp:treatment-sec><tp:treatment-sec sec-type="type locality" id="SECID0EV6GO"><title>Type locality.</title><p>United States, Tennessee, Burbank.</p></tp:treatment-sec><tp:treatment-sec sec-type="notes" id="SECID0E16GO"><title>Notes.</title><p>In the original publication, <xref ref-type="bibr" rid="B14">Chamberlin (1918</xref>, 125) mentions that two specimens were collected by R. Thaxter: a male, which Chamberlin designates as the type, and a female.</p></tp:treatment-sec><tp:treatment-sec><!--Section generated to contain objects referenced in tp:taxon-treatment.--><supplementary-material xmlns:xlink="http://www.w3.org/1999/xlink" id="S7" position="float" orientation="portrait" xlink:type="simple"><object-id content-type="doi" xlink:type="simple">10.3897/zookeys.1030.62544.suppl7</object-id><object-id content-type="arpha" xlink:type="simple">6969AE89-47BF-53EE-8EDA-D8DDDB1C7023</object-id><label>Supplementary material 7</label><caption><p>Suppl. material <xref ref-type="supplementary-material" rid="S7">7</xref></p></caption><statement content-type="dataType"><label>Data type</label><p>occurrences</p></statement><statement content-type="notes"><label>Explanation note</label><p>Materials examined.</p></statement><media xlink:href="zookeys-1030-001-s007.xlsx" position="float" orientation="portrait" xlink:type="simple" id="oo_531240.xlsx"><uri content-type="original_file" xlink:type="simple">https://binary.pensoft.net/file/531240</uri></media><permissions><license xlink:type="simple"><license-p>This dataset is made available under the Open Database License (http://opendatacommons.org/licenses/odbl/1.0/). The Open Database License (ODbL) is a license agreement intended to allow users to freely share, modify, and use this Dataset while maintaining this same freedom for others, provided that the original source and author(s) are credited.</license-p></license></permissions><attrib specific-use="authors">Means JC, Hennen DA, Marek PM</attrib></supplementary-material><fig id="F126" position="float" orientation="portrait"><object-id xmlns:xlink="http://www.w3.org/1999/xlink" content-type="doi" xlink:type="simple">10.3897/zookeys.1030.62544.figure126</object-id><object-id xmlns:xlink="http://www.w3.org/1999/xlink" content-type="arpha" xlink:type="simple">5CC7F362-C9CA-5EF8-880D-BAAA409545A7</object-id><label>Figure 126.</label><caption><p>Distribution map of <italic><tp:taxon-name><tp:taxon-name-part taxon-name-part-type="genus" reg="Nannaria">Nannaria</tp:taxon-name-part> <tp:taxon-name-part taxon-name-part-type="species" reg="minor">minor</tp:taxon-name-part></tp:taxon-name></italic> species group collection localities in the central Appalachians.</p></caption><graphic xmlns:xlink="http://www.w3.org/1999/xlink" xlink:href="zookeys-1030-001-g126.jpg" position="float" orientation="portrait" xlink:type="simple" id="oo_531229.jpg"><uri content-type="original_file" xlink:type="simple">https://binary.pensoft.net/fig/531229</uri></graphic></fig></tp:treatment-sec><ref-list><ref id="B3"><mixed-citation xmlns:xlink="http://www.w3.org/1999/xlink" xlink:type="simple"><person-group><name name-style="western"><surname>Attems</surname><given-names>CG</given-names></name></person-group> (<year>1938</year>) <article-title><tp:taxon-name><tp:taxon-name-part taxon-name-part-type="superfamily">Polydesmoidea</tp:taxon-name-part></tp:taxon-name> II. Fam. <tp:taxon-name><tp:taxon-name-part taxon-name-part-type="family">Leptodesmidae</tp:taxon-name-part></tp:taxon-name>, <tp:taxon-name><tp:taxon-name-part taxon-name-part-type="other">Platyrhachidae</tp:taxon-name-part></tp:taxon-name>, <tp:taxon-name><tp:taxon-name-part taxon-name-part-type="family">Oxydesmidae</tp:taxon-name-part></tp:taxon-name>, <tp:taxon-name><tp:taxon-name-part taxon-name-part-type="family">Gomphodesmidae</tp:taxon-name-part></tp:taxon-name>.</article-title><source>Das Tierreich</source><volume>69</volume>: <fpage>1</fpage>–<lpage>487</lpage>. <ext-link xlink:type="simple" ext-link-type="doi" xlink:href="10.1515/9783111430645-003">https://doi.org/10.1515/9783111430645-003</ext-link></mixed-citation></ref><ref id="B7"><mixed-citation xmlns:xlink="http://www.w3.org/1999/xlink" xlink:type="simple"><person-group><name name-style="western"><surname>Brimley</surname><given-names>CS</given-names></name></person-group> (<year>1938</year>) <source>The Insects of North Carolina.</source><publisher-name>Division of Entomology</publisher-name>, <publisher-loc>North Carolina Department of Agriculture, Raleigh</publisher-loc>, <size units="page">560 pp</size>.</mixed-citation></ref><ref id="B22"><mixed-citation xmlns:xlink="http://www.w3.org/1999/xlink" xlink:type="simple"><person-group><name name-style="western"><surname>Chamberlin</surname><given-names>RV</given-names></name><name name-style="western"><surname>Hoffman</surname><given-names>RL</given-names></name></person-group> (<year>1958</year>) <article-title>Checklist of the millipeds of North America.</article-title><source>United States National Museum Bulletin</source><volume>212</volume>: <fpage>1</fpage>–<lpage>236</lpage>. <ext-link xlink:type="simple" ext-link-type="doi" xlink:href="10.5479/si.03629236.212">https://doi.org/10.5479/si.03629236.212</ext-link></mixed-citation></ref><ref id="B31"><mixed-citation xmlns:xlink="http://www.w3.org/1999/xlink" xlink:type="simple"><person-group><name name-style="western"><surname>Hoffman</surname><given-names>RL</given-names></name></person-group> (<year>1964</year>) <article-title>The status of <italic><tp:taxon-name><tp:taxon-name-part taxon-name-part-type="genus">Fontaria</tp:taxon-name-part> <tp:taxon-name-part taxon-name-part-type="species">pulchella</tp:taxon-name-part></tp:taxon-name></italic> Bollman, with the proposal of a new genus and tribe in the diplopod family <tp:taxon-name><tp:taxon-name-part taxon-name-part-type="family">Xystodesmidae</tp:taxon-name-part></tp:taxon-name>.</article-title><source>Proceedings of the Biological Society of Washington</source><volume>77</volume>: <fpage>25</fpage>–<lpage>34</lpage>. <ext-link xlink:type="simple" ext-link-type="uri" xlink:href="https://www.biodiversitylibrary.org/page/34605254">https://www.biodiversitylibrary.org/page/34605254</ext-link></mixed-citation></ref><ref id="B69"><mixed-citation xmlns:xlink="http://www.w3.org/1999/xlink" xlink:type="simple"><person-group><name name-style="western"><surname>Wray</surname><given-names>DL</given-names></name></person-group> (<year>1967</year>) <source>Insects of North Carolina, 3<sup>rd</sup> Supplement.</source><publisher-name>North Carolina Department of Agriculture</publisher-name>, <publisher-loc>Raleigh</publisher-loc>, <size units="page">181 pp</size>.</mixed-citation></ref><ref id="B33"><mixed-citation xmlns:xlink="http://www.w3.org/1999/xlink" xlink:type="simple"><person-group><name name-style="western"><surname>Hoffman</surname><given-names>RL</given-names></name></person-group> (<year>1999</year>) <article-title>Checklist of the millipeds of North and Middle America.</article-title><source>Virginia Museum of Natural History Special Publication Number</source><volume>8</volume>: <fpage>1</fpage>–<lpage>584</lpage>.</mixed-citation></ref><ref id="B60"><mixed-citation xmlns:xlink="http://www.w3.org/1999/xlink" xlink:type="simple"><person-group><name name-style="western"><surname>Shelley</surname><given-names>RM</given-names></name></person-group> (<year>2000</year>) <article-title>Annotated checklist of the millipeds of North Carolina (<tp:taxon-name><tp:taxon-name-part taxon-name-part-type="phylum">Arthropoda</tp:taxon-name-part></tp:taxon-name>: <tp:taxon-name><tp:taxon-name-part taxon-name-part-type="class">Diplopoda</tp:taxon-name-part></tp:taxon-name>), with remarks on the genus <italic><tp:taxon-name><tp:taxon-name-part taxon-name-part-type="genus">Sigmoria</tp:taxon-name-part></tp:taxon-name></italic> Chamberlin (<tp:taxon-name><tp:taxon-name-part taxon-name-part-type="order">Polydesmida</tp:taxon-name-part></tp:taxon-name>: <tp:taxon-name><tp:taxon-name-part taxon-name-part-type="family">Xystodesmidae</tp:taxon-name-part></tp:taxon-name>).</article-title><source>The Journal of the Elisha Mitchell Scientific Society</source><volume>116</volume>: <fpage>177</fpage>–<lpage>205</lpage>. <ext-link xlink:type="simple" ext-link-type="uri" xlink:href="https://www.jstor.org/stable/24335390">https://www.jstor.org/stable/24335390</ext-link></mixed-citation></ref><ref id="B46"><mixed-citation xmlns:xlink="http://www.w3.org/1999/xlink" xlink:type="simple"><person-group><name name-style="western"><surname>Marek</surname><given-names>PE</given-names></name><name name-style="western"><surname>Tanabe</surname><given-names>T</given-names></name><name name-style="western"><surname>Sierwald</surname><given-names>P</given-names></name></person-group> (<year>2014</year>) <article-title>A species catalog of the millipede family <tp:taxon-name><tp:taxon-name-part taxon-name-part-type="family">Xystodesmidae</tp:taxon-name-part></tp:taxon-name> (<tp:taxon-name><tp:taxon-name-part taxon-name-part-type="class">Diplopoda</tp:taxon-name-part></tp:taxon-name>: <tp:taxon-name><tp:taxon-name-part taxon-name-part-type="order">Polydesmida</tp:taxon-name-part></tp:taxon-name>).</article-title><source>Virginia Museum of Natural History Publications</source><volume>17</volume>: <fpage>1</fpage>–<lpage>117</lpage>.</mixed-citation></ref><ref id="B52"><mixed-citation xmlns:xlink="http://www.w3.org/1999/xlink" xlink:type="simple"><person-group><name name-style="western"><surname>Means</surname><given-names>JC</given-names></name><name name-style="western"><surname>Hennen</surname><given-names>DA</given-names></name><name name-style="western"><surname>Tanabe</surname><given-names>T</given-names></name><name name-style="western"><surname>Marek</surname><given-names>PE</given-names></name></person-group> (<year>2021</year>) <article-title>Phylogenetic systematics of the millipede family <tp:taxon-name><tp:taxon-name-part taxon-name-part-type="family">Xystodesmidae</tp:taxon-name-part></tp:taxon-name>.</article-title><source>Insect Systematics and Diversity</source><volume>5</volume>: <fpage>1</fpage>–<lpage>26</lpage>. <ext-link xlink:type="simple" ext-link-type="doi" xlink:href="10.1093/isd/ixab003">https://doi.org/10.1093/isd/ixab003</ext-link></mixed-citation></ref><ref id="B14"><mixed-citation xmlns:xlink="http://www.w3.org/1999/xlink" xlink:type="simple"><person-group><name name-style="western"><surname>Chamberlin</surname><given-names>RV</given-names></name></person-group> (<year>1918</year>) <article-title>New polydesmoid diplopods from Tennessee and Mississippi.</article-title><source>Psyche</source><volume>25</volume>: <fpage>122</fpage>–<lpage>127</lpage>. <ext-link xlink:type="simple" ext-link-type="doi" xlink:href="10.1155/1918/24852">https://doi.org/10.1155/1918/24852</ext-link></mixed-citation></ref></ref-list></tp:taxon-treatment>
