# Supplementary material for: A revision of the minor species group in the millipede genus Nannaria Chamberlin, 1918 (Diplopoda, Polydesmida, Xystodesmidae)
Source: Zookeys. 2021 Apr 13;1030:1–180. doi: 10.3897/zookeys.1030.62544 (PMC8060247; doi:10.3897/zookeys.1030.62544)
Supplement: XML Treatment for Nannaria conservata [file zookeys.1030.62544-treatment52.xml]

<!DOCTYPE tp:taxon-treatment
  PUBLIC "-//TaxonX//DTD Taxonomic Treatment Publishing DTD v0 20100105//EN" "tax-treatment-NSO.dtd">
<tp:taxon-treatment xmlns:tp="http://www.plazi.org/taxpub"><tp:treatment-meta><kwd-group><label>Taxon classification</label><kwd><named-content xmlns:xlink="http://www.w3.org/1999/xlink" content-type="kingdom">Animalia</named-content></kwd><kwd><named-content xmlns:xlink="http://www.w3.org/1999/xlink" content-type="order">Polydesmida</named-content></kwd><kwd><named-content xmlns:xlink="http://www.w3.org/1999/xlink" content-type="family">Xystodesmidae</named-content></kwd></kwd-group><mixed-citation publication-type="journal"><person-group><name><surname>Means</surname><given-names>Jackson C.</given-names></name><name><surname>Hennen</surname><given-names>Derek A.</given-names></name><name><surname>Marek</surname><given-names>Paul E.</given-names></name></person-group><article-title>A revision of the <italic><tp:taxon-name><tp:taxon-name-part taxon-name-part-type="genus" reg="Nannaria"/><tp:taxon-name-part taxon-name-part-type="species" reg="minor">minor</tp:taxon-name-part></tp:taxon-name></italic> species group in the millipede genus <italic><tp:taxon-name><tp:taxon-name-part taxon-name-part-type="genus" reg="Nannaria">Nannaria</tp:taxon-name-part></tp:taxon-name></italic> Chamberlin, 1918 (<tp:taxon-name><tp:taxon-name-part taxon-name-part-type="class">Diplopoda</tp:taxon-name-part></tp:taxon-name>, <tp:taxon-name><tp:taxon-name-part taxon-name-part-type="order">Polydesmida</tp:taxon-name-part></tp:taxon-name>, <tp:taxon-name><tp:taxon-name-part taxon-name-part-type="family">Xystodesmidae</tp:taxon-name-part></tp:taxon-name>)</article-title><source>Zookeys</source><day>13</day><month>4</month><year>2021</year><volume>1030</volume><fpage>1</fpage><lpage>180</lpage><pub-id pub-id-type="doi">10.3897/zookeys.1030.62544</pub-id></mixed-citation></tp:treatment-meta><tp:nomenclature><tp:taxon-name><object-id xmlns:xlink="http://www.w3.org/1999/xlink" content-type="arpha" xlink:type="simple">53C97763-8713-5BEC-9283-F0C97ACF76F5</object-id>
                  <tp:taxon-name-part taxon-name-part-type="genus" reg="Nannaria">Nannaria</tp:taxon-name-part>
                  <tp:taxon-name-part taxon-name-part-type="species" reg="conservata">conservata</tp:taxon-name-part>
                </tp:taxon-name><tp:taxon-authority>Chamberlin, 1940</tp:taxon-authority><xref ref-type="fig" rid="F109">Fig. 109 Vernacular name: “The Duke Forest Twisted-Claw Millipede”</xref><tp:nomenclature-citation-list><tp:nomenclature-citation><tp:taxon-name>
                      <tp:taxon-name-part taxon-name-part-type="genus" reg="Nannaria">Nannaria</tp:taxon-name-part> <tp:taxon-name-part taxon-name-part-type="species" reg="conservata">conservata</tp:taxon-name-part></tp:taxon-name><comment><xref ref-type="bibr" rid="B17">Chamberlin 1940</xref>: 56. <xref ref-type="bibr" rid="B22">Chamberlin and Hoffman 1958</xref>: 40. <xref ref-type="bibr" rid="B69">Wray 1967</xref>: 152. <xref ref-type="bibr" rid="B56">Shelley 1974</xref>: 111. <xref ref-type="bibr" rid="B57">Shelley 1975</xref>: 180, figs 1–6. <xref ref-type="bibr" rid="B58">Shelley 1978</xref>: 66, figs 67–69. <xref ref-type="bibr" rid="B33">Hoffman 1999</xref>: 366. <xref ref-type="bibr" rid="B60">Shelley 2000</xref>: 196. <xref ref-type="bibr" rid="B46">Marek et al. 2014</xref>: 36. <xref ref-type="bibr" rid="B52">Means et al. 2021</xref>: S69.</comment></tp:nomenclature-citation></tp:nomenclature-citation-list></tp:nomenclature><tp:treatment-sec sec-type="material" id="SECID0EBQHO"><title>Material examined.</title><p>United States – <bold>North Carolina</bold> • 1 ♂; Franklin County, near Moccasin Creek, 1.5 miles SW of Pilot; <named-content xmlns:xlink="http://www.w3.org/1999/xlink" content-type="dwc:verbatimCoordinates" xlink:type="simple"><named-content content-type="geo-json" specific-use="{&#34;type&#34;:&#34;Point&#34;,&#34;coordinates&#34;:[-78.268300,35.862500]}" id="NCID0EMQHO" xlink:type="simple">35.8625°N, -78.2683°W</named-content></named-content>; 2 May 1959; L. Hubricht leg.; <named-content xmlns:xlink="http://www.w3.org/1999/xlink" content-type="dwc:institutional_code" xlink:type="simple">VMNH</named-content>, NAN0336 • 7 ♂♂♀♀; Person County, 2 mi SSE Surl, off end of SR 1718 in window wells, Sheets residence; <named-content xmlns:xlink="http://www.w3.org/1999/xlink" content-type="dwc:verbatimCoordinates" xlink:type="simple"><named-content content-type="geo-json" specific-use="{&#34;type&#34;:&#34;Point&#34;,&#34;coordinates&#34;:[-78.888700,36.315700]}" id="NCID0EARHO" xlink:type="simple">36.3157°N, -78.8887°W</named-content></named-content>; 3 Apr. 1999; A. &amp; S. Braswell, R. Sheets leg.; <named-content xmlns:xlink="http://www.w3.org/1999/xlink" content-type="dwc:institutional_code" xlink:type="simple">NCSM</named-content> NAN0547 • 1 ♀; Wake County, pond near William B Umstead State Park; <named-content xmlns:xlink="http://www.w3.org/1999/xlink" content-type="dwc:verbatimCoordinates" xlink:type="simple"><named-content content-type="geo-json" specific-use="{&#34;type&#34;:&#34;Point&#34;,&#34;coordinates&#34;:[-78.762300,35.836600]}" id="NCID0EURHO" xlink:type="simple">35.8366°N, -78.7623°W</named-content></named-content>; elev. 118 m; 17 Apr. 2016; hand collected; J. Means leg.; <abbrev xmlns:xlink="http://www.w3.org/1999/xlink" xlink:title="Virginia Tech Insect Collection" id="ABBRID0E4RHO" xlink:type="simple">VTEC</abbrev> MPE02117 • 8 ♂♂; Wake County, Raleigh, 209 Lynwood Lane; <named-content xmlns:xlink="http://www.w3.org/1999/xlink" content-type="dwc:verbatimCoordinates" xlink:type="simple"><named-content content-type="geo-json" specific-use="{&#34;type&#34;:&#34;Point&#34;,&#34;coordinates&#34;:[-78.637600,35.840400]}" id="NCID0EESHO" xlink:type="simple">35.8404°N, -78.6376°W</named-content></named-content>; 15 Mar. 1975; M. Cooper leg.; <named-content xmlns:xlink="http://www.w3.org/1999/xlink" content-type="dwc:institutional_code" xlink:type="simple">VMNH</named-content> NAN0337, 338 • 12 ♂♂♀♀; same collection data as preceding; 29 Jan. 1975; M. Cooper leg.; <named-content xmlns:xlink="http://www.w3.org/1999/xlink" content-type="dwc:institutional_code" xlink:type="simple">NCSM</named-content>, NAN0549, 550, 552 • 2 ♂; Wake County, Raleigh, 1611 Oberlin Rd.; <named-content xmlns:xlink="http://www.w3.org/1999/xlink" content-type="dwc:verbatimCoordinates" xlink:type="simple"><named-content content-type="geo-json" specific-use="{&#34;type&#34;:&#34;Point&#34;,&#34;coordinates&#34;:[-78.658200,35.803600]}" id="NCID0EETHO" xlink:type="simple">35.8036°N, -78.6582°W</named-content></named-content>; 23 Jan. 1990; D. Stephan leg.; <named-content xmlns:xlink="http://www.w3.org/1999/xlink" content-type="dwc:institutional_code" xlink:type="simple">NCSM</named-content> NAN0546 • 1 ♂; Wake County, Raleigh, jct. Athens Dr. &amp; Avent Ferry Rd.; <named-content xmlns:xlink="http://www.w3.org/1999/xlink" content-type="dwc:verbatimCoordinates" xlink:type="simple"><named-content content-type="geo-json" specific-use="{&#34;type&#34;:&#34;Point&#34;,&#34;coordinates&#34;:[-78.706600,35.767400]}" id="NCID0EYTHO" xlink:type="simple">35.7674°N, -78.7066°W</named-content></named-content>; 10 Mar. 1990; R. Shelley leg.; <named-content xmlns:xlink="http://www.w3.org/1999/xlink" content-type="dwc:institutional_code" xlink:type="simple">NCSM</named-content> NAN0550. For detailed collection data see Suppl. material <xref ref-type="supplementary-material" rid="S7">7</xref>.</p></tp:treatment-sec><tp:treatment-sec sec-type="diagnosis" id="SECID0ENUHO"><title>Diagnosis.</title><p>Adult males of <italic><tp:taxon-name><tp:taxon-name-part taxon-name-part-type="genus" reg="Nannaria">Nannaria</tp:taxon-name-part> <tp:taxon-name-part taxon-name-part-type="species" reg="conservata">conservata</tp:taxon-name-part></tp:taxon-name></italic> are distinct from other <italic><tp:taxon-name><tp:taxon-name-part taxon-name-part-type="genus" reg="Nannaria">Nannaria</tp:taxon-name-part></tp:taxon-name></italic> and the nearby <italic><tp:taxon-name><tp:taxon-name-part taxon-name-part-type="genus" reg="Nannaria">N.</tp:taxon-name-part> <tp:taxon-name-part taxon-name-part-type="species" reg="hardeni">hardeni</tp:taxon-name-part></tp:taxon-name></italic> sp. nov. based on the following combination of characters: <bold><italic>Gonopods</italic>.</bold> Gonopodal acropodite gently curving dorsomedially before apex, not medially as in <italic><tp:taxon-name><tp:taxon-name-part taxon-name-part-type="genus" reg="Nannaria">N.</tp:taxon-name-part> <tp:taxon-name-part taxon-name-part-type="species" reg="hardeni">hardeni</tp:taxon-name-part></tp:taxon-name></italic> sp. nov.; tip simple, blunt. Telepodite basal zone height &lt; 1/2 length of acropodite, not &gt; 1/2 as in <italic><tp:taxon-name><tp:taxon-name-part taxon-name-part-type="genus" reg="Nannaria">N.</tp:taxon-name-part> <tp:taxon-name-part taxon-name-part-type="species" reg="hardeni">hardeni</tp:taxon-name-part></tp:taxon-name></italic> sp. nov. Prefemoral process acicular, reduced, not subequal to height of telopodite basal zone and crossing acropodite as in <italic><tp:taxon-name><tp:taxon-name-part taxon-name-part-type="genus" reg="Nannaria">N.</tp:taxon-name-part> <tp:taxon-name-part taxon-name-part-type="species" reg="hardeni">hardeni</tp:taxon-name-part></tp:taxon-name></italic> sp. nov. Prefemoral spine acicular and paralleling prefemoral process (Fig. <xref ref-type="fig" rid="F109">109B</xref>, red arrow), not blunt and widely separated from prefemoral process as in <italic><tp:taxon-name><tp:taxon-name-part taxon-name-part-type="genus" reg="Nannaria">N.</tp:taxon-name-part> <tp:taxon-name-part taxon-name-part-type="species" reg="hardeni">hardeni</tp:taxon-name-part></tp:taxon-name></italic> sp. nov. <bold><italic>Color</italic>.</bold> In his redescription of <italic><tp:taxon-name><tp:taxon-name-part taxon-name-part-type="genus" reg="Nannaria">N.</tp:taxon-name-part> <tp:taxon-name-part taxon-name-part-type="species" reg="conservata">conservata</tp:taxon-name-part></tp:taxon-name></italic>, <xref ref-type="bibr" rid="B57">Shelley (1975)</xref> describes its color as “olive-brown with a pink epiproct and paranota…” The single female individual collected for this revision conformed to Shelley’s description, but was placed in 100% EtOH in the field not photographed alive.</p><fig id="F109" position="float" orientation="portrait"><object-id xmlns:xlink="http://www.w3.org/1999/xlink" content-type="doi" xlink:type="simple">10.3897/zookeys.1030.62544.figure109</object-id><object-id xmlns:xlink="http://www.w3.org/1999/xlink" content-type="arpha" xlink:type="simple">A1379983-DAD6-53AB-8EAF-9EFEDCF0D8F5</object-id><label>Figure 109.</label><caption><p><italic><tp:taxon-name><tp:taxon-name-part taxon-name-part-type="genus" reg="Nannaria">Nannaria</tp:taxon-name-part> <tp:taxon-name-part taxon-name-part-type="species" reg="conservata">conservata</tp:taxon-name-part></tp:taxon-name></italic> ♂ (<named-content xmlns:xlink="http://www.w3.org/1999/xlink" content-type="dwc:institutional_code" xlink:type="simple">VMNH</named-content>, NAN0338) left gonopod <bold>A</bold> anterior view <bold>B</bold> medial view; red arrow indicates reduced prefemoral spine paralleling prefemoral process <bold>C</bold> posterior view. Scale bar: 0.5 mm.</p></caption><graphic xmlns:xlink="http://www.w3.org/1999/xlink" xlink:href="zookeys-1030-001-g109.jpg" position="float" orientation="portrait" xlink:type="simple" id="oo_531212.jpg"><uri content-type="original_file" xlink:type="simple">https://binary.pensoft.net/fig/531212</uri></graphic></fig></tp:treatment-sec><tp:treatment-sec sec-type="description" id="SECID0ECZHO"><title>Measurements.</title><p>♂ (<named-content xmlns:xlink="http://www.w3.org/1999/xlink" content-type="dwc:institutional_code" xlink:type="simple">VMNH</named-content>, NAN0388): <abbrev xmlns:xlink="http://www.w3.org/1999/xlink" xlink:title="body length" id="ABBRID0EQZHO" xlink:type="simple">BL</abbrev> = 21.2, <abbrev xmlns:xlink="http://www.w3.org/1999/xlink" xlink:title="collum width" id="ABBRID0EUZHO" xlink:type="simple">CW</abbrev> = 2.8, <abbrev xmlns:xlink="http://www.w3.org/1999/xlink" xlink:title="intergenal width" id="ABBRID0EYZHO" xlink:type="simple">IW</abbrev> = 1.6, <abbrev xmlns:xlink="http://www.w3.org/1999/xlink" xlink:title="interantennal socket width" id="ABBRID0E3ZHO" xlink:type="simple">ISW</abbrev> = 0.8, <abbrev xmlns:xlink="http://www.w3.org/1999/xlink" xlink:title="body ring 11 width" id="ABBRID0EA1HO" xlink:type="simple">B11W</abbrev> = 3.2, <abbrev xmlns:xlink="http://www.w3.org/1999/xlink" xlink:title="body ring 11 height" id="ABBRID0EE1HO" xlink:type="simple">B11H</abbrev> = 2.3.</p></tp:treatment-sec><tp:treatment-sec sec-type="variation" id="SECID0EI1HO"><title>Variation.</title><p>There is no notable variation between individuals of <italic><tp:taxon-name><tp:taxon-name-part taxon-name-part-type="genus" reg="Nannaria">N.</tp:taxon-name-part> <tp:taxon-name-part taxon-name-part-type="species" reg="conservata">conservata</tp:taxon-name-part></tp:taxon-name></italic>, with the exception of an abnormal male with three gonopods which <xref ref-type="bibr" rid="B57">Shelley (1975)</xref> illustrated and discussed.</p></tp:treatment-sec><tp:treatment-sec sec-type="distribution" id="SECID0E41HO"><title>Distribution.</title><p>Known only from a small area around Raleigh and Durham, North Carolina (North Carolina: Person, Orange, Wake and Franklin counties; Suppl. material <xref ref-type="supplementary-material" rid="S7">7</xref>; Fig. <xref ref-type="fig" rid="F128">128</xref>). Distribution area: 1,820 km<sup>2</sup>; status: <abbrev xmlns:xlink="http://www.w3.org/1999/xlink" xlink:title="short-range endemic" id="ABBRID0EN2HO" xlink:type="simple">SRE</abbrev>.</p></tp:treatment-sec><tp:treatment-sec sec-type="ecology" id="SECID0ER2HO"><title>Ecology.</title><p>As no fresh identifiable material was collected for this revision, the authors cannot comment on habitat preference. However, <xref ref-type="bibr" rid="B57">Shelley (1975)</xref> noted that specimens were never found in moist areas, and instead were discovered under pine litter and in sandy, dry soils. As <xref ref-type="bibr" rid="B57">Shelley (1975)</xref> noted, this is unusual for a majority of xystodesmid species.</p></tp:treatment-sec><tp:treatment-sec sec-type="etymology" id="SECID0E62HO"><title>Etymology.</title><p><xref ref-type="bibr" rid="B17">Chamberlin (1940)</xref> gives no etymology for <italic><tp:taxon-name><tp:taxon-name-part taxon-name-part-type="genus" reg="Nannaria">N.</tp:taxon-name-part> <tp:taxon-name-part taxon-name-part-type="species" reg="conservata">conservata</tp:taxon-name-part></tp:taxon-name></italic>, but the specific name is seemingly a femininization of the Latin <italic>conservo</italic>, meaning conserve. This may be in reference to the conservation efforts which take place within its type locality, Duke Forest.</p></tp:treatment-sec><tp:treatment-sec sec-type="Note on clade membership" id="SECID0EW3HO"><title>Note on clade membership.</title><p>The authors were unsuccessful at collecting specimens of <italic><tp:taxon-name><tp:taxon-name-part taxon-name-part-type="genus" reg="Nannaria">Nannaria</tp:taxon-name-part> <tp:taxon-name-part taxon-name-part-type="species" reg="conservata">conservata</tp:taxon-name-part></tp:taxon-name></italic> for the present study, so DNA sequences, molecular phylogenetic relationship, and taxonomic affinities between <italic><tp:taxon-name><tp:taxon-name-part taxon-name-part-type="genus" reg="Nannaria">N.</tp:taxon-name-part> <tp:taxon-name-part taxon-name-part-type="species" reg="conservata">conservata</tp:taxon-name-part></tp:taxon-name></italic> and the rest of the <italic><tp:taxon-name><tp:taxon-name-part taxon-name-part-type="genus" reg="Nannaria"/><tp:taxon-name-part taxon-name-part-type="species" reg="minor">minor</tp:taxon-name-part></tp:taxon-name></italic> species group remain unknown. A female specimen from Raleigh, Wake County, North Carolina was collected and sequenced, and was placed within the <italic><tp:taxon-name><tp:taxon-name-part taxon-name-part-type="genus" reg="Nannaria"/><tp:taxon-name-part taxon-name-part-type="species" reg="paupertas">paupertas</tp:taxon-name-part></tp:taxon-name></italic> clade. The only species of <italic><tp:taxon-name><tp:taxon-name-part taxon-name-part-type="genus" reg="Nannaria">Nannaria</tp:taxon-name-part></tp:taxon-name></italic> known from Wake County is <italic><tp:taxon-name><tp:taxon-name-part taxon-name-part-type="genus" reg="Nannaria">N.</tp:taxon-name-part> <tp:taxon-name-part taxon-name-part-type="species" reg="conservata">conservata</tp:taxon-name-part></tp:taxon-name></italic>. However, as <italic><tp:taxon-name><tp:taxon-name-part taxon-name-part-type="genus" reg="Nannaria">N.</tp:taxon-name-part> <tp:taxon-name-part taxon-name-part-type="species" reg="conservata">conservata</tp:taxon-name-part></tp:taxon-name></italic> shares none of the gonopodal characters that unite the <italic><tp:taxon-name><tp:taxon-name-part taxon-name-part-type="genus" reg="Nannaria"/><tp:taxon-name-part taxon-name-part-type="species" reg="paupertas">paupertas</tp:taxon-name-part></tp:taxon-name></italic> clade, and in light of the possibility that the female from Wake County represents an undescribed species, the authors refrain from placing <italic><tp:taxon-name><tp:taxon-name-part taxon-name-part-type="genus" reg="Nannaria">N.</tp:taxon-name-part> <tp:taxon-name-part taxon-name-part-type="species" reg="conservata">conservata</tp:taxon-name-part></tp:taxon-name></italic> within the <italic><tp:taxon-name><tp:taxon-name-part taxon-name-part-type="genus" reg="Nannaria"/><tp:taxon-name-part taxon-name-part-type="species" reg="paupertas">paupertas</tp:taxon-name-part></tp:taxon-name></italic> clade and leave the taxonomic affinity of <italic><tp:taxon-name><tp:taxon-name-part taxon-name-part-type="genus" reg="Nannaria">N.</tp:taxon-name-part> <tp:taxon-name-part taxon-name-part-type="species" reg="conservata">conservata</tp:taxon-name-part></tp:taxon-name></italic> to be addressed in a future study.</p></tp:treatment-sec><tp:treatment-sec sec-type="type locality" id="SECID0ENAIO"><title>Type locality.</title><p>United States, North Carolina, Durham County, Durham.</p></tp:treatment-sec><tp:treatment-sec sec-type="notes" id="SECID0ESAIO"><title>Notes.</title><p>In the original publication, <xref ref-type="bibr" rid="B17">Chamberlin (1940</xref>: 57) did not designate a type, but he describes only a male specimen which is therefore the holotype by monotypy. Chamberlin did not mention the collector of this specimen, but <xref ref-type="bibr" rid="B57">Shelley (1975</xref>: 180) reported that the type specimen was collected by N. B. Causey on November 12, 1939.</p></tp:treatment-sec><tp:treatment-sec><!--Section generated to contain objects referenced in tp:taxon-treatment.--><supplementary-material xmlns:xlink="http://www.w3.org/1999/xlink" id="S7" position="float" orientation="portrait" xlink:type="simple"><object-id content-type="doi" xlink:type="simple">10.3897/zookeys.1030.62544.suppl7</object-id><object-id content-type="arpha" xlink:type="simple">6969AE89-47BF-53EE-8EDA-D8DDDB1C7023</object-id><label>Supplementary material 7</label><caption><p>Suppl. material <xref ref-type="supplementary-material" rid="S7">7</xref></p></caption><statement content-type="dataType"><label>Data type</label><p>occurrences</p></statement><statement content-type="notes"><label>Explanation note</label><p>Materials examined.</p></statement><media xlink:href="zookeys-1030-001-s007.xlsx" position="float" orientation="portrait" xlink:type="simple" id="oo_531240.xlsx"><uri content-type="original_file" xlink:type="simple">https://binary.pensoft.net/file/531240</uri></media><permissions><license xlink:type="simple"><license-p>This dataset is made available under the Open Database License (http://opendatacommons.org/licenses/odbl/1.0/). The Open Database License (ODbL) is a license agreement intended to allow users to freely share, modify, and use this Dataset while maintaining this same freedom for others, provided that the original source and author(s) are credited.</license-p></license></permissions><attrib specific-use="authors">Means JC, Hennen DA, Marek PM</attrib></supplementary-material><fig id="F128" position="float" orientation="portrait"><object-id xmlns:xlink="http://www.w3.org/1999/xlink" content-type="doi" xlink:type="simple">10.3897/zookeys.1030.62544.figure128</object-id><object-id xmlns:xlink="http://www.w3.org/1999/xlink" content-type="arpha" xlink:type="simple">3DD35425-C905-5088-B269-C1C1593917F0</object-id><label>Figure 128.</label><caption><p>Distribution map of <italic><tp:taxon-name><tp:taxon-name-part taxon-name-part-type="genus" reg="Nannaria">Nannaria</tp:taxon-name-part> <tp:taxon-name-part taxon-name-part-type="species" reg="minor">minor</tp:taxon-name-part></tp:taxon-name></italic> species group collection localities in the Eastern Piedmont and coast.</p></caption><graphic xmlns:xlink="http://www.w3.org/1999/xlink" xlink:href="zookeys-1030-001-g128.jpg" position="float" orientation="portrait" xlink:type="simple" id="oo_531231.jpg"><uri content-type="original_file" xlink:type="simple">https://binary.pensoft.net/fig/531231</uri></graphic></fig></tp:treatment-sec><ref-list><ref id="B17"><mixed-citation xmlns:xlink="http://www.w3.org/1999/xlink" xlink:type="simple"><person-group><name name-style="western"><surname>Chamberlin</surname><given-names>RV</given-names></name></person-group> (<year>1940</year>) <article-title>On some chilopods and diplopods from North Carolina.</article-title><source>The Canadian Entomologist</source><volume>72</volume>: <fpage>56</fpage>–<lpage>59</lpage>. <ext-link xlink:type="simple" ext-link-type="doi" xlink:href="10.4039/Ent7256-3">https://doi.org/10.4039/Ent7256-3</ext-link></mixed-citation></ref><ref id="B22"><mixed-citation xmlns:xlink="http://www.w3.org/1999/xlink" xlink:type="simple"><person-group><name name-style="western"><surname>Chamberlin</surname><given-names>RV</given-names></name><name name-style="western"><surname>Hoffman</surname><given-names>RL</given-names></name></person-group> (<year>1958</year>) <article-title>Checklist of the millipeds of North America.</article-title><source>United States National Museum Bulletin</source><volume>212</volume>: <fpage>1</fpage>–<lpage>236</lpage>. <ext-link xlink:type="simple" ext-link-type="doi" xlink:href="10.5479/si.03629236.212">https://doi.org/10.5479/si.03629236.212</ext-link></mixed-citation></ref><ref id="B69"><mixed-citation xmlns:xlink="http://www.w3.org/1999/xlink" xlink:type="simple"><person-group><name name-style="western"><surname>Wray</surname><given-names>DL</given-names></name></person-group> (<year>1967</year>) <source>Insects of North Carolina, 3<sup>rd</sup> Supplement.</source><publisher-name>North Carolina Department of Agriculture</publisher-name>, <publisher-loc>Raleigh</publisher-loc>, <size units="page">181 pp</size>.</mixed-citation></ref><ref id="B56"><mixed-citation xmlns:xlink="http://www.w3.org/1999/xlink" xlink:type="simple"><person-group><name name-style="western"><surname>Shelley</surname><given-names>RM</given-names></name></person-group> (<year>1974</year>) <article-title>Polydesmid diplopods of the eastern Piedmont of North Carolina.</article-title><source>Journal of the Elisha Mitchell Scientific Society</source><volume>90</volume>: <fpage>111</fpage>–<lpage>112</lpage>.</mixed-citation></ref><ref id="B57"><mixed-citation xmlns:xlink="http://www.w3.org/1999/xlink" xlink:type="simple"><person-group><name name-style="western"><surname>Shelley</surname><given-names>RM</given-names></name></person-group> (<year>1975</year>) <article-title>The identity of <italic><tp:taxon-name><tp:taxon-name-part taxon-name-part-type="genus">Nannaria</tp:taxon-name-part> <tp:taxon-name-part taxon-name-part-type="species">conservata</tp:taxon-name-part></tp:taxon-name></italic> Chamberlin, with notes on an abnormal male and descriptions of two new species of <italic><tp:taxon-name><tp:taxon-name-part taxon-name-part-type="genus">Nannaria</tp:taxon-name-part></tp:taxon-name></italic> from North Carolina (<tp:taxon-name><tp:taxon-name-part taxon-name-part-type="class">Diplopoda</tp:taxon-name-part></tp:taxon-name>: <tp:taxon-name><tp:taxon-name-part taxon-name-part-type="order">Polydesmida</tp:taxon-name-part></tp:taxon-name>: <tp:taxon-name><tp:taxon-name-part taxon-name-part-type="family">Xystodesmidae</tp:taxon-name-part></tp:taxon-name>).</article-title><source>Proceedings of the Biological Society of Washington</source><volume>88</volume>: <fpage>179</fpage>–<lpage>188</lpage>. <ext-link xlink:type="simple" ext-link-type="uri" xlink:href="https://www.biodiversitylibrary.org/page/34561171">https://www.biodiversitylibrary.org/page/34561171</ext-link></mixed-citation></ref><ref id="B58"><mixed-citation xmlns:xlink="http://www.w3.org/1999/xlink" xlink:type="simple"><person-group><name name-style="western"><surname>Shelley</surname><given-names>RM</given-names></name></person-group> (<year>1978</year>) <article-title>Millipeds of the eastern Piedmont region of North Carolina, U.S.A. (<tp:taxon-name><tp:taxon-name-part taxon-name-part-type="class">Diplopoda</tp:taxon-name-part></tp:taxon-name>).</article-title><source>Journal of Natural History</source><volume>12</volume>: <fpage>37</fpage>–<lpage>39</lpage>. <ext-link xlink:type="simple" ext-link-type="doi" xlink:href="10.1080/00222937800770051a">https://doi.org/10.1080/00222937800770051a</ext-link></mixed-citation></ref><ref id="B33"><mixed-citation xmlns:xlink="http://www.w3.org/1999/xlink" xlink:type="simple"><person-group><name name-style="western"><surname>Hoffman</surname><given-names>RL</given-names></name></person-group> (<year>1999</year>) <article-title>Checklist of the millipeds of North and Middle America.</article-title><source>Virginia Museum of Natural History Special Publication Number</source><volume>8</volume>: <fpage>1</fpage>–<lpage>584</lpage>.</mixed-citation></ref><ref id="B60"><mixed-citation xmlns:xlink="http://www.w3.org/1999/xlink" xlink:type="simple"><person-group><name name-style="western"><surname>Shelley</surname><given-names>RM</given-names></name></person-group> (<year>2000</year>) <article-title>Annotated checklist of the millipeds of North Carolina (<tp:taxon-name><tp:taxon-name-part taxon-name-part-type="phylum">Arthropoda</tp:taxon-name-part></tp:taxon-name>: <tp:taxon-name><tp:taxon-name-part taxon-name-part-type="class">Diplopoda</tp:taxon-name-part></tp:taxon-name>), with remarks on the genus <italic><tp:taxon-name><tp:taxon-name-part taxon-name-part-type="genus">Sigmoria</tp:taxon-name-part></tp:taxon-name></italic> Chamberlin (<tp:taxon-name><tp:taxon-name-part taxon-name-part-type="order">Polydesmida</tp:taxon-name-part></tp:taxon-name>: <tp:taxon-name><tp:taxon-name-part taxon-name-part-type="family">Xystodesmidae</tp:taxon-name-part></tp:taxon-name>).</article-title><source>The Journal of the Elisha Mitchell Scientific Society</source><volume>116</volume>: <fpage>177</fpage>–<lpage>205</lpage>. <ext-link xlink:type="simple" ext-link-type="uri" xlink:href="https://www.jstor.org/stable/24335390">https://www.jstor.org/stable/24335390</ext-link></mixed-citation></ref><ref id="B46"><mixed-citation xmlns:xlink="http://www.w3.org/1999/xlink" xlink:type="simple"><person-group><name name-style="western"><surname>Marek</surname><given-names>PE</given-names></name><name name-style="western"><surname>Tanabe</surname><given-names>T</given-names></name><name name-style="western"><surname>Sierwald</surname><given-names>P</given-names></name></person-group> (<year>2014</year>) <article-title>A species catalog of the millipede family <tp:taxon-name><tp:taxon-name-part taxon-name-part-type="family">Xystodesmidae</tp:taxon-name-part></tp:taxon-name> (<tp:taxon-name><tp:taxon-name-part taxon-name-part-type="class">Diplopoda</tp:taxon-name-part></tp:taxon-name>: <tp:taxon-name><tp:taxon-name-part taxon-name-part-type="order">Polydesmida</tp:taxon-name-part></tp:taxon-name>).</article-title><source>Virginia Museum of Natural History Publications</source><volume>17</volume>: <fpage>1</fpage>–<lpage>117</lpage>.</mixed-citation></ref><ref id="B52"><mixed-citation xmlns:xlink="http://www.w3.org/1999/xlink" xlink:type="simple"><person-group><name name-style="western"><surname>Means</surname><given-names>JC</given-names></name><name name-style="western"><surname>Hennen</surname><given-names>DA</given-names></name><name name-style="western"><surname>Tanabe</surname><given-names>T</given-names></name><name name-style="western"><surname>Marek</surname><given-names>PE</given-names></name></person-group> (<year>2021</year>) <article-title>Phylogenetic systematics of the millipede family <tp:taxon-name><tp:taxon-name-part taxon-name-part-type="family">Xystodesmidae</tp:taxon-name-part></tp:taxon-name>.</article-title><source>Insect Systematics and Diversity</source><volume>5</volume>: <fpage>1</fpage>–<lpage>26</lpage>. <ext-link xlink:type="simple" ext-link-type="doi" xlink:href="10.1093/isd/ixab003">https://doi.org/10.1093/isd/ixab003</ext-link></mixed-citation></ref></ref-list></tp:taxon-treatment>
