# Supplementary material for: A revision of the minor species group in the millipede genus Nannaria Chamberlin, 1918 (Diplopoda, Polydesmida, Xystodesmidae)
Source: Zookeys. 2021 Apr 13;1030:1–180. doi: 10.3897/zookeys.1030.62544 (PMC8060247; doi:10.3897/zookeys.1030.62544)
Supplement: XML Treatment for Nannaria sigmoidea [file zookeys.1030.62544-treatment55.xml]

<!DOCTYPE tp:taxon-treatment
  PUBLIC "-//TaxonX//DTD Taxonomic Treatment Publishing DTD v0 20100105//EN" "tax-treatment-NSO.dtd">
<tp:taxon-treatment xmlns:tp="http://www.plazi.org/taxpub"><tp:treatment-meta><kwd-group><label>Taxon classification</label><kwd><named-content xmlns:xlink="http://www.w3.org/1999/xlink" content-type="kingdom">Animalia</named-content></kwd><kwd><named-content xmlns:xlink="http://www.w3.org/1999/xlink" content-type="order">Polydesmida</named-content></kwd><kwd><named-content xmlns:xlink="http://www.w3.org/1999/xlink" content-type="family">Xystodesmidae</named-content></kwd></kwd-group><mixed-citation publication-type="journal"><person-group><name><surname>Means</surname><given-names>Jackson C.</given-names></name><name><surname>Hennen</surname><given-names>Derek A.</given-names></name><name><surname>Marek</surname><given-names>Paul E.</given-names></name></person-group><article-title>A revision of the <italic><tp:taxon-name><tp:taxon-name-part taxon-name-part-type="genus" reg="Nannaria"/><tp:taxon-name-part taxon-name-part-type="species" reg="minor">minor</tp:taxon-name-part></tp:taxon-name></italic> species group in the millipede genus <italic><tp:taxon-name><tp:taxon-name-part taxon-name-part-type="genus" reg="Nannaria">Nannaria</tp:taxon-name-part></tp:taxon-name></italic> Chamberlin, 1918 (<tp:taxon-name><tp:taxon-name-part taxon-name-part-type="class">Diplopoda</tp:taxon-name-part></tp:taxon-name>, <tp:taxon-name><tp:taxon-name-part taxon-name-part-type="order">Polydesmida</tp:taxon-name-part></tp:taxon-name>, <tp:taxon-name><tp:taxon-name-part taxon-name-part-type="family">Xystodesmidae</tp:taxon-name-part></tp:taxon-name>)</article-title><source>Zookeys</source><day>13</day><month>4</month><year>2021</year><volume>1030</volume><fpage>1</fpage><lpage>180</lpage><pub-id pub-id-type="doi">10.3897/zookeys.1030.62544</pub-id></mixed-citation></tp:treatment-meta><tp:nomenclature><tp:taxon-name><object-id xmlns:xlink="http://www.w3.org/1999/xlink" content-type="arpha" xlink:type="simple">BBAFCC7B-1C0D-525B-B168-0C002B8A6BBF</object-id>
                  <tp:taxon-name-part taxon-name-part-type="genus" reg="Nannaria">Nannaria</tp:taxon-name-part>
                  <tp:taxon-name-part taxon-name-part-type="species" reg="sigmoidea">sigmoidea</tp:taxon-name-part>
                </tp:taxon-name><tp:taxon-authority>(Hennen &amp; Shelley, 2015)</tp:taxon-authority><xref ref-type="fig" rid="F112">Vernacular name: “The Sigmoid Gonopod Twisted-Claw Millipede” Fig. 112</xref><tp:nomenclature-citation-list><tp:nomenclature-citation><tp:taxon-name>
                      <tp:taxon-name-part taxon-name-part-type="genus" reg="Mimuloria">Mimuloria</tp:taxon-name-part> <tp:taxon-name-part taxon-name-part-type="species" reg="dilatata">dilatata</tp:taxon-name-part> <tp:taxon-name-part taxon-name-part-type="subspecies" reg="sigmoidea">sigmoidea</tp:taxon-name-part></tp:taxon-name><comment>Hennen &amp; Shelley, 2015: 1–15, figs 20, 21.</comment></tp:nomenclature-citation><tp:nomenclature-citation><tp:taxon-name>
                      <tp:taxon-name-part taxon-name-part-type="genus" reg="Nannaria">Nannaria</tp:taxon-name-part> <tp:taxon-name-part taxon-name-part-type="species" reg="sigmoidea">sigmoidea</tp:taxon-name-part></tp:taxon-name><comment>: <xref ref-type="bibr" rid="B52">Means et al. 2021</xref>: S72.</comment></tp:nomenclature-citation></tp:nomenclature-citation-list></tp:nomenclature><tp:treatment-sec sec-type="material" id="SECID0ECBJO"><title>Material examined.</title><p><bold><italic>Holotype</italic>:</bold> United States – <bold>Tennessee</bold> • ♂; Meigs County, c.a. 7.2 km S Decatur, along country road 4274, 0.8 km from junction of Tennessee highway 58; [<named-content xmlns:xlink="http://www.w3.org/1999/xlink" content-type="dwc:verbatimCoordinates" xlink:type="simple"><named-content content-type="geo-json" specific-use="{&#34;type&#34;:&#34;Point&#34;,&#34;coordinates&#34;:[-84.914000,35.437800]}" id="NCID0ESBJO" xlink:type="simple">35.4378°N, -84.9140°W</named-content></named-content>]; 14 Oct. 1978; R. M. Shelley, W. B. Jones leg.; <named-content xmlns:xlink="http://www.w3.org/1999/xlink" content-type="dwc:institutional_code" xlink:type="simple">NCSM</named-content> NCSM27946. For detailed collection data see Suppl. material <xref ref-type="supplementary-material" rid="S7">7</xref>.</p></tp:treatment-sec><tp:treatment-sec sec-type="diagnosis" id="SECID0EHCJO"><title>Diagnosis.</title><p>Adult males of <italic><tp:taxon-name><tp:taxon-name-part taxon-name-part-type="genus" reg="Nannaria">N.</tp:taxon-name-part> <tp:taxon-name-part taxon-name-part-type="species" reg="sigmoidea">sigmoidea</tp:taxon-name-part></tp:taxon-name></italic> are distinct from other <italic><tp:taxon-name><tp:taxon-name-part taxon-name-part-type="genus" reg="Nannaria">Nannaria</tp:taxon-name-part></tp:taxon-name></italic>, including the nearby <italic><tp:taxon-name><tp:taxon-name-part taxon-name-part-type="genus" reg="Nannaria">N.</tp:taxon-name-part> <tp:taxon-name-part taxon-name-part-type="species" reg="blackmountainensis">blackmountainensis</tp:taxon-name-part></tp:taxon-name></italic> sp. nov. and <italic><tp:taxon-name><tp:taxon-name-part taxon-name-part-type="genus" reg="Nannaria">Nannaria</tp:taxon-name-part></tp:taxon-name></italic> sp. nov. ‘Cratagae’ (<italic><tp:taxon-name><tp:taxon-name-part taxon-name-part-type="genus" reg="Nannaria"/><tp:taxon-name-part taxon-name-part-type="species" reg="wilsoni">wilsoni</tp:taxon-name-part></tp:taxon-name></italic> species group), based on the following combination of characters: <bold><italic>Gonopods</italic>.</bold> Gonopodal acropodite simple and gently curving anteromedially, not straight as in <italic><tp:taxon-name><tp:taxon-name-part taxon-name-part-type="genus" reg="Nannaria">Nannaria</tp:taxon-name-part></tp:taxon-name></italic> sp. nov. ‘Cratagae’ or with medial swelling as in <italic><tp:taxon-name><tp:taxon-name-part taxon-name-part-type="genus" reg="Nannaria">N.</tp:taxon-name-part> <tp:taxon-name-part taxon-name-part-type="species" reg="blackmountainensis">blackmountainensis</tp:taxon-name-part></tp:taxon-name></italic> sp. nov. Acropodite with prominent, rounded lateral flange near tip (Fig. <xref ref-type="fig" rid="F112">112A</xref>, red arrow), not hooked as in <italic><tp:taxon-name><tp:taxon-name-part taxon-name-part-type="genus" reg="Nannaria">N.</tp:taxon-name-part> <tp:taxon-name-part taxon-name-part-type="species" reg="blackmountainensis">blackmountainensis</tp:taxon-name-part></tp:taxon-name></italic> sp. nov. or lacking as in <italic><tp:taxon-name><tp:taxon-name-part taxon-name-part-type="genus" reg="Nannaria">Nannaria</tp:taxon-name-part></tp:taxon-name></italic> sp. nov. ‘Cratagae.’ Acropodite tip directed posteriorly, not dorsally as in <italic><tp:taxon-name><tp:taxon-name-part taxon-name-part-type="genus" reg="Nannaria">N.</tp:taxon-name-part> <tp:taxon-name-part taxon-name-part-type="species" reg="blackmountainensis">blackmountainensis</tp:taxon-name-part></tp:taxon-name></italic> sp. nov. Telopodite basal zone subequal to length of prefemoral process, not ca. 1/2 length as in <italic><tp:taxon-name><tp:taxon-name-part taxon-name-part-type="genus" reg="Nannaria">N.</tp:taxon-name-part> <tp:taxon-name-part taxon-name-part-type="species" reg="blackmountainensis">blackmountainensis</tp:taxon-name-part></tp:taxon-name></italic> sp. nov. or ca. 1/3 length as in <italic><tp:taxon-name><tp:taxon-name-part taxon-name-part-type="genus" reg="Nannaria">Nannaria</tp:taxon-name-part></tp:taxon-name></italic> sp. nov. ‘Cratagae.’ Prefemur with prefemoral process bent at 90° angle at halfway point, directed medioventrally, not straight, acicular as in <italic><tp:taxon-name><tp:taxon-name-part taxon-name-part-type="genus" reg="Nannaria">N.</tp:taxon-name-part> <tp:taxon-name-part taxon-name-part-type="species" reg="blackmountainensis">blackmountainensis</tp:taxon-name-part></tp:taxon-name></italic> sp. nov. and <italic><tp:taxon-name><tp:taxon-name-part taxon-name-part-type="genus" reg="Nannaria">Nannaria</tp:taxon-name-part></tp:taxon-name></italic> sp. nov. ‘Cratagae.’ Prefemoral spine reduced to small, blunt lobe at base of prefemoral process (Fig. <xref ref-type="fig" rid="F112">112A</xref>, red triangle), not fused as a small ridge as in <italic><tp:taxon-name><tp:taxon-name-part taxon-name-part-type="genus" reg="Nannaria">N.</tp:taxon-name-part> <tp:taxon-name-part taxon-name-part-type="species" reg="blackmountainensis">blackmountainensis</tp:taxon-name-part></tp:taxon-name></italic> sp. nov. or lacking as in <italic><tp:taxon-name><tp:taxon-name-part taxon-name-part-type="genus" reg="Nannaria">Nannaria</tp:taxon-name-part></tp:taxon-name></italic> sp. nov. ‘Cratagae.’ <bold><italic>Color</italic>.</bold> Color in life unknown.</p><fig id="F112" position="float" orientation="portrait"><object-id xmlns:xlink="http://www.w3.org/1999/xlink" content-type="doi" xlink:type="simple">10.3897/zookeys.1030.62544.figure112</object-id><object-id xmlns:xlink="http://www.w3.org/1999/xlink" content-type="arpha" xlink:type="simple">6FDC9E06-7F09-5D34-AC74-C15009FF1A9A</object-id><label>Figure 112.</label><caption><p><italic><tp:taxon-name><tp:taxon-name-part taxon-name-part-type="genus" reg="Nannaria">Nannaria</tp:taxon-name-part> <tp:taxon-name-part taxon-name-part-type="species" reg="sigmoidea">sigmoidea</tp:taxon-name-part></tp:taxon-name></italic> holotype ♂ (<named-content xmlns:xlink="http://www.w3.org/1999/xlink" content-type="dwc:institutional_code" xlink:type="simple">NCSM</named-content> NCSM27946) left gonopod <bold>A</bold> anterior view; red arrow indicates lateral flange; red arrow indicates reduced prefemoral spine <bold>B</bold> medial view <bold>C</bold> posterior view. Scale bar: 0.5 mm.</p></caption><graphic xmlns:xlink="http://www.w3.org/1999/xlink" xlink:href="zookeys-1030-001-g112.jpg" position="float" orientation="portrait" xlink:type="simple" id="oo_531215.jpg"><uri content-type="original_file" xlink:type="simple">https://binary.pensoft.net/fig/531215</uri></graphic></fig></tp:treatment-sec><tp:treatment-sec sec-type="description" id="SECID0E2IJO"><title>Measurements.</title><p>♂ holotype (<named-content xmlns:xlink="http://www.w3.org/1999/xlink" content-type="dwc:institutional_code" xlink:type="simple">NCSM</named-content>, NCSM27946): <abbrev xmlns:xlink="http://www.w3.org/1999/xlink" xlink:title="body length" id="ABBRID0EJJJO" xlink:type="simple">BL</abbrev> = 36.1, <abbrev xmlns:xlink="http://www.w3.org/1999/xlink" xlink:title="collum width" id="ABBRID0ENJJO" xlink:type="simple">CW</abbrev> = 5.0, <abbrev xmlns:xlink="http://www.w3.org/1999/xlink" xlink:title="intergenal width" id="ABBRID0ERJJO" xlink:type="simple">IW</abbrev> = 3.0, <abbrev xmlns:xlink="http://www.w3.org/1999/xlink" xlink:title="interantennal socket width" id="ABBRID0EVJJO" xlink:type="simple">ISW</abbrev> = 1.1, <abbrev xmlns:xlink="http://www.w3.org/1999/xlink" xlink:title="body ring 11 width" id="ABBRID0EZJJO" xlink:type="simple">B11W</abbrev> = 6.0, <abbrev xmlns:xlink="http://www.w3.org/1999/xlink" xlink:title="body ring 11 height" id="ABBRID0E4JJO" xlink:type="simple">B11H</abbrev> = 3.8.</p></tp:treatment-sec><tp:treatment-sec sec-type="variation" id="SECID0EBKJO"><title>Variation.</title><p>No known variation.</p></tp:treatment-sec><tp:treatment-sec sec-type="distribution" id="SECID0EGKJO"><title>Distribution.</title><p>Known only from the type locality (Tennessee: Meigs County; Suppl. material <xref ref-type="supplementary-material" rid="S7">7</xref>; Fig. <xref ref-type="fig" rid="F129">129</xref>). Distribution area: N/A; status: <abbrev xmlns:xlink="http://www.w3.org/1999/xlink" xlink:title="micro-range endemic" id="ABBRID0EUKJO" xlink:type="simple">MRE</abbrev>.</p></tp:treatment-sec><tp:treatment-sec sec-type="ecology" id="SECID0EYKJO"><title>Ecology.</title><p><xref ref-type="bibr" rid="B28">Hennen and Shelley (2015)</xref> note that only that the type specimens were collected from the east side of the Tennessee River.</p></tp:treatment-sec><tp:treatment-sec sec-type="etymology" id="SECID0ECLJO"><title>Etymology.</title><p><xref ref-type="bibr" rid="B28">Hennen and Shelley (2015</xref>: 15) stated that “[t]he subspecific name denotes the overall sigmoidal curvature of the prefemoral process, which also passes through numerous vertical planes.”</p></tp:treatment-sec><tp:treatment-sec sec-type="Note on clade membership" id="SECID0EMLJO"><title>Note on clade membership.</title><p>No specimens of <italic><tp:taxon-name><tp:taxon-name-part taxon-name-part-type="genus" reg="Nannaria">Nannaria</tp:taxon-name-part> <tp:taxon-name-part taxon-name-part-type="species" reg="sigmoidea">sigmoidea</tp:taxon-name-part></tp:taxon-name></italic> were collected for this study. <italic><tp:taxon-name><tp:taxon-name-part taxon-name-part-type="genus" reg="Nannaria">Nannaria</tp:taxon-name-part> <tp:taxon-name-part taxon-name-part-type="species" reg="sigmoidea">sigmoidea</tp:taxon-name-part></tp:taxon-name></italic> shares gonopodal characters with members of the <italic><tp:taxon-name><tp:taxon-name-part taxon-name-part-type="genus" reg="Nannaria"/><tp:taxon-name-part taxon-name-part-type="species" reg="ambulatrix">ambulatrix</tp:taxon-name-part></tp:taxon-name></italic> clade, such as a prominent lateral flange on the acropodite tip, a prefemoral process bent at 90°, and crossing of the acropodites in the medial view (found in <italic><tp:taxon-name><tp:taxon-name-part taxon-name-part-type="genus" reg="Nannaria">N.</tp:taxon-name-part> <tp:taxon-name-part taxon-name-part-type="species" reg="ambulatrix">ambulatrix</tp:taxon-name-part></tp:taxon-name></italic> sp. nov. and <italic><tp:taxon-name><tp:taxon-name-part taxon-name-part-type="genus" reg="Nannaria">N.</tp:taxon-name-part> <tp:taxon-name-part taxon-name-part-type="species" reg="botrydium">botrydium</tp:taxon-name-part></tp:taxon-name></italic> sp. nov.). However, due to the wide geographic separation between <italic><tp:taxon-name><tp:taxon-name-part taxon-name-part-type="genus" reg="Nannaria">N.</tp:taxon-name-part> <tp:taxon-name-part taxon-name-part-type="species" reg="sigmoidea">sigmoidea</tp:taxon-name-part></tp:taxon-name></italic> and the <italic><tp:taxon-name><tp:taxon-name-part taxon-name-part-type="genus" reg="Nannaria"/><tp:taxon-name-part taxon-name-part-type="species" reg="ambulatrix">ambulatrix</tp:taxon-name-part></tp:taxon-name></italic> clade (&gt; 270 km), and the presence of these characters in a member of the <italic><tp:taxon-name><tp:taxon-name-part taxon-name-part-type="genus" reg="Nannaria"/><tp:taxon-name-part taxon-name-part-type="species" reg="minor">minor</tp:taxon-name-part></tp:taxon-name></italic> clade (<italic><tp:taxon-name><tp:taxon-name-part taxon-name-part-type="genus" reg="Nannaria">N.</tp:taxon-name-part> <tp:taxon-name-part taxon-name-part-type="species" reg="kassoni">kassoni</tp:taxon-name-part></tp:taxon-name></italic> sp. nov.), the phylogenetic placement of <italic><tp:taxon-name><tp:taxon-name-part taxon-name-part-type="genus" reg="Nannaria">N.</tp:taxon-name-part> <tp:taxon-name-part taxon-name-part-type="species" reg="sigmoidea">sigmoidea</tp:taxon-name-part></tp:taxon-name></italic> in a clade is uncertain.</p></tp:treatment-sec><tp:treatment-sec sec-type="type locality" id="SECID0E4OJO"><title>Type locality.</title><p>United States, Tennessee, Meigs County, c.a. 7.2 km S Decatur, along country road 4274, 0.8 km from junction of Tennessee highway 58.</p></tp:treatment-sec><tp:treatment-sec sec-type="notes" id="SECID0ECPJO"><title>Notes.</title><p>In the original publication, <xref ref-type="bibr" rid="B28">Hennen and Shelley (2015</xref>: 15) designate a male holotype collected by R. M. Shelley and W. B. Jones on October 14, 1978.</p><fig id="F113" position="float" orientation="portrait"><object-id xmlns:xlink="http://www.w3.org/1999/xlink" content-type="doi" xlink:type="simple">10.3897/zookeys.1030.62544.figure113</object-id><object-id xmlns:xlink="http://www.w3.org/1999/xlink" content-type="arpha" xlink:type="simple">B0C64682-5856-5947-82F0-BB5F6AF008DA</object-id><label>Figure 113.</label><caption><p>The 17 <italic><tp:taxon-name><tp:taxon-name-part taxon-name-part-type="genus" reg="Nannaria"/><tp:taxon-name-part taxon-name-part-type="species" reg="minor">minor</tp:taxon-name-part></tp:taxon-name></italic> species group clades represented by males. Black star: <italic><tp:taxon-name><tp:taxon-name-part taxon-name-part-type="genus" reg="Nannaria">Nannaria</tp:taxon-name-part> <tp:taxon-name-part taxon-name-part-type="species" reg="scholastica">scholastica</tp:taxon-name-part></tp:taxon-name></italic>, sky blue: <italic><tp:taxon-name><tp:taxon-name-part taxon-name-part-type="genus" reg="Nannaria">N.</tp:taxon-name-part> <tp:taxon-name-part taxon-name-part-type="species" reg="domestica">domestica</tp:taxon-name-part></tp:taxon-name></italic> clade, orange: <italic><tp:taxon-name><tp:taxon-name-part taxon-name-part-type="genus" reg="Nannaria">N.</tp:taxon-name-part> <tp:taxon-name-part taxon-name-part-type="species" reg="fowleri">fowleri</tp:taxon-name-part></tp:taxon-name></italic> clade, burnt orange star: <italic><tp:taxon-name><tp:taxon-name-part taxon-name-part-type="genus" reg="Nannaria">N.</tp:taxon-name-part> <tp:taxon-name-part taxon-name-part-type="species" reg="hardeni">hardeni</tp:taxon-name-part></tp:taxon-name></italic>, brown: <italic><tp:taxon-name><tp:taxon-name-part taxon-name-part-type="genus" reg="Nannaria">N.</tp:taxon-name-part> <tp:taxon-name-part taxon-name-part-type="species" reg="serpens">serpens</tp:taxon-name-part></tp:taxon-name></italic> clade, light yellow: <italic><tp:taxon-name><tp:taxon-name-part taxon-name-part-type="genus" reg="Nannaria">N.</tp:taxon-name-part> <tp:taxon-name-part taxon-name-part-type="species" reg="paupertas">paupertas</tp:taxon-name-part></tp:taxon-name></italic> clade, green: <italic><tp:taxon-name><tp:taxon-name-part taxon-name-part-type="genus" reg="Nannaria">N.</tp:taxon-name-part> <tp:taxon-name-part taxon-name-part-type="species" reg="mcelroyorum">mcelroyorum</tp:taxon-name-part></tp:taxon-name></italic> clade, cranberry pink: <italic><tp:taxon-name><tp:taxon-name-part taxon-name-part-type="genus" reg="Nannaria">N.</tp:taxon-name-part> <tp:taxon-name-part taxon-name-part-type="species" reg="tasskelsoae">tasskelsoae</tp:taxon-name-part></tp:taxon-name></italic> clade, turquoise: <italic><tp:taxon-name><tp:taxon-name-part taxon-name-part-type="genus" reg="Nannaria">N.</tp:taxon-name-part> <tp:taxon-name-part taxon-name-part-type="species" reg="castanea">castanea</tp:taxon-name-part></tp:taxon-name></italic> clade, lime green: <italic><tp:taxon-name><tp:taxon-name-part taxon-name-part-type="genus" reg="Nannaria">N.</tp:taxon-name-part> <tp:taxon-name-part taxon-name-part-type="species" reg="laminata">laminata</tp:taxon-name-part></tp:taxon-name></italic> clade, purple: <italic><tp:taxon-name><tp:taxon-name-part taxon-name-part-type="genus" reg="Nannaria">N.</tp:taxon-name-part> <tp:taxon-name-part taxon-name-part-type="species" reg="ambulatrix">ambulatrix</tp:taxon-name-part></tp:taxon-name></italic> clade, yellow: <italic><tp:taxon-name><tp:taxon-name-part taxon-name-part-type="genus" reg="Nannaria">N.</tp:taxon-name-part> <tp:taxon-name-part taxon-name-part-type="species" reg="ignis">ignis</tp:taxon-name-part></tp:taxon-name></italic> clade, camo green: <italic><tp:taxon-name><tp:taxon-name-part taxon-name-part-type="genus" reg="Nannaria">N.</tp:taxon-name-part> <tp:taxon-name-part taxon-name-part-type="species" reg="tennesseensis">tennesseensis</tp:taxon-name-part></tp:taxon-name></italic> clade, blue: <italic><tp:taxon-name><tp:taxon-name-part taxon-name-part-type="genus" reg="Nannaria">N.</tp:taxon-name-part> <tp:taxon-name-part taxon-name-part-type="species" reg="ohionis">ohionis</tp:taxon-name-part></tp:taxon-name></italic> clade, light pink: <italic><tp:taxon-name><tp:taxon-name-part taxon-name-part-type="genus" reg="Nannaria">N.</tp:taxon-name-part> <tp:taxon-name-part taxon-name-part-type="species" reg="blackmountainensis">blackmountainensis</tp:taxon-name-part></tp:taxon-name></italic> clade, forest green: <italic><tp:taxon-name><tp:taxon-name-part taxon-name-part-type="genus" reg="Nannaria">N.</tp:taxon-name-part> <tp:taxon-name-part taxon-name-part-type="species" reg="terricola">terricola</tp:taxon-name-part></tp:taxon-name></italic> clade, red: <italic><tp:taxon-name><tp:taxon-name-part taxon-name-part-type="genus" reg="Nannaria">N.</tp:taxon-name-part> <tp:taxon-name-part taxon-name-part-type="species" reg="minor">minor</tp:taxon-name-part></tp:taxon-name></italic> clade.</p></caption><graphic xmlns:xlink="http://www.w3.org/1999/xlink" xlink:href="zookeys-1030-001-g113.jpg" position="float" orientation="portrait" xlink:type="simple" id="oo_531216.jpg"><uri content-type="original_file" xlink:type="simple">https://binary.pensoft.net/fig/531216</uri></graphic></fig><fig id="F114" position="float" orientation="portrait"><object-id xmlns:xlink="http://www.w3.org/1999/xlink" content-type="doi" xlink:type="simple">10.3897/zookeys.1030.62544.figure114</object-id><object-id xmlns:xlink="http://www.w3.org/1999/xlink" content-type="arpha" xlink:type="simple">B95000F7-1A3D-50BB-A0D6-0087A693A5DE</object-id><label>Figure 114.</label><caption><p>Geographic distributions of the 18 <italic><tp:taxon-name><tp:taxon-name-part taxon-name-part-type="genus" reg="Nannaria"/><tp:taxon-name-part taxon-name-part-type="species" reg="minor">minor</tp:taxon-name-part></tp:taxon-name></italic> group clades. Black dot: <italic><tp:taxon-name><tp:taxon-name-part taxon-name-part-type="genus" reg="Nannaria">Nannaria</tp:taxon-name-part> <tp:taxon-name-part taxon-name-part-type="species" reg="scholastica">scholastica</tp:taxon-name-part></tp:taxon-name></italic>, sky blue: <italic><tp:taxon-name><tp:taxon-name-part taxon-name-part-type="genus" reg="Nannaria">N.</tp:taxon-name-part> <tp:taxon-name-part taxon-name-part-type="species" reg="domestica">domestica</tp:taxon-name-part></tp:taxon-name></italic> clade, orange: <italic><tp:taxon-name><tp:taxon-name-part taxon-name-part-type="genus" reg="Nannaria">N.</tp:taxon-name-part> <tp:taxon-name-part taxon-name-part-type="species" reg="fowleri">fowleri</tp:taxon-name-part></tp:taxon-name></italic> clade, white: <italic><tp:taxon-name><tp:taxon-name-part taxon-name-part-type="genus" reg="Nannaria">N.</tp:taxon-name-part> <tp:taxon-name-part taxon-name-part-type="species" reg="paupertas">paupertas</tp:taxon-name-part></tp:taxon-name></italic> clade, dark green: <italic><tp:taxon-name><tp:taxon-name-part taxon-name-part-type="genus" reg="Nannaria">Nannaria</tp:taxon-name-part></tp:taxon-name></italic> ‘Murphy’ clade, green: <italic><tp:taxon-name><tp:taxon-name-part taxon-name-part-type="genus" reg="Nannaria">N.</tp:taxon-name-part> <tp:taxon-name-part taxon-name-part-type="species" reg="mcelroyorum">mcelroyorum</tp:taxon-name-part></tp:taxon-name></italic> clade, burnt orange: <italic><tp:taxon-name><tp:taxon-name-part taxon-name-part-type="genus" reg="Nannaria">N.</tp:taxon-name-part> <tp:taxon-name-part taxon-name-part-type="species" reg="hardeni">hardeni</tp:taxon-name-part></tp:taxon-name></italic>, brown: <italic><tp:taxon-name><tp:taxon-name-part taxon-name-part-type="genus" reg="Nannaria">N.</tp:taxon-name-part> <tp:taxon-name-part taxon-name-part-type="species" reg="serpens">serpens</tp:taxon-name-part></tp:taxon-name></italic> clade, turquoise: <italic><tp:taxon-name><tp:taxon-name-part taxon-name-part-type="genus" reg="Nannaria">N.</tp:taxon-name-part> <tp:taxon-name-part taxon-name-part-type="species" reg="castanea">castanea</tp:taxon-name-part></tp:taxon-name></italic> clade, neon green: <italic><tp:taxon-name><tp:taxon-name-part taxon-name-part-type="genus" reg="Nannaria">N.</tp:taxon-name-part> <tp:taxon-name-part taxon-name-part-type="species" reg="laminata">laminata</tp:taxon-name-part></tp:taxon-name></italic> clade, cranberry pink: <italic><tp:taxon-name><tp:taxon-name-part taxon-name-part-type="genus" reg="Nannaria">N.</tp:taxon-name-part> <tp:taxon-name-part taxon-name-part-type="species" reg="tasskelsoae">tasskelsoae</tp:taxon-name-part></tp:taxon-name></italic> clade, camo green: <italic><tp:taxon-name><tp:taxon-name-part taxon-name-part-type="genus" reg="Nannaria">N.</tp:taxon-name-part> <tp:taxon-name-part taxon-name-part-type="species" reg="tennesseensis">tennesseensis</tp:taxon-name-part></tp:taxon-name></italic> clade, yellow: <italic><tp:taxon-name><tp:taxon-name-part taxon-name-part-type="genus" reg="Nannaria">N.</tp:taxon-name-part> <tp:taxon-name-part taxon-name-part-type="species" reg="ignis">ignis</tp:taxon-name-part></tp:taxon-name></italic> clade, blue: <italic><tp:taxon-name><tp:taxon-name-part taxon-name-part-type="genus" reg="Nannaria">N.</tp:taxon-name-part> <tp:taxon-name-part taxon-name-part-type="species" reg="ohionis">ohionis</tp:taxon-name-part></tp:taxon-name></italic> clade, pink: <italic><tp:taxon-name><tp:taxon-name-part taxon-name-part-type="genus" reg="Nannaria">N.</tp:taxon-name-part> <tp:taxon-name-part taxon-name-part-type="species" reg="blackmountainensis">blackmountainensis</tp:taxon-name-part></tp:taxon-name></italic> clade, light green: <italic><tp:taxon-name><tp:taxon-name-part taxon-name-part-type="genus" reg="Nannaria">N.</tp:taxon-name-part> <tp:taxon-name-part taxon-name-part-type="species" reg="terricola">terricola</tp:taxon-name-part></tp:taxon-name></italic> clade, purple: <italic><tp:taxon-name><tp:taxon-name-part taxon-name-part-type="genus" reg="Nannaria">N.</tp:taxon-name-part> <tp:taxon-name-part taxon-name-part-type="species" reg="ambulatrix">ambulatrix</tp:taxon-name-part></tp:taxon-name></italic> clade, red: <italic><tp:taxon-name><tp:taxon-name-part taxon-name-part-type="genus" reg="Nannaria">N.</tp:taxon-name-part> <tp:taxon-name-part taxon-name-part-type="species" reg="minor">minor</tp:taxon-name-part></tp:taxon-name></italic> clade.</p></caption><graphic xmlns:xlink="http://www.w3.org/1999/xlink" xlink:href="zookeys-1030-001-g114.jpg" position="float" orientation="portrait" xlink:type="simple" id="oo_531217.jpg"><uri content-type="original_file" xlink:type="simple">https://binary.pensoft.net/fig/531217</uri></graphic></fig></tp:treatment-sec><tp:treatment-sec><!--Section generated to contain objects referenced in tp:taxon-treatment.--><supplementary-material xmlns:xlink="http://www.w3.org/1999/xlink" id="S7" position="float" orientation="portrait" xlink:type="simple"><object-id content-type="doi" xlink:type="simple">10.3897/zookeys.1030.62544.suppl7</object-id><object-id content-type="arpha" xlink:type="simple">6969AE89-47BF-53EE-8EDA-D8DDDB1C7023</object-id><label>Supplementary material 7</label><caption><p>Suppl. material <xref ref-type="supplementary-material" rid="S7">7</xref></p></caption><statement content-type="dataType"><label>Data type</label><p>occurrences</p></statement><statement content-type="notes"><label>Explanation note</label><p>Materials examined.</p></statement><media xlink:href="zookeys-1030-001-s007.xlsx" position="float" orientation="portrait" xlink:type="simple" id="oo_531240.xlsx"><uri content-type="original_file" xlink:type="simple">https://binary.pensoft.net/file/531240</uri></media><permissions><license xlink:type="simple"><license-p>This dataset is made available under the Open Database License (http://opendatacommons.org/licenses/odbl/1.0/). The Open Database License (ODbL) is a license agreement intended to allow users to freely share, modify, and use this Dataset while maintaining this same freedom for others, provided that the original source and author(s) are credited.</license-p></license></permissions><attrib specific-use="authors">Means JC, Hennen DA, Marek PM</attrib></supplementary-material><fig id="F129" position="float" orientation="portrait"><object-id xmlns:xlink="http://www.w3.org/1999/xlink" content-type="doi" xlink:type="simple">10.3897/zookeys.1030.62544.figure129</object-id><object-id xmlns:xlink="http://www.w3.org/1999/xlink" content-type="arpha" xlink:type="simple">7512B963-6790-5B97-A38C-99150120692D</object-id><label>Figure 129.</label><caption><p>Distribution map of <italic><tp:taxon-name><tp:taxon-name-part taxon-name-part-type="genus" reg="Nannaria">Nannaria</tp:taxon-name-part> <tp:taxon-name-part taxon-name-part-type="species" reg="minor">minor</tp:taxon-name-part></tp:taxon-name></italic> species group collection localities west of the Appalachians.</p></caption><graphic xmlns:xlink="http://www.w3.org/1999/xlink" xlink:href="zookeys-1030-001-g129.jpg" position="float" orientation="portrait" xlink:type="simple" id="oo_531232.jpg"><uri content-type="original_file" xlink:type="simple">https://binary.pensoft.net/fig/531232</uri></graphic></fig></tp:treatment-sec><ref-list><ref id="B52"><mixed-citation xmlns:xlink="http://www.w3.org/1999/xlink" xlink:type="simple"><person-group><name name-style="western"><surname>Means</surname><given-names>JC</given-names></name><name name-style="western"><surname>Hennen</surname><given-names>DA</given-names></name><name name-style="western"><surname>Tanabe</surname><given-names>T</given-names></name><name name-style="western"><surname>Marek</surname><given-names>PE</given-names></name></person-group> (<year>2021</year>) <article-title>Phylogenetic systematics of the millipede family <tp:taxon-name><tp:taxon-name-part taxon-name-part-type="family">Xystodesmidae</tp:taxon-name-part></tp:taxon-name>.</article-title><source>Insect Systematics and Diversity</source><volume>5</volume>: <fpage>1</fpage>–<lpage>26</lpage>. <ext-link xlink:type="simple" ext-link-type="doi" xlink:href="10.1093/isd/ixab003">https://doi.org/10.1093/isd/ixab003</ext-link></mixed-citation></ref><ref id="B28"><mixed-citation xmlns:xlink="http://www.w3.org/1999/xlink" xlink:type="simple"><person-group><name name-style="western"><surname>Hennen</surname><given-names>DA</given-names></name><name name-style="western"><surname>Shelley</surname><given-names>RM</given-names></name></person-group> (<year>2015</year>) <article-title>A contribution on the milliped tribe <tp:taxon-name><tp:taxon-name-part taxon-name-part-type="tribe">Nannariini</tp:taxon-name-part></tp:taxon-name> (<tp:taxon-name><tp:taxon-name-part taxon-name-part-type="order">Polydesmida</tp:taxon-name-part></tp:taxon-name>: <tp:taxon-name><tp:taxon-name-part taxon-name-part-type="family">Xystodesmidae</tp:taxon-name-part></tp:taxon-name>): Revalidation of <italic><tp:taxon-name><tp:taxon-name-part taxon-name-part-type="genus">Mimuloria</tp:taxon-name-part></tp:taxon-name></italic> Chamberlin 1928; identities of <italic><tp:taxon-name><tp:taxon-name-part taxon-name-part-type="genus">Fontaria</tp:taxon-name-part> <tp:taxon-name-part taxon-name-part-type="species">oblonga</tp:taxon-name-part></tp:taxon-name></italic> C. L. Koch 1847, and <italic><tp:taxon-name><tp:taxon-name-part taxon-name-part-type="genus">Nannaria</tp:taxon-name-part> <tp:taxon-name-part taxon-name-part-type="species">minor</tp:taxon-name-part></tp:taxon-name></italic> Chamberlin 1918; elucidation of the tribal range; and commentaries on <italic><tp:taxon-name><tp:taxon-name-part taxon-name-part-type="genus">Nannaria</tp:taxon-name-part></tp:taxon-name></italic> Chamberlin 1918, and <italic><tp:taxon-name><tp:taxon-name-part taxon-name-part-type="genus">Oenomaea</tp:taxon-name-part></tp:taxon-name></italic> Hoffman 1964.</article-title><source><tp:taxon-name><tp:taxon-name-part taxon-name-part-type="class">Insecta</tp:taxon-name-part></tp:taxon-name> Mundi</source><volume>0418</volume>: <fpage>1</fpage>–<lpage>21</lpage>. <ext-link xlink:type="simple" ext-link-type="uri" xlink:href="http://digitalcommons.unl.edu/insectamundi/924">http://digitalcommons.unl.edu/insectamundi/924</ext-link></mixed-citation></ref></ref-list></tp:taxon-treatment>
