# Supplementary material for: A revision of the minor species group in the millipede genus Nannaria Chamberlin, 1918 (Diplopoda, Polydesmida, Xystodesmidae)
Source: Zookeys. 2021 Apr 13;1030:1–180. doi: 10.3897/zookeys.1030.62544 (PMC8060247; doi:10.3897/zookeys.1030.62544)
Supplement: Supplementary material 7 — Suppl. material 7 [file zookeys-1030-001-s007.xlsx]

## Sheet: occurrences
catalogNumber	scientificNameAuthorship	genus	specificEpithet	recordedBy	recordNumber	eventDate	year	month	day	habitat	lifeStage	sex	individualCount	preparations	country	stateProvince	county	locality	decimalLatitude	decimalLongitude	coordinateUncertaintyInMeters	minimumElevationInMeters	references	institutionCode	collectionCode	typeStatus
MPE03150	Means, Hennen, & Marek, 2021	Nannaria	alpina	D. A. Hennen, J. C. Means	DAH-2017-0927-01	2017-09-27	2017	9	27	Moist woods along trail, dark soil with tulip poplar, maple, ash litter. 1:19-3:50 PM.	Adult	Male	1	whole animal, 70% isopropanol	USA	Kentucky	Pulaski	Alpine: Boone National Forest, Alpine Recreation Area off hwy 27	36.9156	-84.5183	9	360	https://scan-bugs.org:443/portal/collections/individual/index.php?occid=30291122	VPI	VTEC	Holotype
MPE03199	Means, Hennen, & Marek, 2021	Nannaria	alpina	D. A. Hennen, J. C. Means	DAH-2017-0927-01	2017-09-27	2017	9	27	Moist woods along trail, dark soil with tulip poplar, maple, ash litter. 1:19-3:50 PM.	Adult	Female	1	whole animal, 70% isopropanol	USA	Kentucky	Pulaski	Alpine: Boone National Forest, Alpine Recreation Area off hwy 27	36.9156	-84.5183	9	360	https://scan-bugs.org:443/portal/collections/individual/index.php?occid=30291127	VMNH	VMNH	Paratype
MPE03200	Means, Hennen, & Marek, 2021	Nannaria	alpina	D. A. Hennen, J. C. Means	DAH-2017-0927-01	2017-09-27	2017	9	27	Moist woods along trail, dark soil with tulip poplar, maple, ash litter. 1:19-3:50 PM.	Adult	Female	1	whole animal, 70% isopropanol	USA	Kentucky	Pulaski	Alpine: Boone National Forest, Alpine Recreation Area off hwy 27	36.9156	-84.5183	9	360	https://scan-bugs.org:443/portal/collections/individual/index.php?occid=30291128	VPI	VTEC	Paratype
MPE03201	Means, Hennen, & Marek, 2021	Nannaria	alpina	D. A. Hennen, J. C. Means	DAH-2017-0927-01	2017-09-27	2017	9	27	Moist woods along trail, dark soil with tulip poplar, maple, ash litter. 1:19-3:50 PM.	Adult	Female	1	whole animal, 70% isopropanol	USA	Kentucky	Pulaski	Alpine: Boone National Forest, Alpine Recreation Area off hwy 27	36.9156	-84.5183	9	360	https://scan-bugs.org:443/portal/collections/individual/index.php?occid=30291130	VPI	VTEC	Paratype
MPE03768	Means, Hennen, & Marek, 2021	Nannaria	alpina	D. A. Hennen, J. C. Means	DAH-2017-0927-01	2017-09-27	2017	9	27	Moist woods along trail, dark soil with tulip poplar, maple, ash litter. 1:19-3:50 PM.	Adult	Female	1	whole animal, 100% ethanol	USA	Kentucky	Pulaski	Alpine: Boone National Forest, Alpine Recreation Area off hwy 27	36.9156	-84.5183	9	360	https://scan-bugs.org:443/portal/collections/individual/index.php?occid=31525205	VMNH	VMNH	Paratype
MPE00166	Means, Hennen, & Marek, 2021	Nannaria	ambulatrix	J. C. Means	JCM-2014-018	2014-09-09	2014	9	9	ex stinging nettle, maple, oak	Adult	Male	1	whole animal, 100% ethanol	USA	Virginia	Smyth	Side of road (VA-16) on west slope of Big Walker Mtn, ca. 3 mi W of Hungry Mother State Park	36.9113	-81.5317	6	1054	https://scan-bugs.org:443/portal/collections/individual/index.php?occid=30722436	VPI	VTEC	Paratype
MPE00167	Means, Hennen, & Marek, 2021	Nannaria	ambulatrix	J. C. Means	JCM-2014-018	2014-09-09	2014	9	9	ex stinging nettle, maple, oak	adult	Male	1	whole animal, 100% ethanol	USA	Virginia	Smyth	Side of road (VA-16) on west slope of Big Walker Mtn., ca. 3 miles W Hungry Mother State Park	36.9113	-81.5317	6	1054	https://scan-bugs.org:443/portal/collections/individual/index.php?occid=18033981	VPI	VTEC	Paratype
MPE00169	Means, Hennen, & Marek, 2021	Nannaria	ambulatrix	J. C. Means	JCM-2014-018	2014-09-09	2014	9	9	ex stinging nettle, maple, oak	adult	Female	1	whole animal, 70% isopropanol	USA	Virginia	Smyth	Side of road (VA-16) on west slope of Big Walker Mtn, ca. 3 mi W of Hungry Mother State Park	36.9113	-81.5317	6	1054	https://scan-bugs.org:443/portal/collections/individual/index.php?occid=18033984	VMNH	VMNH	Paratype
MPE00174	Means, Hennen, & Marek, 2021	Nannaria	ambulatrix	J. C. Means	JCM-2014-018	2014-09-09	2014	9	9	ex stinging nettle, maple, oak	adult	Female	1	whole animal, 70% isopropanol	USA	Virginia	Smyth	Side of road (VA-16) on west slope of Big Walker Mtn, ca. 3 mi W of Hungry Mother State Park	36.9113	-81.5317	6	1054	https://scan-bugs.org:443/portal/collections/individual/index.php?occid=18033995	VPI	VTEC	Paratype
MPE00178	Means, Hennen, & Marek, 2021	Nannaria	ambulatrix	J. C. Means	JCM-2014-018	2014-09-09	2014	9	9	ex stinging nettle, maple, oak	adult	Male	1		USA	Virginia	Smyth	Side of road (VA-16) on west slope of Big Walker Mtn, ca. 3 mi W of Hungry Mother State Park	36.9113	-81.5317	6	1054	https://scan-bugs.org:443/portal/collections/individual/index.php?occid=18034013	VPI	VTEC	Holotype
MPE00179	Means, Hennen, & Marek, 2021	Nannaria	ambulatrix	J. C. Means	JCM-2014-018	2014-09-09	2014	9	9	ex stinging nettle, maple, oak	adult	Male	1		USA	Virginia	Smyth	Side of road (VA-16) on west slope of Big Walker Mtn, ca. 3 mi W of Hungry Mother State Park	36.9113	-81.5317	6	1054	https://scan-bugs.org:443/portal/collections/individual/index.php?occid=18034021	VMNH	VMNH	Paratype
MPE00180	Means, Hennen, & Marek, 2021	Nannaria	ambulatrix	J. C. Means	JCM-2014-018	2014-09-09	2014	9	9	ex stinging nettle, maple, oak	adult	Male	1		USA	Virginia	Smyth	Side of road (VA-16) on west slope of Big Walker Mtn, ca. 3 mi W of Hungry Mother State Park	36.9113	-81.5317	6	1054	https://scan-bugs.org:443/portal/collections/individual/index.php?occid=18034032	VMNH	VMNH	Paratype
MPE02286	Means, Hennen, & Marek, 2021	Nannaria	ambulatrix	J. C. Means, D. A. Hennen, V. Wong	JCM-2017-002	2017-02-11	2017	2	11	Hillside by small stream, oak-beech forest w/ moist litter	Adult	Male	1	whole animal, 70% isopropanol	USA	Virginia	Washington	Mendota: Anderson Rd.	36.7219	-82.2771		464	https://scan-bugs.org:443/portal/collections/individual/index.php?occid=26091100	VPI	VTEC
MPE03789	Means, Hennen, & Marek, 2021	Nannaria	ambulatrix	D. A. Hennen, J. C. Means, P. E. Marek	DAH-2018-0212-01	2018-02-12	2018	2	12	Moist hillside during light rain, clay soil, woods of oak, maple, beech, buckeye, some red cedar. 10 AM-12 PM.	Adult	Male	1	whole animal, 70% isopropanol	USA	Virginia	Washington	Mendota: steep hillside beside intersection of CR 614 and CR 620, near Holston River	36.7146	-82.2807	5	381	https://scan-bugs.org:443/portal/collections/individual/index.php?occid=31528152	VPI	VTEC
MPE03794	Means, Hennen, & Marek, 2021	Nannaria	ambulatrix	D. A. Hennen, J. C. Means, P. E. Marek	PEM-2018-002	2018-02-12	2018	2	12	Eastern red cedar, oak woods. 16:00.	Adult	Male	1	whole animal, 70% isopropanol	USA	Virginia	Washington	Mendota: Fugate Gap	36.7285	-82.3026	2	609	https://scan-bugs.org:443/portal/collections/individual/index.php?occid=31529044	VPI	VTEC
MPE03795	Means, Hennen, & Marek, 2021	Nannaria	ambulatrix	D. A. Hennen, J. C. Means, P. E. Marek	PEM-2018-002	2018-02-12	2018	2	12	Eastern red cedar, oak woods. 16:00.	Adult	Female	1	whole animal, 70% isopropanol	USA	Virginia	Washington	Mendota: Fugate Gap	36.7285	-82.3026	2	609	https://scan-bugs.org:443/portal/collections/individual/index.php?occid=31529043	VPI	VTEC
MPE03797	Means, Hennen, & Marek, 2021	Nannaria	ambulatrix	D. A. Hennen, J. C. Means, P. E. Marek	PEM-2018-001	2018-02-12	2018	2	12	Beech, oak woods. 14:00.	Adult	Female	1	whole animal, 70% isopropanol	USA	Virginia	Washington	Mendota: VA-620, ~1 road km NE jct w/VA-614	36.7193	-82.2776	3	287	https://scan-bugs.org:443/portal/collections/individual/index.php?occid=31529022	VPI	VTEC
MPE03799	Means, Hennen, & Marek, 2021	Nannaria	ambulatrix	D. A. Hennen, J. C. Means, P. E. Marek	PEM-2018-001	2018-02-12	2018	2	12	Beech, oak woods. 14:00.	Adult	Female	1	whole animal, 70% isopropanol	USA	Virginia	Washington	Mendota: VA-620, ~1 road km NE jct w/VA-614	36.7193	-82.2776	3	287	https://scan-bugs.org:443/portal/collections/individual/index.php?occid=31529024	VPI	VTEC
MPE03800	Means, Hennen, & Marek, 2021	Nannaria	ambulatrix	D. A. Hennen, J. C. Means, P. E. Marek	PEM-2018-002	2018-02-12	2018	2	12	Eastern red cedar, oak woods. 16:00.	Adult	Male	1	whole animal, 70% isopropanol	USA	Virginia	Washington	Mendota: Fugate Gap	36.7285	-82.3026	2	609	https://scan-bugs.org:443/portal/collections/individual/index.php?occid=31529045	VPI	VTEC
MPE03801	Means, Hennen, & Marek, 2021	Nannaria	ambulatrix	D. A. Hennen, J. C. Means, P. E. Marek	PEM-2018-002	2018-02-12	2018	2	12	Eastern red cedar, oak woods. 16:00.	Adult	Male	1	whole animal, 70% isopropanol	USA	Virginia	Washington	Mendota: Fugate Gap	36.7285	-82.3026	2	609	https://scan-bugs.org:443/portal/collections/individual/index.php?occid=31529046	VPI	VTEC
MPE03802	Means, Hennen, & Marek, 2021	Nannaria	ambulatrix	D. A. Hennen, J. C. Means, P. E. Marek	PEM-2018-002	2018-02-12	2018	2	12	Eastern red cedar, oak woods. 16:00.	Adult	Male	1	whole animal, 70% isopropanol	USA	Virginia	Washington	Mendota: Fugate Gap	36.7285	-82.3026	2	609	https://scan-bugs.org:443/portal/collections/individual/index.php?occid=31529048	VPI	VTEC
MPE03803	Means, Hennen, & Marek, 2021	Nannaria	ambulatrix	D. A. Hennen, J. C. Means, P. E. Marek	PEM-2018-002	2018-02-12	2018	2	12	Eastern red cedar, oak woods. 16:00.	Adult	Male	1	whole animal, 70% isopropanol	USA	Virginia	Washington	Mendota: Fugate Gap	36.7285	-82.3026	2	609	https://scan-bugs.org:443/portal/collections/individual/index.php?occid=31529049	VPI	VTEC
MPE03804	Means, Hennen, & Marek, 2021	Nannaria	ambulatrix	D. A. Hennen, J. C. Means, P. E. Marek	PEM-2018-002	2018-02-12	2018	2	12	Eastern red cedar, oak woods. 16:00.	Adult	Female	1	whole animal, 70% isopropanol	USA	Virginia	Washington	Mendota: Fugate Gap	36.7285	-82.3026	2	609	https://scan-bugs.org:443/portal/collections/individual/index.php?occid=31529051	VPI	VTEC
MPE04240	Means, Hennen, & Marek, 2021	Nannaria	ambulatrix	D. A. Hennen, J. C. Means, P. E. Marek	PEM-2018-001	2018-02-12	2018	2	12	Beech, oak woods. 14:00.	Adult	Male	1	whole animal, 70% isopropanol	USA	Virginia	Washington	Mendota: VA-620, ~1 road km NE jct w/VA-614	36.7193	-82.2776	3	287	https://scan-bugs.org:443/portal/collections/individual/index.php?occid=34443489	VPI	VTEC
MPE04270	Means, Hennen, & Marek, 2021	Nannaria	ambulatrix	J. C. Means, D. A. Hennen, P. E. Marek	PEM-2018-001	2018-02-12	2018	2	12	Beech oak	Adult	Female	1	Whole animal, 70% isopropanol	USA	Virginia	Washington	VA-620, ~ 1 rd km NE jct w/ VA-614	36.7193	-82.2776		287	https://scan-bugs.org:443/portal/collections/individual/index.php?occid=34457265	VPI	VTEC
NAN0124	Means, Hennen, & Marek, 2021	Nannaria	ambulatrix	J. S. Beard		2009-08-05	2009	8	5		Adult	Male	1		USA	Virginia	Smyth	Hungry Mother State Park, inside Hemlock Haven conference center	36.8914	-81.5249				VMNH	VMNH
NAN0137	Means, Hennen, & Marek, 2021	Nannaria	ambulatrix	VMNH Survey		1998-06-11	1998	6	11		Adult	Male	1		USA	Virginia	Washington	DF site off Va. 620, 1 km E of Mendota	36.7108	-82.2904				VMNH	VMNH
NAN0307	Means, Hennen, & Marek, 2021	Nannaria	ambulatrix	Museum Survey		8 Aug - 2 Dec 1997	1997				Adult	Male	7	whole animal, 70% isopropanol	USA	Virginia	Washington	DF site off VA. 620, ca 2 mi NE of Mendota	36.7313	-82.2761				VMNH	VMNH
NAN0308	Means, Hennen, & Marek, 2021	Nannaria	ambulatrix	R. L. Hoffman		1960-06-15	1960	6	15		Adult	Male	1	whole animal, 70% isopropanol	USA	Virginia	Washington	Abram's Fall, ca 2 mi SW of Benhams, end of Va. 614	36.6581	-82.2439				VMNH	VMNH
NAN0310	Means, Hennen, & Marek, 2021	Nannaria	ambulatrix	R. L. Hoffman		1956-09-09	1956	9	9		Adult	Male	1	whole animal, 70% isopropanol	USA	Virginia	Smyth	Big Walker Mountain, ca. 3 mi. west of Hungry Mother State Park on Va. 16, west slope	36.9104	-81.5334				VMNH	VMNH
MPE02983	Chamberlin, 1918	Nannaria	ambulatrix	D. A. Hennen, J. C. Means, V. Wong	DAH-2017-0211-02	2017-02-11	2017	2	11	Deciduous litter, maple, sycamore, oak, rhododendron, hemlock. Much trash around. 5:30 PM.	Adult	Female	1	whole animal, 70% isopropanol	USA	Virginia	Washington	Brumley Gap: John Douglas Wayside Park	36.7941	-82.0905	4	592	https://scan-bugs.org:443/portal/collections/individual/index.php?occid=30634177	VPI	VTEC
MPE02419	Means, Hennen, & Marek, 2021	Nannaria	asta	C. W. Harden	CWH-2017-005	2017-03-24	2017	3	24	Active on trail at night	Adult	Male	1	whole animal, 70% isopropanol	USA	Virginia	Wythe	Crawfish Valley, Channel Rock, follow trail about 1.5 miles from Strawberry Rd. end	36.9586	-81.3189		770	https://scan-bugs.org:443/portal/collections/individual/index.php?occid=27714139	VPI	VTEC	Holotype
MPE02421	Means, Hennen, & Marek, 2021	Nannaria	asta	C. W. Harden	CWH-2017-006	2017-03-24	2017	3	24	Grass, road in open habitat	Adult	Male	1	whole animal, 70% isopropanol	USA	Virginia	Wythe	Crawfish Valley, active on crawfish trail at night, ~3 miles NW of Blacklick	36.9811	-81.2934		715	https://scan-bugs.org:443/portal/collections/individual/index.php?occid=27716767	VPI	VTEC	Paratype
MPE02429	Means, Hennen, & Marek, 2021	Nannaria	asta	C. W. Harden	CWH-2017-006	2017-03-24	2017	3	24	Grass, road in open habitat	Adult	Male	1	whole animal, 70% isopropanol	USA	Virginia	Wythe	Crawfish Valley, active on crawfish trail at night, ~3 miles NW of Blacklick	36.9811	-81.2934		715	https://scan-bugs.org:443/portal/collections/individual/index.php?occid=27716762	VMNH	VMNH	Paratype
MPE02430	Means, Hennen, & Marek, 2021	Nannaria	asta	C. W. Harden	CWH-2017-006	2017-03-24	2017	3	24	Grass, road in open habitat	Adult	Male	1	whole animal, 70% isopropanol	USA	Virginia	Wythe	Crawfish Valley, active on crawfish trail at night, ~3 miles NW of Blacklick	36.9811	-81.2934		715	https://scan-bugs.org:443/portal/collections/individual/index.php?occid=27716765	VMNH	VMNH	Paratype
NAN0218	Means, Hennen, & Marek, 2021	Nannaria	asta	R. L. Hoffman		1978-05-30	1978	5	30		Adult	Male	1	whole animal, 70% isopropanol	USA	Virginia	Wythe	Rt. 643, ca. 4 mi. W of Ivanhoe	36.8337	-81.0424				VMNH	VMNH
NAN0051		Nannaria	Attica incertae sedis	W. A. Shear		1966-03-27	1966	3	27		Adult	Male	1		USA	West Virginia	Mercer	Athens	37.4222	-81.0164				VMNH	VMNH
NAN0052		Nannaria	Attica incertae sedis	W. A. Shear		1956-05-15	1956	5	15		Adult	Male	1		USA	West Virginia	Summers	Lick Creek	37.4846	-80.9115				VMNH	VMNH
NAN0133		Nannaria	Bina incertae sedis	R. L. Hoffman		1963-10-13	1963	10	13		Adult	Male	3		USA	North Carolina	Ashe	3 miles NW of Lansing	36.5299	-81.5494				VMNH	VMNH
NAN0140		Nannaria	Bina incertae sedis	R. L. Hoffman, Knight		1974-06-02	1974	6	2		Adult	Male	1		USA	Tennessee	Johnson	Backbone Rock Rec. Area S of Damascus	36.5939	-81.814				VMNH	VMNH
NAN0161		Nannaria	Bina incertae sedis	R. L. Hoffman		1969-09-04	1969	9	4		Adult	Male	14		USA	Tennessee	Johnson	Backbone Rock Rc. Area 4 mi. S of Damascus	36.5939	-81.814				VMNH	VMNH
NAN0162		Nannaria	Bina incertae sedis	R. L. Hoffman		1964-05-17	1974	5	17		Adult	Male	7		USA	North Carolina	Ashe	2 mi. E of Grayson	36.5361	-81.6478				VMNH	VMNH
NAN0163		Nannaria	Bina incertae sedis	R. L. Hoffman		1964-05-17	1974	5	17		Adult	Male	1		USA	North Carolina	Ashe	Bina	36.4836	-81.4992				VMNH	VMNH
NAN0181	Means, Hennen, & Marek, 2021	Nannaria	blackmountainensis	E.D. Cope							Adult	Male	1		USA	Tennessee		Cumberland Mtns.						VMNH	VMNH
NAN0182	Means, Hennen, & Marek, 2021	Nannaria	blackmountainensis	C.S. Hobson & D. Stevenson, VDNH Survey		1994-09-13	1994	9	13		Adult	Male	1		USA	Virginia	Scott	Powell Mtn off FS 642, ca 1 mi NW of Duffield, JNF	36.7311	-82.8071				VMNH	VMNH
NAN0183	Means, Hennen, & Marek, 2021	Nannaria	blackmountainensis	L. Hubricht		1964-06-04	1964	6	4		Adult	Male	1		USA	North Carolina	Avery	Wooded hillside at Plumtree	36.0269	-82.0081				VMNH	VMNH
NAN0184	Means, Hennen, & Marek, 2021	Nannaria	blackmountainensis	R. L. Hoffman		1976-09-26	1976	9	26		Adult	Male	1		USA	Kentucky	Bell	Pine Mountain State Park, trail to Honeymoon Falls	36.7435	-83.7122				VMNH	VMNH
NAN0185	Means, Hennen, & Marek, 2021	Nannaria	blackmountainensis	L. Hubricht		1951-05-02	1951	5	2		Adult	Male	1		USA	Tennessee	Carter	2.5 miles S of Burbank	36.1124	-82.1019				VMNH	VMNH
NAN0186	Means, Hennen, & Marek, 2021	Nannaria	blackmountainensis	Brooks		1941-08-09	1941	8	9		Adult	Male	6		USA	Tennessee	Carter	Roan Mtn.	36.1944	-82.071				VMNH	VMNH
NAN0294	Means, Hennen, & Marek, 2021	Nannaria	blackmountainensis	Dr. & Mrs. Brooks		1941-08-09	1941	8	9		Adult	Male	5		USA	Tennessee	Carter	N Slope, Roane Mtn.	36.1079	-82.128				VMNH	VMNH
NAN0493	Means, Hennen, & Marek, 2021	Nannaria	blackmountainensis	J.K. Ettman		1975-05-10	1975	5	10		Adult	Male	1		USA	Kentucky	Bell	Pine Mtn. S. P.	36.6844	-83.8352				NCSM	NCSM
NAN0498	Means, Hennen, & Marek, 2021	Nannaria	blackmountainensis	R. M. Shelley		1973-09-08	1973	9	8		Adult	Males & Females	11		USA	North Carolina	Avery	3.7 SSE Banner Elk, NC 105 & 184, Grandfather Mtn.	36.117	-81.8386				NCSM	NCSM
NAN0515	Means, Hennen, & Marek, 2021	Nannaria	blackmountainensis	J. C. Clamp		1975-10-11	1975	10	11		Adult	Male	1		USA	North Carolina	Watauga	Valle Crucis, NC 194, ~6S 1113	36.2092	-81.7784				NCSM	NCSM
NAN0518	Means, Hennen, & Marek, 2021	Nannaria	blackmountainensis	R. M. Shelley		1978-04-08	1978				Adult	Male	6	Originally in 70% Iso, transferred to 70% EToH	USA	North Carolina	Avery	Grandfather Mtn. back side, jct. NC 184 & 105	36.117	-81.8386				NCSM	NCSM
NAN0522	Means, Hennen, & Marek, 2021	Nannaria	blackmountainensis	D. J. Massee		1984-08-20	1984	8	20		Adult	Males & Females	3		USA	North Carolina	Avery	Newland	36.0873	-81.9273				NCSM	NCSM
NAN0545	Means, Hennen, & Marek, 2021	Nannaria	blackmountainensis	J. H. Ettman		1976-02-01	1976	2	1		Adult	Male	2	whole animal, 70% isopropanol	USA	Kentucky	Bell	Pine Mtn. St. Pk., Wildflower Garden Area	36.7359	-83.7379				NCSM	NCSM
SPC000540	Means, Hennen, & Marek, 2021	Nannaria	blackmountainensis	P. E. Marek	PEM-022-2005	2005-06-10	2005	6	10	maple	Adult	Female	1	whole animal, 70% isopropanol	USA	Virginia	Lee	Poor Valley, Pennington Gap, VA-621, ~ 1.6 km E US-421, on N facing slope	36.7768	-83.0157		460	https://scan-bugs.org:443/portal/collections/individual/index.php?occid=18028959	VPI	VTEC
SPC000652	Means, Hennen, & Marek, 2021	Nannaria	blackmountainensis	P. E. Marek, C. Spruill	PEM-2005-057	2005-07-25	2005	7	25	tulip, maple, oak, jewelweed, stinging nettle (14:00)		Male			USA	Kentucky	Harlan	Cumberland Mtn (N slope), Wagonroad Tunnel Trail	36.7328	-83.2216		691	https://scan-bugs.org:443/portal/collections/individual/index.php?occid=18029071	FMNH	FMNH	Paratype
SPC000794	Means, Hennen, & Marek, 2021	Nannaria	blackmountainensis	P. E. Marek, C. Spruill	PEM-2005-058	2005-07-26	2005	7	26	hemlock, maple, tulip, oak (15:00)	Adult	Female	1	whole animal, 70% isopropanol	USA	Kentucky	Harlan	Cumberland Mtn (N slope), Wagonroad Tunnel Trail	36.739	-83.2197		528	https://scan-bugs.org:443/portal/collections/individual/index.php?occid=18029213	VPI	VTEC
SPC001002	Means, Hennen, & Marek, 2021	Nannaria	blackmountainensis	P. E. Marek	PEM-2006-007	2006-05-31	2006	5	31	ex beneath jewel-weed in maple, oak, tulip forest		Male			USA	Kentucky	Harlan	Stone Mountain SNA, wooded slope above entrance ex US-421	36.7607	-83.14		597	https://scan-bugs.org:443/portal/collections/individual/index.php?occid=18029402	VMNH	VMNH	Paratype
SPC001009	Means, Hennen, & Marek, 2021	Nannaria	blackmountainensis	P. E. Marek	PEM-2006-007	2006-05-31	2006	5	31	ex beneath jewel-weed in maple, oak, tulip forest	Adult	Female	1	whole animal, 70% isopropanol	USA	Kentucky	Harlan	Stone Mountain SNA, wooded slope above entrance ex US-421	36.7607	-83.14		597	https://scan-bugs.org:443/portal/collections/individual/index.php?occid=18029409	VPI	VTEC	Paratype
SPC001090	Means, Hennen, & Marek, 2021	Nannaria	blackmountainensis	P. E. Marek, C.Hall, D. Beamer, M. Beamer		2011-05-10	2011	5	10		Adult	Male	1	whole animal, 70% isopropanol	USA	Kentucky	Harlan	Black Mtn summit, radar stn access rd off Black Mtn Ridge Rd, about 2.4 rd km E jct w/ KY-160	36.9156	-82.8931		1250	https://scan-bugs.org:443/portal/collections/individual/index.php?occid=18029486	VPI	VTEC	Holotype
SPC000177	Means, Hennen, & Marek, 2021	Nannaria	bobmareki	P. E. Marek	PEM-049-2003	2003-08-10	2003	8	10	ex beneath leaf litter (13:00)		Male			USA	Kentucky	Harlan	Pine Mtn., Blanton Forest St. Nature Prsrv., High Fork Br., nr cmpgrd ranger stn	36.8594	-83.3824		411	https://scan-bugs.org:443/portal/collections/individual/index.php?occid=18028614	VPI	VTEC
SPC000178	Means, Hennen, & Marek, 2021	Nannaria	bobmareki	P. E. Marek	PEM-049-2003	2003-08-10	2003	8	10	ex beneath leaf litter (13:00)		Male			USA	Kentucky	Harlan	Pine Mtn., Blanton Forest St. Nature Prsrv., High Fork Br., nr cmpgrd ranger stn	36.8594	-83.3824		411	https://scan-bugs.org:443/portal/collections/individual/index.php?occid=18028615	VPI	VTEC
SPC000179	Means, Hennen, & Marek, 2021	Nannaria	bobmareki	P. E. Marek	PEM-049-2003	2003-08-10	2003	8	10	ex beneath leaf litter (13:00)		Male			USA	Kentucky	Harlan	Pine Mtn., Blanton Forest St. Nature Prsrv., High Fork Br., nr cmpgrd ranger stn	36.8594	-83.3824		411	https://scan-bugs.org:443/portal/collections/individual/index.php?occid=18028616	VPI	VTEC
SPC000180	Means, Hennen, & Marek, 2021	Nannaria	bobmareki	P. E. Marek	PEM-049-2003	2003-08-10	2003	8	10	ex beneath leaf litter (13:00)	Adult	Male	1		USA	Kentucky	Harlan	Pine Mtn., Blanton Forest St. Nature Prsrv., High Fork Br., nr cmpgrd ranger stn	36.8594	-83.3824		411	https://scan-bugs.org:443/portal/collections/individual/index.php?occid=18028617	VPI	VTEC
SPC000181	Means, Hennen, & Marek, 2021	Nannaria	bobmareki	P. E. Marek	PEM-049-2003	2003-08-10	2003	8	10	ex beneath leaf litter (13:00)	Adult	Female	1		USA	Kentucky	Harlan	Pine Mtn., Blanton Forest St. Nature Prsrv., High Fork Br., nr cmpgrd ranger stn	36.8594	-83.3824		411	https://scan-bugs.org:443/portal/collections/individual/index.php?occid=18028618	VPI	VTEC
SPC000182	Means, Hennen, & Marek, 2021	Nannaria	bobmareki	P. E. Marek	PEM-049-2003	2003-08-10	2003	8	10	ex beneath leaf litter (13:00)	Adult	Male	1		USA	Kentucky	Harlan	Pine Mtn., Blanton Forest St. Nature Prsrv., High Fork Br., nr cmpgrd ranger stn	36.8594	-83.3824		411	https://scan-bugs.org:443/portal/collections/individual/index.php?occid=18028619	VPI	VTEC
SPC000183	Means, Hennen, & Marek, 2021	Nannaria	bobmareki	P. E. Marek	PEM-049-2003	2003-08-10	2003	8	10	ex beneath leaf litter (13:00)	Adult	Male	1		USA	Kentucky	Harlan	Pine Mtn., Blanton Forest St. Nature Prsrv., High Fork Br., nr cmpgrd ranger stn	36.8594	-83.3824		411	https://scan-bugs.org:443/portal/collections/individual/index.php?occid=18028620	VPI	VTEC
SPC001019	Means, Hennen, & Marek, 2021	Nannaria	bobmareki	P. E. Marek, B. Marek	PEM-2006-008	2006-07-26	2006	7	26	beneath leaves in maple, hemlock, cornus, sycamore, birch, tulip forest (19:00)		Male			USA	Kentucky	Leslie	Cawood Recreation Site, about 5.4 rd km N jct KY-221 & US-421	36.9365	-83.3729		417	https://scan-bugs.org:443/portal/collections/individual/index.php?occid=18029419	VPI	VTEC	Holotype
SPC001025	Means, Hennen, & Marek, 2021	Nannaria	bobmareki	P. E. Marek, B. Marek	PEM-2006-008	2006-07-26	2006	7	26	beneath leaves in maple, hemlock, cornus, sycamore, birch, tulip forest (19:00)		Male			USA	Kentucky	Leslie	Cawood Recreation Site, about 5.4 rd km N jct KY-221 & US-421	36.9365	-83.3729		417	https://scan-bugs.org:443/portal/collections/individual/index.php?occid=18029425	VMNH	VMNH	Paratype
SPC001026	Means, Hennen, & Marek, 2021	Nannaria	bobmareki	P. E. Marek, B. Marek	PEM-2006-008	2006-07-26	2006	7	26	beneath leaves in maple, hemlock, cornus, sycamore, birch, tulip forest (19:00)		Male			USA	Kentucky	Leslie	Cawood Recreation Site, about 5.4 rd km N jct KY-221 & US-421	36.9365	-83.3729		417	https://scan-bugs.org:443/portal/collections/individual/index.php?occid=18029426	FMNH	FMNH	Paratype
SPC001027	Means, Hennen, & Marek, 2021	Nannaria	bobmareki	P. E. Marek, B. Marek	PEM-2006-008	2006-07-26	2006	7	26	beneath leaves in maple, hemlock, cornus, sycamore, birch, tulip forest (19:00)		Male			USA	Kentucky	Leslie	Cawood Recreation Site, about 5.4 rd km N jct KY-221 & US-421	36.9365	-83.3729		417	https://scan-bugs.org:443/portal/collections/individual/index.php?occid=18029427	VPI	VTEC
SPC001028	Means, Hennen, & Marek, 2021	Nannaria	bobmareki	P. E. Marek, B. Marek	PEM-2006-008	2006-07-26	2006	7	26	beneath leaves in maple, hemlock, cornus, sycamore, birch, tulip forest (19:00)	Adult	Female	1	whole animal, 70% isopropanol	USA	Kentucky	Leslie	Cawood Recreation Site, about 5.4 rd km N jct KY-221 & US-421	36.9365	-83.3729		417	https://scan-bugs.org:443/portal/collections/individual/index.php?occid=18029428	VPI	VTEC	Paratype
SPC001083	Means, Hennen, & Marek, 2021	Nannaria	bobmareki	P. E. Marek, C. Hall, D. Beamer, M. Beamer	PEM-2007-003	2011-05-09	2011	5	9		Adult	Male	1		USA	Kentucky	Harlan	N slope Pine Mtn, James E Bickford Nature Preserve, Pine Mtn Settlement School	36.9473	-83.1807		587	https://scan-bugs.org:443/portal/collections/individual/index.php?occid=18029479	VPI	VTEC
MPE00992	Means, Hennen, & Marek, 2021	Nannaria	botrydium	D. A. Hennen, P. E. Marek	SUR-2016-045	2016-02-12	2016	2	12		adult	Male	1		USA	Virginia	Bland		37.1914	-81.165	2	754	https://scan-bugs.org:443/portal/collections/individual/index.php?occid=23543675	VMNH	VMNH	Paratype
MPE00993	Means, Hennen, & Marek, 2021	Nannaria	botrydium	P. E. Marek, D. A. Hennen	SUR-2016-047	2016-02-12	2016	2	12		Adult	Male	1		USA	Virginia	Bland		37.1892	-81.1634	2	738	https://scan-bugs.org:443/portal/collections/individual/index.php?occid=23543684	VPI	VTEC	Holotype
MPE01009	Means, Hennen, & Marek, 2021	Nannaria	botrydium	J. C. Means, P. E. Marek, Tyler	SUR-2016-057	2016-03-02	2016	3	2		Adult	Male	1	whole animal, 70% isopropanol	USA	Virginia	Bland		37.1931	-81.1827	2	905	https://scan-bugs.org:443/portal/collections/individual/index.php?occid=27721709	VPI	VTEC
MPE01011	Means, Hennen, & Marek, 2021	Nannaria	botrydium	J. C. Means, P. E. Marek, Tyler	SUR-2016-057	2016-03-02	2016	3	2		Adult	Male	1	whole animal, 70% isopropanol	USA	Virginia	Bland		37.1931	-81.1827	2	905	https://scan-bugs.org:443/portal/collections/individual/index.php?occid=27721699	VPI	VTEC
MPE01012	Means, Hennen, & Marek, 2021	Nannaria	botrydium	J. C. Means, P. E. Marek, Tyler	SUR-2016-052	2016-03-02	2016	3	2		Adult	Male	1	whole animal, 70% isopropanol	USA	Virginia	Bland		37.194	-81.1734	2	823	https://scan-bugs.org:443/portal/collections/individual/index.php?occid=27721823	VPI	VTEC
MPE01013	Means, Hennen, & Marek, 2021	Nannaria	botrydium	J. C. Means, P. E. Marek, Tyler	SUR-2016-053	2016-03-02	2016	3	2		Adult	Male	1	whole animal, 70% isopropanol	USA	Virginia	Bland		37.1937	-81.174	3	815	https://scan-bugs.org:443/portal/collections/individual/index.php?occid=27721809	VPI	VTEC
MPE01014	Means, Hennen, & Marek, 2021	Nannaria	botrydium	J. C. Means, P. E. Marek, Tyler	SUR-2016-056	2016-03-02	2016	3	2		Adult	Female	1	whole animal, 70% isopropanol	USA	Virginia	Bland		37.1931	-81.1822	2	900	https://scan-bugs.org:443/portal/collections/individual/index.php?occid=27721712	VPI	VTEC	Paratype
MPE01016	Means, Hennen, & Marek, 2021	Nannaria	botrydium	P. E. Marek, V. Wong, Tyler	SUR-2016-065	2016-03-07	2016	3	7		adult	Male	1		USA	Virginia	Bland		37.183	-81.1608	2	675	https://scan-bugs.org:443/portal/collections/individual/index.php?occid=23543685	VPI	VTEC
MPE03721	Means, Hennen, & Marek, 2021	Nannaria	botrydium	P. E. Marek, J. C. Means, A. Prewitt, Tyler, Renea	SUR-2016-104	2016-04-07	2016	4	7		Adult	Male	1	whole animal, 100% ethanol	USA	Virginia	Bland		37.1234	-81.1356	3	889	https://scan-bugs.org:443/portal/collections/individual/index.php?occid=30772454	VPI	VTEC
MPE03722	Means, Hennen, & Marek, 2021	Nannaria	botrydium	P. E. Marek, J. C. Means, A. Prewitt, Tyler, Renea	SUR-2016-104	2016-04-07	2016	4	7		Adult	Female	1	whole animal, 100% ethanol	USA	Virginia	Bland		37.1234	-81.1356	3	889	https://scan-bugs.org:443/portal/collections/individual/index.php?occid=30772457	VPI	VTEC
MPE03925	Means, Hennen, & Marek, 2021	Nannaria	botrydium	J. C. Means	JCM-2017-1112-01	2017-11-12	2017	11	12	Side of road, rhododendron, oak, maple	Adult	Male	1	whole animal, 70% isopropanol	USA	West Virginia	Mercer	Just over the WV state line on 460, ~ 2 miles SW of Glen Lyn on 219/8	37.3453	-80.9106		570	https://scan-bugs.org:443/portal/collections/individual/index.php?occid=32400993	VPI	VTEC
NAN0015	Means, Hennen, & Marek, 2021	Nannaria	botrydium	W. A. Shear		1972-09-09	1972	9	9		Adult	Male	4		USA	Virginia	Tazewell	Summit of east River Mtn., above Bluefield, WV 3000-3500 ft	37.2112	-81.3164				VMNH	VMNH
NAN0043	Means, Hennen, & Marek, 2021	Nannaria	botrydium	C. Chapman		1973-03-29	1973	3	29		Adult	Male	2		USA	Virginia	Tazewell	SE slope East River Mountain near Cove Creek	37.2067	-81.3072				VMNH	VMNH
NAN0081	Means, Hennen, & Marek, 2021	Nannaria	botrydium	W. J. Arnold		2000-10-08	2000	10	8		Adult	Male	1		USA	West Virginia	Randolph	Cheat Bridge, TNC Preserve 3850' Showers Fk at US 250 Spruce woods litter	38.6167	-79.8707				VMNH	VMNH
MPE03469	Chamberlin, 1918	Nannaria	botrydium	J. C. Means	JCM-2017-1112-01	2017-11-12	2017	11	12	Side of road, rhododendron, oak, maple	Adult	Female	1	whole animal, 70% isopropanol	USA	West Virginia	Mercer	Just over the WV state line on 460, ~ 2 miles SW of Glen Lyn on 219/8	37.3453	-80.9106		570	https://scan-bugs.org:443/portal/collections/individual/index.php?occid=30486151	VPI	VTEC
MPE02191	Means, Hennen, & Marek, 2021	Nannaria	breweri	J. C. Means, D. A. Hennen	JCM-2016-113	2016-10-09	2016	10	9	In shallow gully in pawpaw grove, dry deciduous litter of pawpaw, maple, spicebush, oak, elm	Adult	Male	1	whole animal, 70% isopropanol	USA	Tennessee	Hamblen	Morristown: Panther Creek State Park. In gully below parking lot at Spoone Recreation Area, near Ore Mine Trail	36.2167	-83.4056		373	https://scan-bugs.org:443/portal/collections/individual/index.php?occid=26090988	VPI	VTEC	Holotype
MPE02197	Means, Hennen, & Marek, 2021	Nannaria	breweri	J. C. Means, D. A. Hennen	JCM-2016-113	2016-10-09	2016	10	9	In shallow gully in pawpaw grove, dry deciduous litter of pawpaw, maple, spicebush, oak, elm	Adult	Female	1	whole animal, 70% isopropanol	USA	Tennessee	Hamblen	Morristown: Panther Creek State Park. In gully below parking lot at Spoone Recreation Area, near Ore Mine Trail	36.2167	-83.4056		373	https://scan-bugs.org:443/portal/collections/individual/index.php?occid=26090989	VPI	VTEC	Paratype
MPE02198	Means, Hennen, & Marek, 2021	Nannaria	breweri	J. C. Means, D. A. Hennen	JCM-2016-113	2016-10-09	2016	10	9	In shallow gully in pawpaw grove, dry deciduous litter of pawpaw, maple, spicebush, oak, elm	Adult	Male	1	whole animal, 70% isopropanol	USA	Tennessee	Hamblen	Morristown: Panther Creek State Park. In gully below parking lot at Spoone Recreation Area, near Ore Mine Trail	36.2167	-83.4056		373	https://scan-bugs.org:443/portal/collections/individual/index.php?occid=26090987	VPI	VTEC	Paratype
MPE02202	Means, Hennen, & Marek, 2021	Nannaria	breweri	J. C. Means, D. A. Hennen	JCM-2016-113	2016-10-09	2016	10	9	In shallow gully in pawpaw grove, dry deciduous litter of pawpaw, maple, spicebush, oak, elm	Adult	Female	1	whole animal, 70% isopropanol	USA	Tennessee	Hamblen	Morristown: Panther Creek State Park. In gully below parking lot at Spoone Recreation Area, near Ore Mine Trail	36.2167	-83.4056		373	https://scan-bugs.org:443/portal/collections/individual/index.php?occid=26090986	VPI	VTEC	Paratype
MPE02203	Means, Hennen, & Marek, 2021	Nannaria	breweri	J. C. Means, D. A. Hennen	JCM-2016-113	2016-10-09	2016	10	9	In shallow gully in pawpaw grove, dry deciduous litter of pawpaw, maple, spicebush, oak, elm	Adult	Female	1	whole animal, 70% isopropanol	USA	Tennessee	Hamblen	Morristown: Panther Creek State Park. In gully below parking lot at Spoone Recreation Area, near Ore Mine Trail	36.2167	-83.4056		373	https://scan-bugs.org:443/portal/collections/individual/index.php?occid=26090990	VPI	VTEC	Paratype
MPE02204	Means, Hennen, & Marek, 2021	Nannaria	breweri	J. C. Means, D. A. Hennen	JCM-2016-113	2016-10-09	2016	10	9	In shallow gully in pawpaw grove, dry deciduous litter of pawpaw, maple, spicebush, oak, elm	Adult	Female	1	whole animal, 70% isopropanol	USA	Tennessee	Hamblen	Morristown: Panther Creek State Park. In gully below parking lot at Spoone Recreation Area, near Ore Mine Trail	36.2167	-83.4056		373	https://scan-bugs.org:443/portal/collections/individual/index.php?occid=26090991	VPI	VTEC	Paratype
MPE02205	Means, Hennen, & Marek, 2021	Nannaria	breweri	J. C. Means, D. A. Hennen	JCM-2016-113	2016-10-09	2016	10	9	In shallow gully in pawpaw grove, dry deciduous litter of pawpaw, maple, spicebush, oak, elm	Adult	Male	1	whole animal, 70% isopropanol	USA	Tennessee	Hamblen	Morristown: Panther Creek State Park. In gully below parking lot at Spoone Recreation Area, near Ore Mine Trail	36.2167	-83.4056		373	https://scan-bugs.org:443/portal/collections/individual/index.php?occid=26090992	VMNH	VMNH	Paratype
MPE03719	Means, Hennen, & Marek, 2021	Nannaria	breweri	J. C. Means, D. A. Hennen	JCM-2016-113	2016-10-09	2016	10	9	In shallow gully in pawpaw grove, dry deciduous litter of pawpaw, maple, spicebush, oak, elm	Adult	Female	1	whole animal, 100% ethanol	USA	Tennessee	Hamblen	Morristown: Panther Creek State Park. In gully below parking lot at Spoone Recreation Area, near Ore Mine Trail	36.2167	-83.4056		373	https://scan-bugs.org:443/portal/collections/individual/index.php?occid=30768301	VPI	VTEC	Paratype
MPE03720	Means, Hennen, & Marek, 2021	Nannaria	breweri	J. C. Means, D. A. Hennen	JCM-2016-113	2016-10-09	2016	10	9	In shallow gully in pawpaw grove, dry deciduous litter of pawpaw, maple, spicebush, oak, elm	Adult	Female	1	whole animal, 100% ethanol	USA	Tennessee	Hamblen	Morristown: Panther Creek State Park. In gully below parking lot at Spoone Recreation Area, near Ore Mine Trail	36.2167	-83.4056		373	https://scan-bugs.org:443/portal/collections/individual/index.php?occid=30768303	VMNH	VMNH	Paratype
MPE03730	Means, Hennen, & Marek, 2021	Nannaria	breweri	J. C. Means, D. A. Hennen	JCM-2016-113	2016-10-09	2016	10	9	In shallow gully in pawpaw grove, dry deciduous litter of pawpaw, maple, spicebush, oak, elm	Adult	Male	1	whole animal, 100% ethanol	USA	Tennessee	Hamblen	Morristown: Panther Creek State Park. In gully below parking lot at Spoone Recreation Area, near Ore Mine Trail	36.2167	-83.4056		373	https://scan-bugs.org:443/portal/collections/individual/index.php?occid=30772706	VMNH	VMNH	Paratype
MPE03731	Means, Hennen, & Marek, 2021	Nannaria	breweri	J. C. Means, D. A. Hennen	JCM-2016-113	2016-10-09	2016	10	9	In shallow gully in pawpaw grove, dry deciduous litter of pawpaw, maple, spicebush, oak, elm	Adult	Female	1	whole animal, 100% ethanol	USA	Tennessee	Hamblen	Morristown: Panther Creek State Park. In gully below parking lot at Spoone Recreation Area, near Ore Mine Trail	36.2167	-83.4056		373	https://scan-bugs.org:443/portal/collections/individual/index.php?occid=30772708	VMNH	VMNH	Paratype
MPE03732	Means, Hennen, & Marek, 2021	Nannaria	breweri	J. C. Means, D. A. Hennen	JCM-2016-113	2016-10-09	2016	10	9	In shallow gully in pawpaw grove, dry deciduous litter of pawpaw, maple, spicebush, oak, elm	Adult	Female	1	whole animal, 100% ethanol	USA	Tennessee	Hamblen	Morristown: Panther Creek State Park. In gully below parking lot at Spoone Recreation Area, near Ore Mine Trail	36.2167	-83.4056		373	https://scan-bugs.org:443/portal/collections/individual/index.php?occid=30772711	VMNH	VMNH	Paratype
MPE03733	Means, Hennen, & Marek, 2021	Nannaria	breweri	J. C. Means, D. A. Hennen	JCM-2016-113	2016-10-09	2016	10	9	In shallow gully in pawpaw grove, dry deciduous litter of pawpaw, maple, spicebush, oak, elm	Adult	Female	1	whole animal, 100% ethanol	USA	Tennessee	Hamblen	Morristown: Panther Creek State Park. In gully below parking lot at Spoone Recreation Area, near Ore Mine Trail	36.2167	-83.4056		373	https://scan-bugs.org:443/portal/collections/individual/index.php?occid=30772712	VMNH	VMNH	Paratype
NAN0001	Means, Hennen, & Marek, 2021	Nannaria	breweri	R. L. Hoffman		1970-10-27	1970	10	27		Adult	Male	1		USA	Virginia	Tazewell	VA: Tazewell Co.: Burkes Garden, 3800 ft. on Garden Mountain	37.0809	-81.4145		1158		VMNH	VMNH
NAN0004	Means, Hennen, & Marek, 2021	Nannaria	breweri	A. Q. Field Trip		1966-10-16	1966	10	16		Adult	Male	1		USA	Virginia	Tazewell	VA: Tazewell Co.: Burkes Garden, 3800 ft. on Garden Mountain	37.0809	-81.4145		1158		VMNH	VMNH
NAN0006	Means, Hennen, & Marek, 2021	Nannaria	breweri	R. L. Hoffman		1981-08-23	1981	8	23		Adult	Male	2		USA	Virginia	Tazewell	VA: Tazewell Co.: Burkes Garden, Station Spring Creek, ca. 4000 ft.	37.0843	-81.414		1219		VMNH	VMNH
NAN0007	Means, Hennen, & Marek, 2021	Nannaria	breweri	R. L. Hoffman		1977-07-12	1971	7	12		Adult	Male	1		USA	Virginia	Tazewell	Burkes Garden, NW slope Beartown Mountain 4400 ft	36.9361	-81.8861		1341		VMNH	VMNH
NAN0008	Means, Hennen, & Marek, 2021	Nannaria	breweri	Herp Class		1965-04-14	1965	4	14		Adult	Male	1		USA	Virginia	Tazewell	Burkes Garden, 3800 ft. on Garden Mountain	37.0809	-81.4145		1158		VMNH	VMNH
NAN0009	Means, Hennen, & Marek, 2021	Nannaria	breweri	R. L. Hoffman		1954-03-20	1954	3	20		Adult	Male	1		USA	Virginia	Tazewell	Burkes Garden	37.0981	-81.3411				VMNH	VMNH
NAN0036	Means, Hennen, & Marek, 2021	Nannaria	breweri	W. A. Shear		1966-11-14	1966	11	14		Adult	Male	1		USA	West Virginia	Mercer	Concord College Campus	37.4246	-81.006				VMNH	VMNH
NAN0070	Means, Hennen, & Marek, 2021	Nannaria	breweri			1954-03-30	1954	3	30		Adult	Male	2		USA	Virginia	Tazewell	Burkes Garden	37.0981	-81.3411				VMNH	VMNH
NAN0142	Means, Hennen, & Marek, 2021	Nannaria	breweri	R. L. Hoffman		1981-04-26	1981	4	26		Adult	Male	2		USA	Virginia	Tazewell	Burkes Garden, Cassell Farm	37.0981	-81.3411				VMNH	VMNH
NAN0309	Means, Hennen, & Marek, 2021	Nannaria	breweri	L. Hubricht		1961-05-19	1961	5	19		Adult	Male	5	whole animal, 70% isopropanol	USA	Tennessee	Hamblen	Cherokee Lake Bluff, 3.5 miles N of Morristown	36.2647	-83.295				VMNH	VMNH
NAN0324	Means, Hennen, & Marek, 2021	Nannaria	breweri	Lund Keeton & Hoffman		1956-05-19	1956	5	18		Adult	Male	1	whole animal, 70% isopropanol	USA	Tennessee	Grainger	6.8 miles S of Rutledge	36.1822	-83.515				VMNH	VMNH
SPC001167	Means, Hennen, & Marek, 2021	Nannaria	breweri	P. E. Marek, L. Swafford, M. Brewer, C. Hall, K. Bader	PEM-2007-013	2007-10-14	2007	10	14		Adult	Female	1	whole animal, 70% isopropanol	USA	Tennessee	Hamblen	Panther Creek SP, Seven Sinkholes Tr.	36.2161	-83.4057		343	https://scan-bugs.org:443/portal/collections/individual/index.php?occid=18029549	VPI	VTEC
SPC001179	Means, Hennen, & Marek, 2021	Nannaria	breweri	P. E. Marek, L. Swafford, M. Brewer, C. Hall, K. Bader	PEM-2007-013	2007-10-14	2007	10	14		Adult	Female	1		USA	Tennessee	Hamblen	Panther Creek SP, Seven Sinkholes Tr.	36.2161	-83.4057		343	https://scan-bugs.org:443/portal/collections/individual/index.php?occid=18029561	VPI	VTEC
MPE02765	(McNeill, 1887)	Nannaria	castanea	J. C. Means, D. A. Hennen, V. Wong	DAH-2017-0517-01	2017-05-17	2017	5	17	Floodplain above stream, maple, sycamore, oak, pawpaw, some cedars, moderately moist litter, dark sandy soil. 11:50 AM.	Adult	Female	1		USA	Arkansas	Carroll	Eureka Springs: Lake Leatherwood, Hyde Trail south of lake	36.4307	-93.7576		317		VPI	VTEC
MPE02766	(McNeill, 1887)	Nannaria	castanea	J. C. Means, D. A. Hennen, V. Wong	DAH-2017-0517-01	2017-05-17	2017	5	17	Floodplain above stream, maple, sycamore, oak, pawpaw, some cedars, moderately moist litter, dark sandy soil. 11:50 AM.	Adult	Female	1		USA	Arkansas	Carroll	Eureka Springs: Lake Leatherwood, Hyde Trail south of lake	36.4307	-93.7576		317		VPI	VTEC
MPE02767	(McNeill, 1887)	Nannaria	castanea	J. C. Means, D. A. Hennen, V. Wong	DAH-2017-0517-01	2017-05-17	2017	5	17	Floodplain above stream, maple, sycamore, oak, pawpaw, some cedars, moderately moist litter, dark sandy soil. 11:50 AM.	Adult	Female	1		USA	Arkansas	Carroll	Eureka Springs: Lake Leatherwood, Hyde Trail south of lake	36.4307	-93.7576		317		VPI	VTEC
MPE02768	(McNeill, 1887)	Nannaria	castanea	J. C. Means, D. A. Hennen, V. Wong	DAH-2017-0517-01	2017-05-17	2017	5	17	Floodplain above stream, maple, sycamore, oak, pawpaw, some cedars, moderately moist litter, dark sandy soil. 11:50 AM.	Adult	Female	1		USA	Arkansas	Carroll	Eureka Springs: Lake Leatherwood, Hyde Trail south of lake	36.4307	-93.7576		317		VPI	VTEC
MPE02769	(McNeill, 1887)	Nannaria	castanea	J. C. Means, D. A. Hennen, V. Wong	DAH-2017-0517-01	2017-05-17	2017	5	17	Floodplain above stream, maple, sycamore, oak, pawpaw, some cedars, moderately moist litter, dark sandy soil. 11:50 AM.	Adult	Female	1		USA	Arkansas	Carroll	Eureka Springs: Lake Leatherwood, Hyde Trail south of lake	36.4307	-93.7576		317		VPI	VTEC
MPE02770	(McNeill, 1887)	Nannaria	castanea	J. C. Means, D. A. Hennen, V. Wong	DAH-2017-0517-01	2017-05-17	2017	5	17	Floodplain above stream, maple, sycamore, oak, pawpaw, some cedars, moderately moist litter, dark sandy soil. 11:50 AM.	Adult	Female	1		USA	Arkansas	Carroll	Eureka Springs: Lake Leatherwood, Hyde Trail south of lake	36.4307	-93.7576		317		VPI	VTEC
MPE02789	(McNeill, 1887)	Nannaria	castanea	J. C. Means, D. A. Hennen, V. Wong	DAH-2017-0514-01	2017-05-14	2017	5	14		Adult	Female	1	whole animal, 70% isopropanol	USA	Mississippi	Tishomingo	Burnsville: Divide Wildlife Management Area, forest beside pulloff on road	34.8051	-88.3063		159		VPI	VTEC
MPE02790	(McNeill, 1887)	Nannaria	castanea	J. C. Means, D. A. Hennen, V. Wong	DAH-2017-0514-01	2017-05-14	2017	5	14		Adult	Female	1	whole animal, 70% isopropanol	USA	Mississippi	Tishomingo	Burnsville: Divide Wildlife Management Area, forest beside pulloff on road	34.8051	-88.3063		159		VPI	VTEC
MPE02791	(McNeill, 1887)	Nannaria	castanea	J. C. Means, D. A. Hennen, V. Wong	DAH-2017-0514-01	2017-05-14	2017	5	14		Adult	Female	1	whole animal, 70% isopropanol	USA	Mississippi	Tishomingo	Burnsville: Divide Wildlife Management Area, forest beside pulloff on road	34.8051	-88.3063		159		VPI	VTEC
MPE02797	(McNeill, 1887)	Nannaria	castanea	J. C. Means, D. A. Hennen, V. Wong	DAH-2017-0517-01	2017-05-17	2017	5	17	Floodplain above stream, maple, sycamore, oak, pawpaw, some cedars, moderately moist litter, dark sandy soil. 11:50 AM.	Adult	Female	1		USA	Arkansas	Carroll	Eureka Springs: Lake Leatherwood, Hyde Trail south of lake	36.4307	-93.7576		317		VPI	VTEC
MPE02798	(McNeill, 1887)	Nannaria	castanea	J. C. Means, D. A. Hennen, V. Wong	DAH-2017-0517-01	2017-05-17	2017	5	17	Floodplain above stream, maple, sycamore, oak, pawpaw, some cedars, moderately moist litter, dark sandy soil. 11:50 AM.	Adult	Female	1		USA	Arkansas	Carroll	Eureka Springs: Lake Leatherwood, Hyde Trail south of lake	36.4307	-93.7576		317		VPI	VTEC
MPE02799	(McNeill, 1887)	Nannaria	castanea	J. C. Means, D. A. Hennen, V. Wong	DAH-2017-0517-01	2017-05-17	2017	5	17	Floodplain above stream, maple, sycamore, oak, pawpaw, some cedars, moderately moist litter, dark sandy soil. 11:50 AM.	Adult	Female	1		USA	Arkansas	Carroll	Eureka Springs: Lake Leatherwood, Hyde Trail south of lake	36.4307	-93.7576		317		VPI	VTEC
MPE03766	(McNeill, 1887)	Nannaria	castanea	J. C. Means, D. A. Hennen, V. Wong	DAH-2017-0517-01	2017-05-17	2017	5	17	Floodplain above stream, maple, sycamore, oak, pawpaw, some cedars, moderately moist litter, dark sandy soil. 11:50 AM.	Adult	Female	1		USA	Arkansas	Carroll	Eureka Springs: Lake Leatherwood, Hyde Trail south of lake	36.4307	-93.7576		317		VPI	VTEC
MPE03767	(McNeill, 1887)	Nannaria	castanea	J. C. Means, D. A. Hennen, V. Wong	DAH-2017-0517-01	2017-05-17	2017	5	17	Floodplain above stream, maple, sycamore, oak, pawpaw, some cedars, moderately moist litter, dark sandy soil. 11:50 AM.	Adult	Female	1		USA	Arkansas	Carroll	Eureka Springs: Lake Leatherwood, Hyde Trail south of lake	36.4307	-93.7576		317		VPI	VTEC
NAN0196	(McNeill, 1887)	Nannaria	castanea	N. B. Causey		1952-04-24	1952	4	24		Adult	Male	1		USA	Arkansas	Fulton	Hwy. 62	36.371	-91.8227				VMNH	VMNH
NAN0238	(McNeill, 1887)	Nannaria	castanea	L. Hubricht		1961-12-02	1961	12	2		Adult	Male	5		USA	Mississippi	Choctaw	4.5 mi. S. of Ackerman, upland Woods	33.281	-89.169				VMNH	VMNH
NAN0241	(McNeill, 1887)	Nannaria	castanea	L. Hubricht		1961-02-27	1961	2	27		Adult	Male	1	whole animal, 70% isopropanol	USA	Mississippi	Tishomingo	Wooded hillside 1.6 miles W of Burnsville	34.8388	-88.3299				VMNH	VMNH
NAN0242	(McNeill, 1887)	Nannaria	castanea	R. E. Crabill		1955-04-02	1955	4	2		Adult	Male	1	whole animal, 70% isopropanol	USA	Missouri	Crawford	5 miles W of Berryman	37.9189	-91.1872				VMNH	VMNH
Type #38	(McNeill, 1887)	Nannaria	castanea	J. McNeill							Adult	Male	1		USA	Indiana	Monroe	Bloomington						USNM	NMNH	Holotype
	(McNeill, 1887)	Nannaria	castanea	J. McNeill							Adult	Female	1		USA	Indiana	Monroe	Bloomington						USNM	NMNH	Paratype
MPE03470	Means, Hennen, & Marek, 2021	Nannaria	castra	J. C. Means, K. Means	JCM-2017-1112-02	2017-11-12	2017	11	12	Rhododendron, pine, oak, maple, buckeye	Adult	Male	1	whole animal, 70% isopropanol	USA	West Virginia	Mercer	Camp Creek State Park, Camping area and side of road just past falls	37.5147	-81.1297		616	https://scan-bugs.org:443/portal/collections/individual/index.php?occid=30486162	VPI	VTEC	Holotype
MPE03475	Means, Hennen, & Marek, 2021	Nannaria	castra	J. C. Means, K. Means	JCM-2017-1112-02	2017-11-12	2017	11	12	Rhododendron, pine, oak, maple, buckeye	Adult	Male	1	whole animal, 70% isopropanol	USA	West Virginia	Mercer	Camp Creek State Park, Camping area and side of road just past falls	37.5147	-81.1297		616	https://scan-bugs.org:443/portal/collections/individual/index.php?occid=39188711	VPI	VTEC	Paratype
MPE03476	Means, Hennen, & Marek, 2021	Nannaria	castra	J. C. Means, K. Means	JCM-2017-1112-02	2017-11-12	2017	11	12	Rhododendron, pine, oak, maple, buckeye	Adult	Female	1	whole animal, 70% isopropanol	USA	West Virginia	Mercer	Camp Creek State Park, Camping area and side of road just past falls	37.5147	-81.1297		616	https://scan-bugs.org:443/portal/collections/individual/index.php?occid=30486202	VPI	VTEC	Paratype
MPE03477	Means, Hennen, & Marek, 2021	Nannaria	castra	J. C. Means, K. Means	JCM-2017-1112-02	2017-11-12	2017	11	12	Rhododendron, pine, oak, maple, buckeye	Adult	Male	1	whole animal, 70% isopropanol	USA	West Virginia	Mercer	Camp Creek State Park, Camping area and side of road just past falls	37.5147	-81.1297		616	https://scan-bugs.org:443/portal/collections/individual/index.php?occid=30486204	VPI	VTEC	Paratype
MPE03478	Means, Hennen, & Marek, 2021	Nannaria	castra	J. C. Means, K. Means	JCM-2017-1112-02	2017-11-12	2017	11	12	Rhododendron, pine, oak, maple, buckeye	Adult	Male	1	whole animal, 70% isopropanol	USA	West Virginia	Mercer	Camp Creek State Park, Camping area and side of road just past falls	37.5147	-81.1297		616	https://scan-bugs.org:443/portal/collections/individual/index.php?occid=30486205	VPI	VTEC	Paratype
MPE03479	Means, Hennen, & Marek, 2021	Nannaria	castra	J. C. Means, K. Means	JCM-2017-1112-02	2017-11-12	2017	11	12	Rhododendron, pine, oak, maple, buckeye	Adult	Female	1	whole animal, 70% isopropanol	USA	West Virginia	Mercer	Camp Creek State Park, Camping area and side of road just past falls	37.5147	-81.1297		616	https://scan-bugs.org:443/portal/collections/individual/index.php?occid=30486207	VMNH	VMNH	Paratype
MPE03480	Means, Hennen, & Marek, 2021	Nannaria	castra	J. C. Means, K. Means	JCM-2017-1112-02	2017-11-12	2017	11	12	Rhododendron, pine, oak, maple, buckeye	Adult	Male	1	whole animal, 70% isopropanol	USA	West Virginia	Mercer	Camp Creek State Park, Camping area and side of road just past falls	37.5147	-81.1297		616	https://scan-bugs.org:443/portal/collections/individual/index.php?occid=30486209	VMNH	VMNH	Paratype
MPE03481	Means, Hennen, & Marek, 2021	Nannaria	castra	J. C. Means, K. Means	JCM-2017-1112-02	2017-11-12	2017	11	12	Rhododendron, pine, oak, maple, buckeye	Adult	Female	1	whole animal, 70% isopropanol	USA	West Virginia	Mercer	Camp Creek State Park, Camping area and side of road just past falls	37.5147	-81.1297		616	https://scan-bugs.org:443/portal/collections/individual/index.php?occid=30486210	VMNH	VMNH	Paratype
MPE03482	Means, Hennen, & Marek, 2021	Nannaria	castra	J. C. Means, K. Means	JCM-2017-1112-02	2017-11-12	2017	11	12	Rhododendron, pine, oak, maple, buckeye	Adult	Male	1	whole animal, 70% isopropanol	USA	West Virginia	Mercer	Camp Creek State Park, Camping area and side of road just past falls	37.5147	-81.1297		616	https://scan-bugs.org:443/portal/collections/individual/index.php?occid=30486211	VPI	VTEC	Paratype
MPE03483	Means, Hennen, & Marek, 2021	Nannaria	castra	J. C. Means, K. Means	JCM-2017-1112-02	2017-11-12	2017	11	12	Rhododendron, pine, oak, maple, buckeye	Adult	Male	1	whole animal, 70% isopropanol	USA	West Virginia	Mercer	Camp Creek State Park, Camping area and side of road just past falls	37.5147	-81.1297		616	https://scan-bugs.org:443/portal/collections/individual/index.php?occid=30486214	VMNH	VMNH	Paratype
NAN0014	Means, Hennen, & Marek, 2021	Nannaria	castra	W. A. Shear		1968-03-26	1968	3	26		Adult	Male	1		USA	West Virginia	Mercer	Camp Creek State Forest, Nash Fork Hollow	37.5234	-81.1312				VMNH	VMNH
SPC000749	Means, Hennen, & Marek, 2021	Nannaria	castra	P. E. Marek, C. Spruill	PEM-2005-049	2005-07-21	2005	7	21	ex tulip, maple, hemlock, birch, oak (15:00)	Adult	Female	1	whole animal, 70% isopropanol	USA	West Virginia	Mercer	Camp Creek State Park, Farley Branch	37.5082	-81.137		657	https://scan-bugs.org:443/portal/collections/individual/index.php?occid=18029168	VPI	VTEC
SPC000750	Means, Hennen, & Marek, 2021	Nannaria	castra	P. E. Marek, C. Spruill	PEM-2005-049	2005-07-21	2005	7	21	ex tulip, maple, hemlock, birch, oak (15:00)	Adult	Female	1	whole animal, 70% isopropanol	USA	West Virginia	Mercer	Camp Creek State Park, Farley Branch	37.5082	-81.137		657	https://scan-bugs.org:443/portal/collections/individual/index.php?occid=18029169	VPI	VTEC
MPE03139	Means, Hennen, & Marek, 2021	Nannaria	caverna	D. A. Hennen, J. C. Means	DAH-2017-0924-04	2017-09-24	2017	9	24	Moist litter of tulip poplar, hemlock, beech, sycamore. 7-7:28 PM.	Adult	Male	1	whole animal, 70% isopropanol	USA	Kentucky	Carter	Olive Hill: Carter Caves State Park, picnic area pull off along entrance road, on either side of roadside stream	38.3738	-83.1142	7	253	https://scan-bugs.org:443/portal/collections/individual/index.php?occid=30290065	VPI	VTEC	Holotype
MPE03157	Means, Hennen, & Marek, 2021	Nannaria	caverna	D. A. Hennen, J. C. Means	DAH-2017-0924-04	2017-09-24	2017	9	24	Moist litter of tulip poplar, hemlock, beech, sycamore. 7-7:28 PM.	Adult	Male	1	whole animal, 70% isopropanol	USA	Kentucky	Carter	Olive Hill: Carter Caves State Park, picnic area pull off along entrance road, on either side of roadside stream	38.3738	-83.1142	7	253	https://scan-bugs.org:443/portal/collections/individual/index.php?occid=30290058	VPI	VTEC	Paratype
MPE03158	Means, Hennen, & Marek, 2021	Nannaria	caverna	D. A. Hennen, J. C. Means	DAH-2017-0924-04	2017-09-24	2017	9	24	Moist litter of tulip poplar, hemlock, beech, sycamore. 7-7:28 PM.	Adult	Female	1	whole animal, 70% isopropanol	USA	Kentucky	Carter	Olive Hill: Carter Caves State Park, picnic area pull off along entrance road, on either side of roadside stream	38.3738	-83.1142	7	253	https://scan-bugs.org:443/portal/collections/individual/index.php?occid=30290060	VPI	VTEC	Paratype
MPE03159	Means, Hennen, & Marek, 2021	Nannaria	caverna	D. A. Hennen, J. C. Means	DAH-2017-0924-04	2017-09-24	2017	9	24	Moist litter of tulip poplar, hemlock, beech, sycamore. 7-7:28 PM.	Adult	Female	1	whole animal, 70% isopropanol	USA	Kentucky	Carter	Olive Hill: Carter Caves State Park, picnic area pull off along entrance road, on either side of roadside stream	38.3738	-83.1142	7	253	https://scan-bugs.org:443/portal/collections/individual/index.php?occid=30290061	VMNH	VMNH	Paratype
MPE03160	Means, Hennen, & Marek, 2021	Nannaria	caverna	D. A. Hennen, J. C. Means	DAH-2017-0924-04	2017-09-24	2017	9	24	Moist litter of tulip poplar, hemlock, beech, sycamore. 7-7:28 PM.	Adult	Male	1	whole animal, 70% isopropanol	USA	Kentucky	Carter	Olive Hill: Carter Caves State Park, picnic area pull off along entrance road, on either side of roadside stream	38.3738	-83.1142	7	253	https://scan-bugs.org:443/portal/collections/individual/index.php?occid=30290063	VMNH	VMNH	Paratype
MPE01881	Means, Hennen, & Marek, 2021	Nannaria	cingulata	J. C. Means, D. A. Hennen	JCM-2016-086	2016-06-22	2016	6	22	Moist leaf litter in oak, beech, maple forest, on hillside	Adult	Female	1	whole animal, 70% isopropanol	USA	Virginia	Clarke	Morgan Mill Rd., off Blue Ridge Mtn. Dr., on hillside by pulloff for Appalachian Trail, West of Mount Weather	39.0717	-77.912	8	326	https://scan-bugs.org:443/portal/collections/individual/index.php?occid=25847146	VPI	VTEC	Paratype
MPE02324	Means, Hennen, & Marek, 2021	Nannaria	cingulata	C. W. Harden, G. S. Chapman	CWH-2017-001	2017-02-24	2017	2	24	Oak, hickory woods	Adult	Male	1	whole animal, 70% isopropanol	USA	Virginia	Shenandoah	Massanutten Trail nr. Signal Knob parking off Rte 678, ~ 1.5 mi N of Elizabeth Furnace Campground	38.9333	-78.3208		250	https://scan-bugs.org:443/portal/collections/individual/index.php?occid=26091739	VPI	VTEC	Holotype
MPE02325	Means, Hennen, & Marek, 2021	Nannaria	cingulata	C. W. Harden, G. S. Chapman	CWH-2017-001	2017-02-24	2017	2	24	Oak, hickory woods	Adult	Male	1	whole animal, 70% isopropanol	USA	Virginia	Shenandoah	Massanutten Trail nr. Signal Knob parking off Rte 678, ~ 1.5 mi N of Elizabeth Furnace Campground	38.9333	-78.3208		250	https://scan-bugs.org:443/portal/collections/individual/index.php?occid=26091740	VPI	VTEC	Paratype
MPE02326	Means, Hennen, & Marek, 2021	Nannaria	cingulata	C. W. Harden, G. S. Chapman	CWH-2017-001	2017-02-24	2017	2	24	Oak, hickory woods	Adult	Male	1	whole animal, 70% isopropanol	USA	Virginia	Shenandoah	Massanutten Trail nr. Signal Knob parking off Rte 678, ~ 1.5 mi N of Elizabeth Furnace Campground	38.9333	-78.3208		250	https://scan-bugs.org:443/portal/collections/individual/index.php?occid=26091741	VPI	VTEC	Paratype
MPE02327	Means, Hennen, & Marek, 2021	Nannaria	cingulata	C. W. Harden, G. S. Chapman	CWH-2017-001	2017-02-24	2017	2	24	Oak, hickory woods	Adult	Male	1	whole animal, 70% isopropanol	USA	Virginia	Shenandoah	Massanutten Trail nr. Signal Knob parking off Rte 678, ~ 1.5 mi N of Elizabeth Furnace Campground	38.9333	-78.3208		250	https://scan-bugs.org:443/portal/collections/individual/index.php?occid=26091742	VPI	VTEC	Paratype
MPE02328	Means, Hennen, & Marek, 2021	Nannaria	cingulata	C. W. Harden, G. S. Chapman	CWH-2017-001	2017-02-24	2017	2	24	Oak, hickory woods	Adult	Male	1	whole animal, 70% isopropanol	USA	Virginia	Shenandoah	Massanutten Trail nr. Signal Knob parking off Rte 678, ~ 1.5 mi N of Elizabeth Furnace Campground	38.9333	-78.3208		250	https://scan-bugs.org:443/portal/collections/individual/index.php?occid=26091743	VPI	VTEC	Paratype
MPE02329	Means, Hennen, & Marek, 2021	Nannaria	cingulata	C. W. Harden, G. S. Chapman	CWH-2017-001	2017-02-24	2017	2	24	Oak, hickory woods	Adult	Male	1	whole animal, 70% isopropanol	USA	Virginia	Shenandoah	Massanutten Trail nr. Signal Knob parking off Rte 678, ~ 1.5 mi N of Elizabeth Furnace Campground	38.9333	-78.3208		250	https://scan-bugs.org:443/portal/collections/individual/index.php?occid=26091744	VPI	VTEC	Paratype
MPE02330	Means, Hennen, & Marek, 2021	Nannaria	cingulata	C. W. Harden, G. S. Chapman	CWH-2017-001	2017-02-24	2017	2	24	Oak, hickory woods	Adult	Male	1	whole animal, 70% isopropanol	USA	Virginia	Shenandoah	Massanutten Trail nr. Signal Knob parking off Rte 678, ~ 1.5 mi N of Elizabeth Furnace Campground	38.9333	-78.3208		250	https://scan-bugs.org:443/portal/collections/individual/index.php?occid=26091746	VPI	VTEC	Paratype
MPE02331	Means, Hennen, & Marek, 2021	Nannaria	cingulata	C. W. Harden, G. S. Chapman	CWH-2017-001	2017-02-24	2017	2	24	Oak, hickory woods	Adult	Male	1	whole animal, 70% isopropanol	USA	Virginia	Shenandoah	Massanutten Trail nr. Signal Knob parking off Rte 678, ~ 1.5 mi N of Elizabeth Furnace Campground	38.9333	-78.3208		250	https://scan-bugs.org:443/portal/collections/individual/index.php?occid=26091747	VPI	VTEC	Paratype
MPE02332	Means, Hennen, & Marek, 2021	Nannaria	cingulata	C. W. Harden, G. S. Chapman	CWH-2017-001	2017-02-24	2017	2	24	Oak, hickory woods	Adult	Male	1	whole animal, 70% isopropanol	USA	Virginia	Shenandoah	Massanutten Trail nr. Signal Knob parking off Rte 678, ~ 1.5 mi N of Elizabeth Furnace Campground	38.9333	-78.3208		250	https://scan-bugs.org:443/portal/collections/individual/index.php?occid=26091748	VPI	VTEC	Paratype
MPE02333	Means, Hennen, & Marek, 2021	Nannaria	cingulata	C. W. Harden, G. S. Chapman	CWH-2017-001	2017-02-24	2017	2	24	Oak, hickory woods	Adult	Male	1	whole animal, 70% isopropanol	USA	Virginia	Shenandoah	Massanutten Trail nr. Signal Knob parking off Rte 678, ~ 1.5 mi N of Elizabeth Furnace Campground	38.9333	-78.3208		250	https://scan-bugs.org:443/portal/collections/individual/index.php?occid=26091749	VPI	VTEC	Paratype
MPE02334	Means, Hennen, & Marek, 2021	Nannaria	cingulata	C. W. Harden, G. S. Chapman	CWH-2017-001	2017-02-24	2017	2	24	Oak, hickory woods	Adult	Male	1	whole animal, 70% isopropanol	USA	Virginia	Shenandoah	Massanutten Trail nr. Signal Knob parking off Rte 678, ~ 1.5 mi N of Elizabeth Furnace Campground	38.9333	-78.3208		250	https://scan-bugs.org:443/portal/collections/individual/index.php?occid=26091750	VPI	VTEC	Paratype
MPE02335	Means, Hennen, & Marek, 2021	Nannaria	cingulata	C. W. Harden, G. S. Chapman	CWH-2017-001	2017-02-24	2017	2	24	Oak, hickory woods	Adult	Male	1	whole animal, 70% isopropanol	USA	Virginia	Shenandoah	Massanutten Trail nr. Signal Knob parking off Rte 678, ~ 1.5 mi N of Elizabeth Furnace Campground	38.9333	-78.3208		250	https://scan-bugs.org:443/portal/collections/individual/index.php?occid=26091751	VPI	VTEC	Paratype
MPE02336	Means, Hennen, & Marek, 2021	Nannaria	cingulata	C. W. Harden, G. S. Chapman	CWH-2017-001	2017-02-24	2017	2	24	Oak, hickory woods	Adult	Male	1	whole animal, 70% isopropanol	USA	Virginia	Shenandoah	Massanutten Trail nr. Signal Knob parking off Rte 678, ~ 1.5 mi N of Elizabeth Furnace Campground	38.9333	-78.3208		250	https://scan-bugs.org:443/portal/collections/individual/index.php?occid=26091752	VMNH	VMNH	Paratype
MPE02337	Means, Hennen, & Marek, 2021	Nannaria	cingulata	C. W. Harden, G. S. Chapman	CWH-2017-001	2017-02-24	2017	2	24	Oak, hickory woods	Adult	Male	1	whole animal, 70% isopropanol	USA	Virginia	Shenandoah	Massanutten Trail nr. Signal Knob parking off Rte 678, ~ 1.5 mi N of Elizabeth Furnace Campground	38.9333	-78.3208		250	https://scan-bugs.org:443/portal/collections/individual/index.php?occid=26091754	VMNH	VMNH	Paratype
MPE02338	Means, Hennen, & Marek, 2021	Nannaria	cingulata	C. W. Harden, G. S. Chapman	CWH-2017-001	2017-02-24	2017	2	24	Oak, hickory woods	Adult	Male	1	whole animal, 70% isopropanol	USA	Virginia	Shenandoah	Massanutten Trail nr. Signal Knob parking off Rte 678, ~ 1.5 mi N of Elizabeth Furnace Campground	38.9333	-78.3208		250	https://scan-bugs.org:443/portal/collections/individual/index.php?occid=26091756	VMNH	VMNH	Paratype
MPE02339	Means, Hennen, & Marek, 2021	Nannaria	cingulata	C. W. Harden, G. S. Chapman	CWH-2017-001	2017-02-24	2017	2	24	Oak, hickory woods	Adult	Male	1	whole animal, 70% isopropanol	USA	Virginia	Shenandoah	Massanutten Trail nr. Signal Knob parking off Rte 678, ~ 1.5 mi N of Elizabeth Furnace Campground	38.9333	-78.3208		250	https://scan-bugs.org:443/portal/collections/individual/index.php?occid=26091757	VMNH	VMNH	Paratype
MPE02340	Means, Hennen, & Marek, 2021	Nannaria	cingulata	C. W. Harden, G. S. Chapman	CWH-2017-001	2017-02-24	2017	2	24	Oak, hickory woods	Adult	Male	1	whole animal, 70% isopropanol	USA	Virginia	Shenandoah	Massanutten Trail nr. Signal Knob parking off Rte 678, ~ 1.5 mi N of Elizabeth Furnace Campground	38.9333	-78.3208		250	https://scan-bugs.org:443/portal/collections/individual/index.php?occid=26091758	VMNH	VMNH	Paratype
MPE02341	Means, Hennen, & Marek, 2021	Nannaria	cingulata	C. W. Harden, G. S. Chapman	CWH-2017-001	2017-02-24	2017	2	24	Oak, hickory woods	Adult	Male	1	whole animal, 70% isopropanol	USA	Virginia	Shenandoah	Massanutten Trail nr. Signal Knob parking off Rte 678, ~ 1.5 mi N of Elizabeth Furnace Campground	38.9333	-78.3208		250	https://scan-bugs.org:443/portal/collections/individual/index.php?occid=26091759	VMNH	VMNH	Paratype
MPE02342	Means, Hennen, & Marek, 2021	Nannaria	cingulata	C. W. Harden, G. S. Chapman	CWH-2017-001	2017-02-24	2017	2	24	Oak, hickory woods	Adult	Male	1	whole animal, 70% isopropanol	USA	Virginia	Shenandoah	Massanutten Trail nr. Signal Knob parking off Rte 678, ~ 1.5 mi N of Elizabeth Furnace Campground	38.9333	-78.3208		250	https://scan-bugs.org:443/portal/collections/individual/index.php?occid=26091760	VMNH	VMNH	Paratype
MPE02343	Means, Hennen, & Marek, 2021	Nannaria	cingulata	C. W. Harden, G. S. Chapman	CWH-2017-001	2017-02-24	2017	2	24	Oak, hickory woods	Adult	Male	1	whole animal, 70% isopropanol	USA	Virginia	Shenandoah	Massanutten Trail nr. Signal Knob parking off Rte 678, ~ 1.5 mi N of Elizabeth Furnace Campground	38.9333	-78.3208		250	https://scan-bugs.org:443/portal/collections/individual/index.php?occid=26091761	VMNH	VMNH	Paratype
MPE02344	Means, Hennen, & Marek, 2021	Nannaria	cingulata	C. W. Harden, G. S. Chapman	CWH-2017-001	2017-02-24	2017	2	24	Oak, hickory woods	Adult	Male	1	whole animal, 70% isopropanol	USA	Virginia	Shenandoah	Massanutten Trail nr. Signal Knob parking off Rte 678, ~ 1.5 mi N of Elizabeth Furnace Campground	38.9333	-78.3208		250	https://scan-bugs.org:443/portal/collections/individual/index.php?occid=26091762	VMNH	VMNH	Paratype
MPE02345	Means, Hennen, & Marek, 2021	Nannaria	cingulata	C. W. Harden, G. S. Chapman	CWH-2017-001	2017-02-24	2017	2	24	Oak, hickory woods	Adult	Male	1	whole animal, 70% isopropanol	USA	Virginia	Shenandoah	Massanutten Trail nr. Signal Knob parking off Rte 678, ~ 1.5 mi N of Elizabeth Furnace Campground	38.9333	-78.3208		250	https://scan-bugs.org:443/portal/collections/individual/index.php?occid=26091763	VMNH	VMNH	Paratype
MPE02348	Means, Hennen, & Marek, 2021	Nannaria	cingulata	C. W. Harden, G. S. Chapman	CWH-2017-002	2017-02-24	2017	2	24	Oak, hickory woods	Adult	Male	1	whole animal, 70% isopropanol	USA	Virginia	Shenandoah	Massanuten Trail ~ 2.5 mi from Signal Knob parking lot by Rte. 698	38.9324	-78.325		260	https://scan-bugs.org:443/portal/collections/individual/index.php?occid=26091076	VPI	VTEC
MPE02438	Means, Hennen, & Marek, 2021	Nannaria	cingulata	P. E. Marek, C. Hall	PEM-2017-006	2017-04-08	2017	4	8	Mixed holly, red bud, pine, tulip poplar. 11:55	Adult	Male	1	whole animal, 70% isopropanol	USA	Virginia	Fairfax	Hemlock Overlook Regional Park challenge course	38.7666	-77.4104	2	101	https://scan-bugs.org:443/portal/collections/individual/index.php?occid=27659238	VPI	VTEC
MPE02447	Means, Hennen, & Marek, 2021	Nannaria	cingulata	P. E. Marek, C. Hall	PEM-2017-006	2017-04-08	2017	4	8	Mixed holly, red bud, pine, tulip poplar. 11:55	Adult	Male	1	whole animal, 70% isopropanol	USA	Virginia	Fairfax	Hemlock Overlook Regional Park challenge course	38.7666	-77.4104	2	101	https://scan-bugs.org:443/portal/collections/individual/index.php?occid=27659241	VPI	VTEC
MPE02453	Means, Hennen, & Marek, 2021	Nannaria	cingulata	C. W. Harden	CWH-2017-007b	2017-04-04	2017	4	4	Active on dirt road in open grassy area at night	Adult	Male	1	whole animal, 70% isopropanol	USA	Virginia	Warren	Racetrack Hill, gravel road/field	38.8916	-78.1681		305	https://scan-bugs.org:443/portal/collections/individual/index.php?occid=27716836	VPI	VTEC
MPE02454	Means, Hennen, & Marek, 2021	Nannaria	cingulata	C. W. Harden	CWH-2017-007b	2017-04-04	2017	4	4	Active on dirt road in open grassy area at night	Adult	Male	1	whole animal, 70% isopropanol	USA	Virginia	Warren	Racetrack Hill, gravel road/field	38.8916	-78.1681		305	https://scan-bugs.org:443/portal/collections/individual/index.php?occid=27716837	VPI	VTEC
MPE02455	Means, Hennen, & Marek, 2021	Nannaria	cingulata	C. W. Harden	CWH-2017-007b	2017-04-04	2017	4	4	Active on dirt road in open grassy area at night	Adult	Male	1	whole animal, 70% isopropanol	USA	Virginia	Warren	Racetrack Hill, gravel road/field	38.8916	-78.1681		305	https://scan-bugs.org:443/portal/collections/individual/index.php?occid=27716838	VPI	VTEC
MPE02456	Means, Hennen, & Marek, 2021	Nannaria	cingulata	C. W. Harden	CWH-2017-007b	2017-04-04	2017	4	4	Active on dirt road in open grassy area at night	Adult	Male	1	whole animal, 70% isopropanol	USA	Virginia	Warren	Racetrack Hill, gravel road/field	38.8916	-78.1681		305	https://scan-bugs.org:443/portal/collections/individual/index.php?occid=27716839	VPI	VTEC
MPE02463	Means, Hennen, & Marek, 2021	Nannaria	cingulata	C. W. Harden	CWH-2017-007A	2017-03-13	2017	3	13	Mixed hardwoods and rhododendron	Adult	Male	1	whole animal, 70% isopropanol	USA	Virginia	Warren	Smithsonian Conservation Biology Institute, High Knob Mountain	38.893	-78.137		396	https://scan-bugs.org:443/portal/collections/individual/index.php?occid=39188352	VPI	VTEC
MPE02473	Means, Hennen, & Marek, 2021	Nannaria	cingulata	C. W. Harden	SKY-2017-001	2017-04-21	2017	4	21	Under leaf litter	Adult	Male	1	whole animal, 70% isopropanol	USA	Virginia	Fauquier	Sky Meadows State Park, near junction of North Ridge Trail and Appalachian Trail	38.985	-77.99		549	https://scan-bugs.org:443/portal/collections/individual/index.php?occid=27710775	VPI	VTEC
MPE02475	Means, Hennen, & Marek, 2021	Nannaria	cingulata	C. W. Harden	CWH-2017-008	2017-04-21	2017	4	21	Active on trail at night, steep rocky mixed woods along Passage Creek	Adult	Male	1	whole animal, 70% isopropanol	USA	Virginia	Shenandoah	George Washington National Forest, Botts Trail, south of Elizabeth Furnace	38.924	-78.328		250	https://scan-bugs.org:443/portal/collections/individual/index.php?occid=27716886	VPI	VTEC
MPE02476	Means, Hennen, & Marek, 2021	Nannaria	cingulata	C. W. Harden	CWH-2017-008	2017-04-21	2017	4	21	Active on trail at night, steep rocky mixed woods along Passage Creek	Adult	Male	1	whole animal, 70% isopropanol	USA	Virginia	Shenandoah	George Washington National Forest, Botts Trail, south of Elizabeth Furnace	38.924	-78.328		250	https://scan-bugs.org:443/portal/collections/individual/index.php?occid=27716887	VPI	VTEC
MPE02477	Means, Hennen, & Marek, 2021	Nannaria	cingulata	C. W. Harden	SKY-2017-001	2017-04-21	2017	4	21	Under leaf litter	Adult	Male	1	whole animal, 70% isopropanol	USA	Virginia	Fauquier	Sky Meadows State Park, near junction of North Ridge Trail and Appalachian Trail	38.985	-77.99		549	https://scan-bugs.org:443/portal/collections/individual/index.php?occid=27710776	VPI	VTEC
MPE02786	Means, Hennen, & Marek, 2021	Nannaria	cingulata	C. W. Harden	CWH-2017-007b	2017-04-04	2017	4	4	Active on dirt road in open grassy area at night	Adult	Male	1	whole animal, 70% isopropanol	USA	Virginia	Warren	Racetrack Hill, gravel road/field	38.8916	-78.1681		305	https://scan-bugs.org:443/portal/collections/individual/index.php?occid=27716840	VPI	VTEC
MPE02787	Means, Hennen, & Marek, 2021	Nannaria	cingulata	C. W. Harden	CWH-2017-007b	2017-04-04	2017	4	4	Active on dirt road in open grassy area at night	Adult	Male	1	whole animal, 70% isopropanol	USA	Virginia	Warren	Racetrack Hill, gravel road/field	38.8916	-78.1681		305	https://scan-bugs.org:443/portal/collections/individual/index.php?occid=27716841	VPI	VTEC
MPE03437	Means, Hennen, & Marek, 2021	Nannaria	cingulata	C. W. Harden	CWH-2017-003	2017-02-26	2017	2	26		Adult	Male	1	whole animal, 100% ethanol	USA	Virginia	Shenandoah	George Washington National Forest near Eliz. Furn. Group Cmpgrd.	38.931	-78.322		233	https://scan-bugs.org:443/portal/collections/individual/index.php?occid=30320233	VPI	VTEC
MPE03438	Means, Hennen, & Marek, 2021	Nannaria	cingulata	C. W. Harden	CWH-2017-003	2017-02-26	2017	2	26		Adult	Male	1	whole animal, 100% ethanol	USA	Virginia	Shenandoah	George Washington National Forest near Eliz. Furn. Group Cmpgrd.	38.931	-78.322		233	https://scan-bugs.org:443/portal/collections/individual/index.php?occid=30320235	VPI	VTEC
MPE03668	Means, Hennen, & Marek, 2021	Nannaria	cingulata	C. W. Harden, G. S. Chapman	CWH-2017-001	2017-02-24	2017	2	24	Oak, hickory woods	Adult	Male	1	whole animal, 100% ethanol	USA	Virginia	Shenandoah	Massanutten Trail nr. Signal Knob parking off Rte 678, ~ 1.5 mi N of Elizabeth Furnace Campground	38.9333	-78.3208		250	https://scan-bugs.org:443/portal/collections/individual/index.php?occid=30629925	VMNH	VMNH	Paratype
MPE03673	Means, Hennen, & Marek, 2021	Nannaria	cingulata	C. W. Harden	CWH-2017-008	2017-04-21	2017	4	21	Active on trail at night, steep rocky mixed woods along Passage Creek	Adult	Male	1	whole animal, 100% ethanol	USA	Virginia	Shenandoah	GWNF, Botts Trail, south of Elizabeth Furnace	38.924	-78.328		250	https://scan-bugs.org:443/portal/collections/individual/index.php?occid=30630062	VPI	VTEC
MPE03744	Means, Hennen, & Marek, 2021	Nannaria	cingulata	C. W. Harden	CWH-2017-0306-01	2017-03-06	2017	3	6	Rocky mixed hardwoods	Adult	Male	1	whole animal, 100% ethanol	USA	Virginia	Warren	SCBI, High Knob Mountain	38.893	-78.137		390	https://scan-bugs.org:443/portal/collections/individual/index.php?occid=30773222	VPI	VTEC
MPE03885	Means, Hennen, & Marek, 2021	Nannaria	cingulata	C. Harden	CWH-20180212-01	2018-02-12	2018	2	12	Under small embedded rock on gentle slope above small stream; oak hickory woods, sparse laurel understory	Adult	Male	1	whole animal, 70% isopropanol	USA	Virginia	Warren	Upper reaches of Stokes Branch 0.17 mi N of dirt forest road terminus, off Rte 613 nr jct w/608	38.9156	-78.2995		265	https://scan-bugs.org:443/portal/collections/individual/index.php?occid=31993564	VPI	VTEC
MPE03899	Means, Hennen, & Marek, 2021	Nannaria	cingulata	J. C. Means, N. Larson	JCM-2018-0422-01	2018-04-22	2018	4	22	Oak, maple, hickory, pine, swamp nearby	Adult	Male	1	whole animal, 70% isopropanol	USA	Virginia	Shenandoah	Dry creak near swamp just past Elizabeth Furnace Campground	38.9122	-78.3327		248	https://scan-bugs.org:443/portal/collections/individual/index.php?occid=31998834	VPI	VTEC
MPE03900	Means, Hennen, & Marek, 2021	Nannaria	cingulata	J. C. Means, N. Larson	JCM-2018-0422-01	2018-04-22	2018	4	22	Oak, maple, hickory, pine, swamp nearby	Adult	Male	1	whole animal, 70% isopropanol	USA	Virginia	Shenandoah	Dry creak near swamp just past Elizabeth Furnace Campground	38.9122	-78.3327		248	https://scan-bugs.org:443/portal/collections/individual/index.php?occid=31998835	VPI	VTEC
MPE03901	Means, Hennen, & Marek, 2021	Nannaria	cingulata	J. C. Means, N. Larson	JCM-2018-0422-01	2018-04-22	2018	4	22	Oak, maple, hickory, pine, swamp nearby	Adult	Female	1	whole animal, 70% isopropanol	USA	Virginia	Shenandoah	Dry creak near swamp just past Elizabeth Furnace Campground	38.9122	-78.3327		248	https://scan-bugs.org:443/portal/collections/individual/index.php?occid=31998836	VPI	VTEC
NAN0041	Means, Hennen, & Marek, 2021	Nannaria	cingulata	J. White		1983-04-20	1983	4	20		Adult	Male	1	whole animal, 70% isopropanol	USA	Virginia	Prince Edward	Hampton-Sydney College	37.2381	-78.4607				VMNH	VMNH
NAN0221	Means, Hennen, & Marek, 2021	Nannaria	cingulata	A. V. Evans		2002-05-11	2002	5	11		Adult	Male	1	whole animal, 70% isopropanol	USA	Virginia	Chesterfield	Pocahontas State Park	37.368	-77.5756				VMNH	VMNH
NAN0222	Means, Hennen, & Marek, 2021	Nannaria	cingulata	K. A. Buhlmann, Pague		1989-11-17	1989	11	17		Adult	Male	4	whole animal, 70% isopropanol	USA	Virginia	York	Cheatham Annex NSD, pond DF site	37.285	-76.6417				VMNH	VMNH
NAN0223	Means, Hennen, & Marek, 2021	Nannaria	cingulata	VDNH Survey Steven M. Roble		1997-02-02	1997	2	2		Adult	Male	1	whole animal, 70% isopropanol	USA	Virginia	York	Cheatham Annex Naval Supply Base Jones Mill pond	37.4699	-77.5707				VMNH	VMNH
NAN0224	Means, Hennen, & Marek, 2021	Nannaria	cingulata	K. A. Buhlmann		1989-11-02	1989	11	2		Adult	Male	1	whole animal, 70% isopropanol	USA	Virginia	York	Cheatham Annex Naval Supply Base Jones Mill DF site	37.285	-76.6417				VMNH	VMNH
NAN0225	Means, Hennen, & Marek, 2021	Nannaria	cingulata	LFCC Class		1990-04-10	1990	4	10		Adult	Male	2	whole animal, 70% isopropanol	USA	Virginia	Frederick	"Albin", ca. 3 mi. W of Winchester on VA. Hy. 679	39.2217	-78.1989				VMNH	VMNH
NAN0227	Means, Hennen, & Marek, 2021	Nannaria	cingulata	Highton, Wahlert		1958-05-10	1958	5	10		Adult	Male	1	whole animal, 70% isopropanol	USA	Virginia	Clarke	1.7 miles by road N of Ashby Gap. (U.S. Rt. 50 Crossing of Blue Ridge)	39.0133	-77.9622				VMNH	VMNH
NAN0228	Means, Hennen, & Marek, 2021	Nannaria	cingulata	VDNH survey		1990-02-20	1990	2	20		Adult	Male	2	whole animal, 70% isopropanol	USA	Virginia	York	Cheatham Annex Naval Sup. Cen.	37.285	-76.6417				VMNH	VMNH
NAN0229	Means, Hennen, & Marek, 2021	Nannaria	cingulata	Roger Ragot		1954-02-23	1954	2	23		Adult	Male	1	whole animal, 70% isopropanol	USA	Virginia	Suffolk	Magnolia, US Hys. 58-460	36.7458	-76.5408				VMNH	VMNH
NAN0230	Means, Hennen, & Marek, 2021	Nannaria	cingulata	H. Loomis				6	1		Adult	Male	3	whole animal, 70% isopropanol	USA	Maryland	Prince Georges	Lanham	38.9669	-76.8622				VMNH	VMNH
NAN0231	Means, Hennen, & Marek, 2021	Nannaria	cingulata	VDNH survey Steven M. Roble		1997-02-02	1997	2	2		Adult	Male	2	whole animal, 70% isopropanol	USA	Virginia	Chesterfield	Scotford Rd, 1miW jct Va653 & US360	37.4699	-77.5707				VMNH	VMNH
NAN0232	Means, Hennen, & Marek, 2021	Nannaria	cingulata	VMNH Survey		1996-05-01	1996	5	1		Adult	Male	26	whole animal, 70% isopropanol	USA	Virginia	Warren	2 mi SE Front Royal, DF site at NZP-CRC, oak woods on hillside	38.8976	-78.1684				VMNH	VMNH
NAN0359	Means, Hennen, & Marek, 2021	Nannaria	cingulata	K. A. Buhlmann		1989-11-17	1989	11	17		Adult	Male	1	whole animal, 70% isopropanol	USA	Virginia	York	Cheatham Annex Naval Supply Center, Jones Millpond DF site	37.285	-76.6417				VMNH	VMNH
NAN0449	Means, Hennen, & Marek, 2021	Nannaria	cingulata	P. J. Martinat		1968-05-06	1968	5	6		Adult	Male & Female	2	whole animal, 70% isopropanol	USA	West Virginia	Berkeley	Sleepy Creek Hunt Area	39.5058	-78.1695				NCSM	NCSM
NAN0450	Means, Hennen, & Marek, 2021	Nannaria	cingulata	P. J. Martinat		1968-05-06	1968	5	6		Adult	Male & Female	2	whole animal, 70% isopropanol	USA	West Virginia	Berkeley	Sleepy Creek Hunt Area	39.5058	-78.1695				NCSM	NCSM
NAN0233		Nannaria	Claytor Lake incertae sedis	D. Marvin		1963-05-10	1963	5	10		Adult	Male	1	whole animal, 70% isopropanol	USA	Virginia	Pulaski	Claytor Lake St. Pk.	37.056	-80.6275				VMNH	VMNH
NAN0236		Nannaria	Claytor Lake incertae sedis	R. L. Hoffman		June					Adult	Male	1	whole animal, 70% isopropanol	USA	Virginia	Pulaski	2 mi SW of Snowville	37.012	-80.5871				VMNH	VMNH
NAN0239		Nannaria	Claytor Lake incertae sedis	S. Garriock		1998-05-01	1998	5	1		Adult	Male	13	whole animal, 70% isopropanol	USA	Virginia	Pulaski	RAAP Dublin facility, woodlot near bldg. 1717	37.197	-80.5459				VMNH	VMNH
NAN0240		Nannaria	Claytor Lake incertae sedis	S. Garriock		1997-07-01	1997	7	1		Adult	Male	1	whole animal, 70% isopropanol	USA	Virginia	Pulaski	RAAP - Dublin, 100 m NE of bldg. 1019	37.197	-80.5459				VMNH	VMNH
NAN0340		Nannaria	Claytor Lake incertae sedis	S. Garriock		1998-04-14	1998	4	14		Adult	Males & Females	53	whole animal, 70% isopropanol	USA	Virginia	Pulaski	Radford Army Ammunition Plant, Dublin Facility DF 6 "Sally Pond"	37.1056	-80.6856				VMNH	VMNH
MPE02117	Chamberlin, 1940	Nannaria	conservata	J. C. Means	JCM-2016-008	2016-04-17	2016	4	17	Oak, pine, maple	Adult	Female	1	whole animal, 100% ethanol	USA	North Carolina	Wake	Pond near William B Umstead State Park	35.8366	-78.7624			https://scan-bugs.org:443/portal/collections/individual/index.php?occid=25842060	VPI	VTEC
NAN0336	Chamberlin, 1940	Nannaria	conservata	L. Hubricht		1959-05-02	1959	5	2		Adult	Male	1	whole animal, 70% isopropanol	USA	North Carolina	Franklin	Near Moccasin Creek, 1.5 miles SW of Pilot	35.8626	-78.2683				VMNH	VMNH
NAN0337	Chamberlin, 1940	Nannaria	conservata	M. R. Cooper		1975-03-15	1975	3	15		Adult	Male	1	whole animal, 70% isopropanol	USA	North Carolina	Wake	Raleigh, 209 Lynwood Lane	35.8404	-78.6377				VMNH	VMNH
NAN0338	Chamberlin, 1940	Nannaria	conservata	M. R. Cooper		1975-03-15	1975	3	15		Adult	Male	7	whole animal, 70% isopropanol	USA	North Carolina	Wake	Raleigh, 209 Lynwood Lane	35.8404	-78.6377				VMNH	VMNH
NAN0546	Chamberlin, 1940	Nannaria	conservata	D. L. Stephan		1990-01-23	1990	1	23		Adult	Male	2	whole animal, 70% isopropanol	USA	North Carolina	Wake	Raleigh, 1611 Oberlin Rd.	35.8036	-78.6583				VMNH	VMNH
NAN0547	Chamberlin, 1940	Nannaria	conservata	A. L. Braswell, S. L. Braswell, Rick Sheets		1999-04-03	1999	4	3		Adult	Males & Females	7	whole animal, 70% isopropanol	USA	North Carolina	Person	2.0mi SSE Surl. Off end of SR 1718 in window wells, Sheets Residence	36.3158	-78.8887				NCSM	NCSM
NAN0548	Chamberlin, 1940	Nannaria	conservata	M. R. Cooper		1975-01-29	1975	1	29		Adult	Males & Females	5	whole animal, 70% isopropanol	USA	North Carolina	Wake	Raleigh, 209 Lynwood Lane	35.8404	-78.6377				NCSM	NCSM
NAN0549	Chamberlin, 1940	Nannaria	conservata	M. R. Cooper		1975-01-29	1975	1	29		Adult	Male	1	whole animal, 70% isopropanol	USA	North Carolina	Wake	Raleigh, 209 Lynwood Lane	35.8404	-78.6377				NCSM	NCSM
NAN0550	Chamberlin, 1940	Nannaria	conservata	R. M. Shelley		1990-03-10	1990	3	10		Adult	Male	1	whole animal, 70% isopropanol	USA	North Carolina	Wake	Raleigh, jct. Athens Dr. & Avent Ferry Rd.	35.7675	-78.7067				NCSM	NCSM
NAN0552	Chamberlin, 1940	Nannaria	conservata	M. R. Cooper		1975-01-29	1975	1	29		Adult	Males & Females	6	whole animal, 70% isopropanol	USA	North Carolina	Wake	Raleigh, 209 Lynwood Lane	35.8404	-78.6377				NCSM	NCSM
MYR03015	Chamberlin, 1940	Nannaria	conservata	D. D. Rogers, M. E. Zarnsdorf		1985-04-19	1985	4	19	Pitfall trap in clover pasture	Adult	Male	1	whole animal, 70% isopropanol	USA	North Carolina	Wake	5.5 WNW Raleigh, along 1656	35.7898	-78.7367
MPE02642	Means, Hennen, & Marek, 2021	Nannaria	cryomaia	D. A. Hennen, J. C. Means, V. Wong	DAH-2017-0512-03	2017-05-12	2017	5	12	Oak-ironwood-beech-hemlock woods, moist litter. 6:45-7:38 PM. Light drizzle.	Adult	Male	1	whole animal, 100% ethanol	USA	Tennessee	Morgan	Wartburg: Frozen Head State Park, woods below campground	36.1321	-84.4978	6	423	https://scan-bugs.org:443/portal/collections/individual/index.php?occid=29384149	VPI	VTEC	Holotype
MPE02793	Means, Hennen, & Marek, 2021	Nannaria	cryomaia	D. A. Hennen, J. C. Means, V. Wong	DAH-2017-0512-03	2017-05-12	2017	5	12	Oak-ironwood-beech-hemlock woods, moist litter. 6:45-7:38 PM. Light drizzle.	Adult	Female	1	whole animal, 70% isopropanol	USA	Tennessee	Morgan	Wartburg: Frozen Head State Park, woods below campground	36.1321	-84.4978	6	423	https://scan-bugs.org:443/portal/collections/individual/index.php?occid=29384148	VPI	VTEC	Paratype
MPE02794	Means, Hennen, & Marek, 2021	Nannaria	cryomaia	D. A. Hennen, J. C. Means, V. Wong	DAH-2017-0512-03	2017-05-12	2017	5	12	Oak-ironwood-beech-hemlock woods, moist litter. 6:45-7:38 PM. Light drizzle.	Adult	Female	1	whole animal, 70% isopropanol	USA	Tennessee	Morgan	Wartburg: Frozen Head State Park, woods below campground	36.1321	-84.4978	6	423	https://scan-bugs.org:443/portal/collections/individual/index.php?occid=29384141	VPI	VTEC	Paratype
MPE02795	Means, Hennen, & Marek, 2021	Nannaria	cryomaia	D. A. Hennen, J. C. Means, V. Wong	DAH-2017-0512-03	2017-05-12	2017	5	12	Oak-ironwood-beech-hemlock woods, moist litter. 6:45-7:38 PM. Light drizzle.	Adult	Female	1	whole animal, 70% isopropanol	USA	Tennessee	Morgan	Wartburg: Frozen Head State Park, woods below campground	36.1321	-84.4978	6	423	https://scan-bugs.org:443/portal/collections/individual/index.php?occid=29384145	VMNH	VMNH	Paratype
MPE02796	Means, Hennen, & Marek, 2021	Nannaria	cryomaia	D. A. Hennen, J. C. Means, V. Wong	DAH-2017-0512-03	2017-05-12	2017	5	12	Oak-ironwood-beech-hemlock woods, moist litter. 6:45-7:38 PM. Light drizzle.	Adult	Female	1	whole animal, 70% isopropanol	USA	Tennessee	Morgan	Wartburg: Frozen Head State Park, woods below campground	36.1321	-84.4978	6	423	https://scan-bugs.org:443/portal/collections/individual/index.php?occid=29384146	VMNH	VMNH	Paratype
MPE03765	Means, Hennen, & Marek, 2021	Nannaria	cryomaia	D. A. Hennen, J. C. Means, V. Wong	DAH-2017-0512-03	2017-05-12	2017	5	12	Oak-ironwood-beech-hemlock woods, moist litter. 6:45-7:38 PM. Light drizzle.	Adult	Male	1	whole animal, 100% ethanol	USA	Tennessee	Morgan	Wartburg: Frozen Head State Park, woods below campground	36.1321	-84.4978	6	423	https://scan-bugs.org:443/portal/collections/individual/index.php?occid=31525192	VMNH	VMNH	Paratype
NAN0452	Means, Hennen, & Marek, 2021	Nannaria	cryomaia	R. M. Shelley, MSM		1980-05-29	1980	5	29		Adult	Male	1	whole animal, 70% isopropanol	USA	Tennessee	Morgan	Frozen Head State Park	36.1321	-84.4978				VMNH	VMNH
MPE04156	Means, Hennen, & Marek, 2021	Nannaria	daptria	D. A. Hennen	DAH-2018-0616-01	2018-06-16	2018	6	16	Moderately moist litter, sandy soil in hemlock, rhododendron, oak, maple woods. 11:10am-12:05pm.	Adult	Male	1	whole animal, 70% isopropanol	USA	Tennessee	Greene	Paint Creek Corridor, Overlook Picnic Area, forest across road	35.9778	-82.8478	5	500	https://scan-bugs.org:443/portal/collections/individual/index.php?occid=32884231	VPI	VTEC	Holotype
NAN0537	Causey, 1950	Nannaria	davidcauseyi	M. J. Skvarla		2013-11-07	2013	11	7		Adult	Male	2	whole animal, 70% isopropanol	USA	Arkansas	Newton	Steel Creek, Buffalo Nt River	36.038	-93.3403				VMNH	VMNH
NAN0539	Causey, 1950	Nannaria	davidcauseyi	M. J. Skvarla		2013-11-02	2013	11	2		Adult	Female	1	whole animal, 70% isopropanol	USA	Arkansas	Newton	Dismal Hollow	35.8506	-93.2702				VMNH	VMNH
MPE02788	(Hennen & Shelley, 2015)	Nannaria	dilatata	D. A. Hennen, J. C. Means, V. Wong	DAH-2017-0513-01	2017-05-13	2017	5	13		Adult	Female	1	whole animal, 100% ethanol	USA	Tennessee	Marshall	Henry Horton State Park, to the right of the main office, under moss on top of a large boulder	35.5914	-86.7029				VPI	VTEC
NCSM27945	(Hennen & Shelley, 2015)	Nannaria	dilatata	R. M. Shelley		1979-05-09	1979	5	9		Adult	Female	1	whole animal, 70% isopropanol	USA	Tennessee	Marshall	Henry Horton State Park, campground	35.5875	-86.7035				NCSM	NCSM	Paratype
	(Hennen & Shelley, 2015)	Nannaria	dilatata	R. M. Shelley		1979-05-09	1979	5	9		Adult	Male	1	whole animal, 70% isopropanol	USA	Tennessee	Marshall	Henry Horton State Park, campground	35.5875	-86.7035				FSCA	FSCA	Holotype
MPE00303	Shelley, 1975	Nannaria	domestica	J. C. Means	JCM-2015-001	2015-04-25	2015	4	25	ex. rhododendron, oak, maple	Adult	Female	1	whole animal, 100% ethanol	USA	North Carolina	Watauga	Cliff Dwellers Inn, side of road, slope	36.1386	-81.6694		1018	https://scan-bugs.org:443/portal/collections/individual/index.php?occid=30722542	VPI	VTEC
MPE00305	Shelley, 1975	Nannaria	domestica	J. C. Means	JCM-2015-001	2015-04-25	2015	4	25	ex. rhododendron, oak, maple	Adult	Male	1	whole animal, 70% isopropanol	USA	North Carolina	Watauga	Cliff Dwellers Inn, side of road, slope	36.1386	-81.6694		1018	https://scan-bugs.org:443/portal/collections/individual/index.php?occid=30631659	VPI	VTEC
MPE00310	Shelley, 1975	Nannaria	domestica	J. C. Means	JCM-2015-001	2015-04-25	2015	4	25	ex. rhododendron, oak, maple	Adult	Female	1	whole animal, 70% isopropanol	USA	North Carolina	Watauga	Cliff Dwellers Inn, side of road, slope	36.1386	-81.6694		1018	https://scan-bugs.org:443/portal/collections/individual/index.php?occid=18046986	VPI	VTEC
MPE00311	Shelley, 1975	Nannaria	domestica	J. C. Means	JCM-2015-001	2015-04-25	2015	4	25	ex. rhododendron, oak, maple	Adult	Female	1	whole animal, 70% isopropanol	USA	North Carolina	Watauga	Cliff Dwellers Inn, side of road, slope	36.1386	-81.6694		1018	https://scan-bugs.org:443/portal/collections/individual/index.php?occid=18046987	VPI	VTEC
MPE00312	Shelley, 1975	Nannaria	domestica	J. C. Means	JCM-2015-001	2015-04-25	2015	4	25	ex. rhododendron, oak, maple	Adult	Female	1	whole animal, 70% isopropanol	USA	North Carolina	Watauga	Cliff Dwellers Inn, side of road, slope	36.1386	-81.6694		1018	https://scan-bugs.org:443/portal/collections/individual/index.php?occid=18046988	VPI	VTEC
MPE00313	Shelley, 1975	Nannaria	domestica	J. C. Means	JCM-2015-001	2015-04-25	2015	4	25	ex. rhododendron, oak, maple	Adult	Female	1	whole animal, 70% isopropanol	USA	North Carolina	Watauga	Cliff Dwellers Inn, side of road, slope	36.1386	-81.6694		1018	https://scan-bugs.org:443/portal/collections/individual/index.php?occid=18046989	VPI	VTEC
MPE00315	Shelley, 1975	Nannaria	domestica	J. C. Means	JCM-2015-001	2015-04-25	2015	4	25	ex. rhododendron, oak, maple	Adult	Female	1	whole animal, 70% isopropanol	USA	North Carolina	Watauga	Cliff Dwellers Inn, side of road, slope	36.1386	-81.6694		1018	https://scan-bugs.org:443/portal/collections/individual/index.php?occid=18046991	VPI	VTEC
NAN0510	Shelley, 1975	Nannaria	domestica	R. M. Shelley		1975-10-11	1975	10	11		Adult	Male	1	whole animal, 70% isopropanol	USA	North Carolina	Watauga	Blowing Rock, Goforth Rd., 0.5 N US 321	36.1294	-81.6619				NCSM	NCSM
NAN0525	Shelley, 1975	Nannaria	domestica	R. M. Shelley		1973-09-08	1973	9	8		Adult	Males & Females	3	whole animal, 70% isopropanol	USA	North Carolina	Watauga	Blowing Rock, Goforth Rd., 0.5 N US 321	36.1294	-81.6619				NCSM	NCSM
NAN0335	Chamberlin, 1949	Nannaria	equalis	J. Sevier		2005-05-10	2005	5	10		Adult	Male	1		USA	Tennessee	Knox	Site 2 mesic cove hardwoods						VMNH	VMNH
MPE00433	Chamberlin, 1947	Nannaria	fowleri	M. Kasson	MK-2015-001	2015-05-24	2015	5	24		Adult	Female	1	whole animal, 70% isopropanol	USA	West Virginia	Pendleton	old road headed up to Spruce Knob	38.6948	-79.5147		1010	https://scan-bugs.org:443/portal/collections/individual/index.php?occid=18051863	VPI	VTEC
MPE00446	Chamberlin, 1947	Nannaria	fowleri	M. Kasson	MK-2015-001	2015-05-24	2015	5	24		Adult	Female	1	whole animal, 70% isopropanol	USA	West Virginia	Pendleton	old road headed up to Spruce Knob	38.6948	-79.5147		1010	https://scan-bugs.org:443/portal/collections/individual/index.php?occid=18062745	VPI	VTEC
MPE01816	Chamberlin, 1947	Nannaria	fowleri	C. Stauder	MK-2016-013					hardwood forest	Adult	Male	1	whole animal, 70% isopropanol	USA	West Virginia	Pendleton	Spruce Knob	38.7309	-79.4913		1112	https://scan-bugs.org:443/portal/collections/individual/index.php?occid=26117890	VPI	VTEC
MPE03017	Chamberlin, 1947	Nannaria	fowleri	D. A. Hennen, J. C. Means	DAH-2017-0915-02	2017-09-15	2017	9	15	Hillside in hemlock woods near stream, moist deciduous litter, some pine. 7:13 PM.	Adult	Male	1	whole animal, 70% isopropanol	USA	Pennsylvania	Franklin	Caledonia State Park: Thaddeus Stevens Trail	39.9079	-77.4778	6	287	https://scan-bugs.org:443/portal/collections/individual/index.php?occid=30284539	VPI	VTEC
MPE03071	Chamberlin, 1947	Nannaria	fowleri	D. A. Hennen, J. C. Means	DAH-2017-0918-01	2017-09-18	2017	9	18	Hemlock-maple forests, mixed litter, moist, with dark sandy soil. 2-2:45 PM.	Adult	Male	1	whole animal, 70% isopropanol	USA	Pennsylvania	Clinton	Rauchtown: Ravensburg State Park. Bank of Rauchtown Run, north of restrooms beside playfield.	41.1034	-77.2435	7	368	https://scan-bugs.org:443/portal/collections/individual/index.php?occid=30285196	VPI	VTEC
MPE03072	Chamberlin, 1947	Nannaria	fowleri	D. A. Hennen, J. C. Means	DAH-2017-0918-01	2017-09-18	2017	9	18	Hemlock-maple forests, mixed litter, moist, with dark sandy soil. 2-2:45 PM.	Adult	Female	1	whole animal, 70% isopropanol	USA	Pennsylvania	Clinton	Rauchtown: Ravensburg State Park. Bank of Rauchtown Run, north of restrooms beside playfield.	41.1034	-77.2435	7	368	https://scan-bugs.org:443/portal/collections/individual/index.php?occid=30285198	VPI	VTEC
MPE03094	Chamberlin, 1947	Nannaria	fowleri	D. A. Hennen, J. C. Means	DAH-2017-0918-01	2017-09-18	2017	9	18	Hemlock-maple forests, mixed litter, moist, with dark sandy soil. 2-2:45 PM.	Adult	Male	1	whole animal, 70% isopropanol	USA	Pennsylvania	Clinton	Rauchtown: Ravensburg State Park. Bank of Rauchtown Run, north of restrooms beside playfield.	41.1034	-77.2435	7	368	https://scan-bugs.org:443/portal/collections/individual/index.php?occid=30285199	VPI	VTEC
MPE03095	Chamberlin, 1947	Nannaria	fowleri	D. A. Hennen, J. C. Means	DAH-2017-0918-01	2017-09-18	2017	9	18	Hemlock-maple forests, mixed litter, moist, with dark sandy soil. 2-2:45 PM.	Adult	Female	1	whole animal, 70% isopropanol	USA	Pennsylvania	Clinton	Rauchtown: Ravensburg State Park. Bank of Rauchtown Run, north of restrooms beside playfield.	41.1034	-77.2435	7	368	https://scan-bugs.org:443/portal/collections/individual/index.php?occid=30285201	VPI	VTEC
MPE03096	Chamberlin, 1947	Nannaria	fowleri	D. A. Hennen, J. C. Means	DAH-2017-0918-01	2017-09-18	2017	9	18	Hemlock-maple forests, mixed litter, moist, with dark sandy soil. 2-2:45 PM.	Adult	Female	1	whole animal, 70% isopropanol	USA	Pennsylvania	Clinton	Rauchtown: Ravensburg State Park. Bank of Rauchtown Run, north of restrooms beside playfield.	41.1034	-77.2435	7	368	https://scan-bugs.org:443/portal/collections/individual/index.php?occid=30285203	VPI	VTEC
MPE03097	Chamberlin, 1947	Nannaria	fowleri	D. A. Hennen, J. C. Means	DAH-2017-0918-01	2017-09-18	2017	9	18	Hemlock-maple forests, mixed litter, moist, with dark sandy soil. 2-2:45 PM.	Adult	Female	1	whole animal, 70% isopropanol	USA	Pennsylvania	Clinton	Rauchtown: Ravensburg State Park. Bank of Rauchtown Run, north of restrooms beside playfield.	41.1034	-77.2435	7	368	https://scan-bugs.org:443/portal/collections/individual/index.php?occid=30285207	VPI	VTEC
MPE03098	Chamberlin, 1947	Nannaria	fowleri	D. A. Hennen, J. C. Means	DAH-2017-0918-01	2017-09-18	2017	9	18	Hemlock-maple forests, mixed litter, moist, with dark sandy soil. 2-2:45 PM.	Adult	Female	1	whole animal, 70% isopropanol	USA	Pennsylvania	Clinton	Rauchtown: Ravensburg State Park. Bank of Rauchtown Run, north of restrooms beside playfield.	41.1034	-77.2435	7	368	https://scan-bugs.org:443/portal/collections/individual/index.php?occid=30285209	VPI	VTEC
MPE03099	Chamberlin, 1947	Nannaria	fowleri	D. A. Hennen, J. C. Means	DAH-2017-0918-01	2017-09-18	2017	9	18	Hemlock-maple forests, mixed litter, moist, with dark sandy soil. 2-2:45 PM.	Adult	Female	1	whole animal, 70% isopropanol	USA	Pennsylvania	Clinton	Rauchtown: Ravensburg State Park. Bank of Rauchtown Run, north of restrooms beside playfield.	41.1034	-77.2435	7	368	https://scan-bugs.org:443/portal/collections/individual/index.php?occid=30285210	VPI	VTEC
MPE03100	Chamberlin, 1947	Nannaria	fowleri	D. A. Hennen, J. C. Means	DAH-2017-0918-01	2017-09-18	2017	9	18	Hemlock-maple forests, mixed litter, moist, with dark sandy soil. 2-2:45 PM.	Adult	Female	1	whole animal, 70% isopropanol	USA	Pennsylvania	Clinton	Rauchtown: Ravensburg State Park. Bank of Rauchtown Run, north of restrooms beside playfield.	41.1034	-77.2435	7	368	https://scan-bugs.org:443/portal/collections/individual/index.php?occid=30285213	VPI	VTEC
MPE03101	Chamberlin, 1947	Nannaria	fowleri	D. A. Hennen, J. C. Means	DAH-2017-0918-01	2017-09-18	2017	9	18	Hemlock-maple forests, mixed litter, moist, with dark sandy soil. 2-2:45 PM.	Adult	Female	1	whole animal, 70% isopropanol	USA	Pennsylvania	Clinton	Rauchtown: Ravensburg State Park. Bank of Rauchtown Run, north of restrooms beside playfield.	41.1034	-77.2435	7	368	https://scan-bugs.org:443/portal/collections/individual/index.php?occid=30285214	VPI	VTEC
MPE03102	Chamberlin, 1947	Nannaria	fowleri	D. A. Hennen, J. C. Means	DAH-2017-0918-01	2017-09-18	2017	9	18	Hemlock-maple forests, mixed litter, moist, with dark sandy soil. 2-2:45 PM.	Adult	Female	1	whole animal, 70% isopropanol	USA	Pennsylvania	Clinton	Rauchtown: Ravensburg State Park. Bank of Rauchtown Run, north of restrooms beside playfield.	41.1034	-77.2435	7	368	https://scan-bugs.org:443/portal/collections/individual/index.php?occid=30285216	VPI	VTEC
MPE03906	Chamberlin, 1947	Nannaria	fowleri	D. A. Hennen, J. C. Means	DAH-2017-0918-01	2017-09-18	2017	9	18	Hemlock-maple forests, mixed litter, moist, with dark sandy soil. 2-2:45 PM.	Adult	Male	1	whole animal, 100% ethanol	USA	Pennsylvania	Clinton	Rauchtown: Ravensburg State Park. Bank of Rauchtown Run, north of restrooms beside playfield.	41.1034	-77.2435	7	368	https://scan-bugs.org:443/portal/collections/individual/index.php?occid=32200687	VPI	VTEC
MPE03907	Chamberlin, 1947	Nannaria	fowleri	D. A. Hennen, J. C. Means	DAH-2017-0918-01	2017-09-18	2017	9	18	Hemlock-maple forests, mixed litter, moist, with dark sandy soil. 2-2:45 PM.	Adult	Female	1	whole animal, 100% ethanol	USA	Pennsylvania	Clinton	Rauchtown: Ravensburg State Park. Bank of Rauchtown Run, north of restrooms beside playfield.	41.1034	-77.2435	7	368	https://scan-bugs.org:443/portal/collections/individual/index.php?occid=32200688	VPI	VTEC
NAN0033	Chamberlin, 1947	Nannaria	fowleri	W. A. Shear		1971-08-23	1971	8	23		Adult	Male	1		USA	Pennsylvania	Potter	Rock Ridge Road, 2 mi from Lyman Run State Park; wet birch logs near spring	41.6609	-77.8864				VMNH	VMNH
NAN0037	Chamberlin, 1947	Nannaria	fowleri	W. A. Shear		1971-08-22	1971	8	22		Adult	Male	1		USA	Pennsylvania	Potter	Denton Hill State Park, 14 mi. E of Coudersport; beech-birch-maple litter	41.7685	-77.8334				VMNH	VMNH
NAN0050	Chamberlin, 1947	Nannaria	fowleri	W. A. Shear		1971-08-20	1971	8	20		Adult	Male	2		USA	Pennsylvania	Potter	Patterson Park, Susquehanna State Forest, 10 mi SSE of Coudersport; roadside logs	41.6406	-77.9471				VMNH	VMNH
NAN0342	Chamberlin, 1947	Nannaria	fowleri	W. A. Shear				6	12		Adult	Male	1		USA	Pennsylvania	Potter	Austin Dam ruins	41.6944	-78.1197				VMNH	VMNH
NAN0343	Chamberlin, 1947	Nannaria	fowleri	R. L. Hoffman		1973-05-23	1973	5	23		Adult	Male	4		USA	Virginia	Highland	Locust Spring Rec. Area, 8 mi. NW of Hightown, 3800 ft.	38.5153	-79.69				VMNH	VMNH
NAN0344	Chamberlin, 1947	Nannaria	fowleri	Muchmore		1958-04-17	1958	4	17		Adult	Male	1	whole animal, 70% isopropanol	USA	New York	Monroe	Mendon Ponds Park	42.9989	-77.5642				VMNH	VMNH
NAN0345	Chamberlin, 1947	Nannaria	fowleri	L. Hubricht		1956-06-08	1956	6	8		Adult	Male	1		USA	Pennsylvania	Franklin	Low woods, near creek 1.8 miles S of Caledonia	39.736	-77.4967				VMNH	VMNH
NAN0346	Chamberlin, 1947	Nannaria	fowleri	R. L. Hoffman, Knight		1972-04-28	1972	4	28		Adult	Male	1		USA	Virginia	Highland	Locust Spring Rec. Area, 8 mi. NW of Hightown, 3800 ft.	38.5153	-79.69				VMNH	VMNH
NAN0347	Chamberlin, 1947	Nannaria	fowleri	Muchmore		1958-05-10	1958	5	10		Adult	Male	1		USA	New York	Cattaraugus	Allegany St. Pk. Anderson Trail	42.0023	-78.8357				VMNH	VMNH
NAN0348	Chamberlin, 1947	Nannaria	fowleri			1959-10-08	1959	10	8		Adult	Male	1	whole animal, 70% isopropanol	USA	Pennsylvania	McKean							VMNH	VMNH
NAN0349	Chamberlin, 1947	Nannaria	fowleri	R. Mighton		1959-04-11	1959	4	11		Adult	Male	1		USA	Pennsylvania	Franklin	Road to Cowants Gap State Park	39.9957	-77.9155				VMNH	VMNH
NAN0352	Chamberlin, 1947	Nannaria	fowleri	L. Hubricht		1958-05-19	1958	5	19		Adult	Male	1		USA	Maryland	Allegany	E of Flintstone 1600 ft. summit of Town Hill Mtn.	39.6903	-78.4067				VMNH	VMNH
NAN0451	Chamberlin, 1947	Nannaria	fowleri	T. S. McCoy		1993-03-01	1993	3			Adult	Male	1	whole animal, 70% isopropanol	USA	Pennsylvania	Centre	tof trees State Game Lands	40.9681	-77.9154				NCSM	NCSM
NAN0463	Chamberlin, 1947	Nannaria	fowleri	K. Holbrook				3	29		Adult	Male	1	whole animal, 70% isopropanol	USA	Maryland	Allegany	Cumberland, Knobby Mountain	39.6528	-78.7626				NCSM	NCSM
NAN0651	Chamberlin, 1947	Nannaria	fowleri	J. Pagels, D. Kobuszewski		1992-07-24	1992	7	24		Adult	Males & Females	5		USA	Virginia	Bath	GWNF Long Spring Run above Little Back Creek	38.2214	-79.8388				VMNH	VMNH
NAN0653	Chamberlin, 1947	Nannaria	fowleri	J. Pagels		1992-07-01	1992	7	1		Adult	Male	1	whole animal, 70% isopropanol	USA	Virginia	Bath	“F” GWNF H’Town	37.9994	-79.8316				VMNH	VMNH
NAN0654	Chamberlin, 1947	Nannaria	fowleri	D. Kobuszewski		1992-09-11	1992	9	11		Adult	Male	1	whole animal, 70% isopropanol	USA	Virginia	Bath	GWNF Long Spring Run above Little Back Creek	38.2214	-79.8388				VMNH	VMNH
NAN0658	Chamberlin, 1947	Nannaria	fowleri			17 May - 15 June 1993	1993				Adult	Male	1		USA	Virginia	Highland	GWNF, west bank, Laurel Fork (between Bear Hollow & Newman Rd.)	38.2863	-79.7469				VMNH	VMNH
NAN0659	Chamberlin, 1947	Nannaria	fowleri	J. Pagels		1992-07-17	1992	7	17		Adult	Male	2	whole animal, 70% isopropanol	USA	Virginia	Bath	GWNF Long Spring Run above Little Back Creek (Sunrise Quad)	38.2214	-79.8388				VMNH	VMNH
MPE03178	Means, Hennen, & Marek, 2021	Nannaria	fracta	D. A. Hennen, J. C. Means	DAH-2017-0928-03	2017-09-28	2017	9	28	Along sandy bank of Laurel Branch Creek, slightly moist dark soil, hemlock, rhododendron, tulip poplar grove. 4:30 - 5:46 PM.	Adult	Male	1	whole animal, 70% isopropanol	USA	Virginia	Dickenson	Haysi: Breaks Interstate Park, Laurel Branch Trail at intersection with Cold Spring Trail	37.2897	-82.2999	8	565	https://scan-bugs.org:443/portal/collections/individual/index.php?occid=30291181	VPI	VTEC	Holotype
MPE03179	Means, Hennen, & Marek, 2021	Nannaria	fracta	D. A. Hennen, J. C. Means	DAH-2017-0928-03	2017-09-28	2017	9	28	Along sandy bank of Laurel Branch Creek, slightly moist dark soil, hemlock, rhododendron, tulip poplar grove. 4:30 - 5:46 PM.	Adult	Male	1	whole animal, 70% isopropanol	USA	Virginia	Dickenson	Haysi: Breaks Interstate Park, Laurel Branch Trail at intersection with Cold Spring Trail	37.2897	-82.2999	8	565	https://scan-bugs.org:443/portal/collections/individual/index.php?occid=30291172	VPI	VTEC	Paratype
MPE03183	Means, Hennen, & Marek, 2021	Nannaria	fracta	D. A. Hennen, J. C. Means	DAH-2017-0928-02	2017-09-28	2017	9	28	Slightly moist hillside in beech, maple, tulip poplar woods, dark soil. 12:32 - 2:36 PM.	Adult	Male	1	whole animal, 100% ethanol	USA	Kentucky	Pike	Pikeville: Bob Amos Park, 424 Bob Amos Dr., WW Gearheart Hiking Trail	37.469	-82.5462	7	359	https://scan-bugs.org:443/portal/collections/individual/index.php?occid=30291513	VPI	VTEC
MPE03184	Means, Hennen, & Marek, 2021	Nannaria	fracta	D. A. Hennen, J. C. Means	DAH-2017-0928-02	2017-09-28	2017	9	28	Slightly moist hillside in beech, maple, tulip poplar woods, dark soil. 12:32 - 2:36 PM.	Adult	Male	1	whole animal, 100% ethanol	USA	Kentucky	Pike	Pikeville: Bob Amos Park, 424 Bob Amos Dr., WW Gearheart Hiking Trail	37.469	-82.5462	7	359	https://scan-bugs.org:443/portal/collections/individual/index.php?occid=30291517	VPI	VTEC
MPE03185	Means, Hennen, & Marek, 2021	Nannaria	fracta	D. A. Hennen, J. C. Means	DAH-2017-0928-02	2017-09-28	2017	9	28	Slightly moist hillside in beech, maple, tulip poplar woods, dark soil. 12:32 - 2:36 PM.	Adult	Female	1	whole animal, 70% isopropanol	USA	Kentucky	Pike	Pikeville: Bob Amos Park, 424 Bob Amos Dr., WW Gearheart Hiking Trail	37.469	-82.5462	7	359	https://scan-bugs.org:443/portal/collections/individual/index.php?occid=30291490	VPI	VTEC	Paratype
MPE03186	Means, Hennen, & Marek, 2021	Nannaria	fracta	D. A. Hennen, J. C. Means	DAH-2017-0928-02	2017-09-28	2017	9	28	Slightly moist hillside in beech, maple, tulip poplar woods, dark soil. 12:32 - 2:36 PM.	Adult	Female	1	whole animal, 70% isopropanol	USA	Kentucky	Pike	Pikeville: Bob Amos Park, 424 Bob Amos Dr., WW Gearheart Hiking Trail	37.469	-82.5462	7	359	https://scan-bugs.org:443/portal/collections/individual/index.php?occid=30291496	VPI	VTEC
MPE03756	Means, Hennen, & Marek, 2021	Nannaria	fracta	D. A. Hennen, J. C. Means	DAH-2017-0928-03	2017-09-28	2017	9	28	Along sandy bank of Laurel Branch Creek, slightly moist dark soil, hemlock, rhododendron, tulip poplar grove. 4:30 - 5:46 PM.	Adult	Female	1	whole animal, 100% ethanol	USA	Virginia	Dickenson	Haysi: Breaks Interstate Park, Laurel Branch Trail at intersection with Cold Spring Trail	37.2897	-82.2999	8	565	https://scan-bugs.org:443/portal/collections/individual/index.php?occid=31503173	VMNH	VMNH	Paratype
NAN0154	Means, Hennen, & Marek, 2021	Nannaria	fracta	Neff, R. L. Hoffman		1967-09-07	1967	9	7		Adult	Male	1		USA	Virginia	Dickenson	Breaks Interstate Park	37.2937	-82.3005				VMNH	VMNH
NAN0155	Means, Hennen, & Marek, 2021	Nannaria	fracta	R. L. Hoffman		1962-04-20	1962	4	20		Adult	Male	1		USA	Virginia	Russell	1 mile NW of Lynn Spring	37.1153	-81.9411				VMNH	VMNH
NAN0156	Means, Hennen, & Marek, 2021	Nannaria	fracta	Douglas Ogle		1983-04-16	1983	4	16		Adult	Male	1		USA	Virginia	Dickenson	Breaks Interstate Park, in camping area	37.2937	-82.3005				VMNH	VMNH	Paratype
NAN0157	Means, Hennen, & Marek, 2021	Nannaria	fracta	S. M. Roble		2011-09-21	2011	9	21		Adult	Male	1		USA	Virginia	Washington	Clinch Mountain Wildlife Management Area, deciduous forest above Big Tumbling Creek	36.9931	-81.7369				VMNH	VMNH
MPE02359	Means, Hennen, & Marek, 2021	Nannaria	fritzae	J. C. Means, K. Means	JCM-2017-006	2017-03-05	2017	3	5	Deciduous forest on steep hillside	Adult	Male	1	whole animal, 70% isopropanol	USA	Georgia	Floyd	Hillside by sharp bend in road, small dry stream, steep, on road to Lake Marvin	34.5629	-85.0681		385	https://scan-bugs.org:443/portal/collections/individual/index.php?occid=26091736	VPI	VTEC	Holotype
MPE02377	Means, Hennen, & Marek, 2021	Nannaria	fritzae	J. C. Means, K. Means	JCM-2017-006	2017-03-05	2017	3	5	Deciduous forest on steep hillside	Adult	Male	1	whole animal, 70% isopropanol	USA	Georgia	Floyd	Hillside by sharp bend in road, small dry stream, steep, on road to Lake Marvin	34.5629	-85.0681		385	https://scan-bugs.org:443/portal/collections/individual/index.php?occid=26091732	VPI	VTEC	Paratype
MPE02378	Means, Hennen, & Marek, 2021	Nannaria	fritzae	J. C. Means, K. Means	JCM-2017-006	2017-03-05	2017	3	5	Deciduous forest on steep hillside	Adult	Male	1	whole animal, 70% isopropanol	USA	Georgia	Floyd	Hillside by sharp bend in road, small dry stream, steep, on road to Lake Marvin	34.5629	-85.0681		385	https://scan-bugs.org:443/portal/collections/individual/index.php?occid=26091734	VMNH	VMNH	Paratype
NAN0360		Nannaria	Hanging Rock incertae sedis	R. L. Hoffman		2007-11-14	2007	11	14		Adult	Male	1	whole animal, 70% isopropanol	USA	Virginia	Scott	Woods off Rt. 72, ca 3 mi NE of Dungannon, 500 ft. beyond entrance to Hanging Rock USFS Rec Area	36.8589	-82.4341				VMNH	VMNH
NAN0499		Nannaria	Happy Valley incertae sedis	E. Newton		1979-11-19	1979	11	19		Adult	Males & Females	3	whole animal, 70% isopropanol	USA	North Carolina	Caldwell	5 NW Lenoir, nr. jct. US321 & NC 268, on paved drive nr. woods	35.982	-81.5642				NCSM	NCSM
MPE02278	Means, Hennen, & Marek, 2021	Nannaria	hardeni	C. W. Harden	CWH-2016-002	2016-12-23	2016	12	23	Under flat embedded rocks on steep shaded slope above creek; many ferns present, young, disturbed forest	Adult	Male	1	whole animal, 70% isopropanol	USA	Virginia		Danville City, Anglers Park, just upstream of wood bridge where "Crooked Stick Trail" crosses creek	36.5577	-79.3515		134	https://scan-bugs.org:443/portal/collections/individual/index.php?occid=26091722	VMNH	VMNH	Holotype
MPE02279	Means, Hennen, & Marek, 2021	Nannaria	hardeni	C. W. Harden	CWH-2016-001	2016-12-23	2016	12	23	Under flat embedded rocks on steep shaded slope above creek; many ferns present, young, disturbed forest	Adult	Female	1	whole animal, 70% isopropanol	USA	Virginia		Danville City, Anglers Park, just upstream of wood bridge where "Crooked Stick Trail" crosses creek	36.5577	-79.3515		134	https://scan-bugs.org:443/portal/collections/individual/index.php?occid=26091724	VPI	VTEC	Paratype
MPE02281	Means, Hennen, & Marek, 2021	Nannaria	hardeni	C. W. Harden	CWH-2016-001	2016-12-23	2016	12	23	Under flat embedded rocks on steep shaded slope above creek; many ferns present, young, disturbed forest	Adult	Female	1	whole animal, 70% isopropanol	USA	Virginia		Danville City, Anglers Park, just upstream of wood bridge where "Crooked Stick Trail" crosses creek	36.5577	-79.3515		134	https://scan-bugs.org:443/portal/collections/individual/index.php?occid=26091726	VMNH	VMNH	Paratype
MPE02282	Means, Hennen, & Marek, 2021	Nannaria	hardeni	C. W. Harden	CWH-2016-001	2016-12-23	2016	12	23	Under flat embedded rocks on steep shaded slope above creek; many ferns present, young, disturbed forest	Adult	Male	1	whole animal, 70% isopropanol	USA	Virginia		Danville City, Anglers Park, just upstream of wood bridge where "Crooked Stick Trail" crosses creek	36.5577	-79.3515		134	https://scan-bugs.org:443/portal/collections/individual/index.php?occid=26091727	VPI	VTEC	Paratype
MPE02283	Means, Hennen, & Marek, 2021	Nannaria	hardeni	C. W. Harden	CWH-2016-001	2016-12-23	2016	12	23	Under flat embedded rocks on steep shaded slope above creek; many ferns present, young, disturbed forest	Adult	Male	1	whole animal, 70% isopropanol	USA	Virginia		Danville City, Anglers Park, just upstream of wood bridge where "Crooked Stick Trail" crosses creek	36.5577	-79.3515		134	https://scan-bugs.org:443/portal/collections/individual/index.php?occid=26091728	VMNH	VMNH	Paratype
MPE03734	Means, Hennen, & Marek, 2021	Nannaria	hardeni	C. W. Harden	CWH-2017-023B	2017-10-29	2017	10	29	Under rocks	Adult	Male	1	whole animal, 100% ethanol	USA	Virginia	Pittsylvania	Danville: Angler's Park	36.55	-79.35		126	https://scan-bugs.org:443/portal/collections/individual/index.php?occid=30772746	VPI	VTEC
MPE03735	Means, Hennen, & Marek, 2021	Nannaria	hardeni	C. W. Harden	CWH-2017-023B	2017-10-29	2017	10	29	Under rocks	Adult	Male	1	whole animal, 100% ethanol	USA	Virginia	Pittsylvania	Danville: Angler's Park	36.55	-79.35		126	https://scan-bugs.org:443/portal/collections/individual/index.php?occid=30772763	VPI	VTEC
MPE03736	Means, Hennen, & Marek, 2021	Nannaria	hardeni	C. W. Harden	CWH-2017-023B	2017-10-29	2017	10	29	Under rocks	Adult	Male	1	whole animal, 100% ethanol	USA	Virginia	Pittsylvania	Danville: Angler's Park	36.55	-79.35		126	https://scan-bugs.org:443/portal/collections/individual/index.php?occid=30772765	VPI	VTEC
MPE03737	Means, Hennen, & Marek, 2021	Nannaria	hardeni	C. W. Harden	CWH-2017-023B	2017-10-29	2017	10	29	Under rocks	Adult	Male	1	whole animal, 100% ethanol	USA	Virginia	Pittsylvania	Danville: Angler's Park	36.55	-79.35		126	https://scan-bugs.org:443/portal/collections/individual/index.php?occid=30772766	VPI	VTEC
MPE03738	Means, Hennen, & Marek, 2021	Nannaria	hardeni	C. W. Harden	CWH-2017-023B	2017-10-29	2017	10	29	Under rocks	Adult	Male	1	whole animal, 100% ethanol	USA	Virginia	Pittsylvania	Danville: Angler's Park	36.55	-79.35		126	https://scan-bugs.org:443/portal/collections/individual/index.php?occid=30772768	VPI	VTEC
MPE03739	Means, Hennen, & Marek, 2021	Nannaria	hardeni	C. W. Harden	CWH-2017-023B	2017-10-29	2017	10	29	Under rocks	Adult	Male	1	whole animal, 100% ethanol	USA	Virginia	Pittsylvania	Danville: Angler's Park	36.55	-79.35		126	https://scan-bugs.org:443/portal/collections/individual/index.php?occid=30772770	VPI	VTEC
MPE03740	Means, Hennen, & Marek, 2021	Nannaria	hardeni	C. W. Harden	CWH-2017-023B	2017-10-29	2017	10	29	Under rocks	Adult	Male	1	whole animal, 100% ethanol	USA	Virginia	Pittsylvania	Danville: Angler's Park	36.55	-79.35		126	https://scan-bugs.org:443/portal/collections/individual/index.php?occid=30772771	VPI	VTEC
MPE03741	Means, Hennen, & Marek, 2021	Nannaria	hardeni	C. W. Harden	CWH-2017-023B	2017-10-29	2017	10	29	Under rocks	Adult	Female	1	whole animal, 100% ethanol	USA	Virginia	Pittsylvania	Danville: Angler's Park	36.55	-79.35		126	https://scan-bugs.org:443/portal/collections/individual/index.php?occid=30772786	VPI	VTEC
MPE03742	Means, Hennen, & Marek, 2021	Nannaria	hardeni	C. W. Harden	CWH-2017-023B	2017-10-29	2017	10	29	Under rocks	Adult	Female	1	whole animal, 100% ethanol	USA	Virginia	Pittsylvania	Danville: Angler's Park	36.55	-79.35		126	https://scan-bugs.org:443/portal/collections/individual/index.php?occid=30772789	VPI	VTEC
MPE03743	Means, Hennen, & Marek, 2021	Nannaria	hardeni	C. W. Harden	CWH-2017-023B	2017-10-29	2017	10	29	Under rocks	Adult	Female	1	whole animal, 100% ethanol	USA	Virginia	Pittsylvania	Danville: Angler's Park	36.55	-79.35		126	https://scan-bugs.org:443/portal/collections/individual/index.php?occid=30772790	VPI	VTEC
MPE04239	Means, Hennen, & Marek, 2021	Nannaria	hardeni	C. W. Harden	CWH-2017-023B	2017-10-29	2017	10	29	Under rocks	Adult	Male	1	whole animal, 70% isopropanol	USA	Virginia	Pittsylvania	Danville: Angler's Park	36.55	-79.35		126	https://scan-bugs.org:443/portal/collections/individual/index.php?occid=34443483	VPI	VTEC
NAN0245	Means, Hennen, & Marek, 2021	Nannaria	hardeni	VMNH Survey		1992-03-29	1992	3	29		Adult	Male & Female	18		USA	Virginia	Pittsylvania	Lacy Farm DF site, 3 mi. ENE of Axton	36.6761	-79.6621				VMNH	VMNH
NAN0246	Means, Hennen, & Marek, 2021	Nannaria	hardeni	VMNH Survey		1992-12-21	1992	12	21		Adult	Male & Female	8		USA	Virginia	Pittsylvania	Lacy Farm DF site, 3 mi. ENE of Axton	36.6761	-79.6621				VMNH	VMNH
NAN0247	Means, Hennen, & Marek, 2021	Nannaria	hardeni	R. L. Hoffman		1980-11-09	1980	11	9		Adult	Male	1		USA	Virginia	Henry	Vicinity of Figsboro	36.7862	-79.8586				VMNH	VMNH
NAN0248	Means, Hennen, & Marek, 2021	Nannaria	hardeni	VMNH Survey		1992-04-23	1992	4	23		Adult	Male & Female	10		USA	Virginia	Pittsylvania	Lacy Farm DF site, 3 mi. ENE of Axton	36.6761	-79.6621				VMNH	VMNH
NAN0249	Means, Hennen, & Marek, 2021	Nannaria	hardeni	R. L. Hoffman		1981-11-15	1981	11	15		Adult	Male	1		USA	Virginia	Henry	Figsboro, damp litter in Fagus	36.7862	-79.8586				VMNH	VMNH
NAN0250	Means, Hennen, & Marek, 2021	Nannaria	hardeni	VMNH Survey		1992-05-15	1992	5	15		Adult	Male	2		USA	Virginia	Pittsylvania	Lacy Farm DF site, 3 miles ENE of Axton Floodplain DF	36.6761	-79.6621				VMNH	VMNH
NAN0251	Means, Hennen, & Marek, 2021	Nannaria	hardeni	VMNH Survey		1992-05-13	1992	5	13		Adult	Male	2		USA	Virginia	Pittsylvania	Lacy Farm, ca. 5 mi. ENE of Axton, pitfall trap	36.6871	-79.6286				VMNH	VMNH
NAN0252	Means, Hennen, & Marek, 2021	Nannaria	hardeni	VMNH Survey		1992-11-13	1992	11	13		Adult	Male & Female	28		USA	Virginia	Pittsylvania	Lacy Farm DF site, ca 4 mi. ENE of Axton	36.6816	-79.6455				VMNH	VMNH
NAN0270	Means, Hennen, & Marek, 2021	Nannaria	hardeni	J. M. Anderson and VMNH Surveys		1992-11-02	1992	11	2		Adult	Male	1		USA	Virginia	Henry	Martinsville, VMNH	36.6761	-79.8771				VMNH	VMNH
NAN0271	Means, Hennen, & Marek, 2021	Nannaria	hardeni	J. M. Anderson and VMNH Surveys			1997	12			Adult	Male	1		USA	Virginia	Henry	Martinsville, Virginia Museum of Natural History; sticky trap	36.6761	-79.8771				VMNH	VMNH
NAN0272	Means, Hennen, & Marek, 2021	Nannaria	hardeni	J. M. Anderson		1992-11-12	1992	11	12		Adult	Male	1		USA	Virginia	Henry	Martinsville, VMNH on sidewalk to Annex	36.6761	-79.8771				VMNH	VMNH
NAN0273	Means, Hennen, & Marek, 2021	Nannaria	hardeni	VMNH Survey		1996-12-19	1996	12	19		Adult	Male	1		USA	Virginia	Henry	Martinsville, Virginia Museum of Natural History	36.6761	-79.8771				VMNH	VMNH
NAN0274	Means, Hennen, & Marek, 2021	Nannaria	hardeni	P. Carter		1990-01-05	1990	1	5		Adult	Male	1		USA	Virginia	Henry	Martinsville Dundee Lane	36.6892	-79.8727				VMNH	VMNH
NAN0275	Means, Hennen, & Marek, 2021	Nannaria	hardeni	J. M. Anderson		1995-10-16	1995	10	16		Adult	Male	1		USA	Virginia	Henry	Near Martinsville, Dupont Prop.	36.6681	-79.8923				VMNH	VMNH
NAN0276	Means, Hennen, & Marek, 2021	Nannaria	hardeni	J. M. Anderson		1995-10-23	1995	10	23		Adult	Male	2		USA	Virginia	Henry	Near Martinsville, Dupont Prop.	36.6681	-79.8923				VMNH	VMNH
MPE04141	Means, Hennen, & Marek, 2021	Nannaria	hippopotamus	D. A. Hennen	DAH-2018-0615-02	2018-06-15	2018	6	15	Moist litter and soil along Jennings Creek, on hillside of rhododendron, hemlock, oak, maple. 4:02-5:10pm.	Adult	Male	1	whole animal, 70% isopropanol	USA	Tennessee	Greene	8.5 air km south of Horse Creek: Cherokee National Forest, Old Forge Recreation Area	36.0878	-82.6811	13	623	https://scan-bugs.org:443/portal/collections/individual/index.php?occid=32767672	VPI	VTEC
MPE04142	Means, Hennen, & Marek, 2021	Nannaria	hippopotamus	D. A. Hennen	DAH-2018-0615-02	2018-06-15	2018	6	15	Moist litter and soil along Jennings Creek, on hillside of rhododendron, hemlock, oak, maple. 4:02-5:10pm.	Adult	Female	1	whole animal, 70% isopropanol	USA	Tennessee	Greene	8.5 air km south of Horse Creek: Cherokee National Forest, Old Forge Recreation Area	36.0878	-82.6811	13	623	https://scan-bugs.org:443/portal/collections/individual/index.php?occid=32767670	VPI	VTEC
MPE04150	Means, Hennen, & Marek, 2021	Nannaria	hippopotamus	D. A. Hennen	DAH-2018-0615-03	2018-06-15	2018	6	15	Slightly moist litter of rhododendron, hemlock, maple, oak, sweetgum, hickory in thin litter layer. 6:20-7:12pm.	Adult	Male	1	whole animal, 70% isopropanol	USA	Tennessee	Greene	6.5 air km S of Horse Creek: Cherokee National Forest, Horse Creek Rec Area, picnic area on east side of Horse Creek	36.1059	-82.6546	6	581	https://scan-bugs.org:443/portal/collections/individual/index.php?occid=32767732	VPI	VTEC	Holotype
MPE04151	Means, Hennen, & Marek, 2021	Nannaria	hippopotamus	D. A. Hennen	DAH-2018-0615-03	2018-06-15	2018	6	15	Slightly moist litter of rhododendron, hemlock, maple, oak, sweetgum, hickory in thin litter layer. 6:20-7:12pm.	Adult	Female	1	whole animal, 70% isopropanol	USA	Tennessee	Greene	6.5 air km S of Horse Creek: Cherokee National Forest, Horse Creek Rec Area, picnic area on east side of Horse Creek	36.1059	-82.6546	6	581	https://scan-bugs.org:443/portal/collections/individual/index.php?occid=32767725	VPI	VTEC	Paratype
MPE04152	Means, Hennen, & Marek, 2021	Nannaria	hippopotamus	D. A. Hennen	DAH-2018-0615-03	2018-06-15	2018	6	15	Slightly moist litter of rhododendron, hemlock, maple, oak, sweetgum, hickory in thin litter layer. 6:20-7:12pm.	Adult	Female	1	whole animal, 70% isopropanol	USA	Tennessee	Greene	6.5 air km S of Horse Creek: Cherokee National Forest, Horse Creek Rec Area, picnic area on east side of Horse Creek	36.1059	-82.6546	6	581	https://scan-bugs.org:443/portal/collections/individual/index.php?occid=32767716	VPI	VTEC	Paratype
MPE04153	Means, Hennen, & Marek, 2021	Nannaria	hippopotamus	D. A. Hennen	DAH-2018-0615-03	2018-06-15	2018	6	15	Slightly moist litter of rhododendron, hemlock, maple, oak, sweetgum, hickory in thin litter layer. 6:20-7:12pm.	Adult	Female	1	whole animal, 70% isopropanol	USA	Tennessee	Greene	6.5 air km S of Horse Creek: Cherokee National Forest, Horse Creek Rec Area, picnic area on east side of Horse Creek	36.1059	-82.6546	6	581	https://scan-bugs.org:443/portal/collections/individual/index.php?occid=32767717	VPI	VTEC	Paratype
MPE04154	Means, Hennen, & Marek, 2021	Nannaria	hippopotamus	D. A. Hennen	DAH-2018-0615-03	2018-06-15	2018	6	15	Slightly moist litter of rhododendron, hemlock, maple, oak, sweetgum, hickory in thin litter layer. 6:20-7:12pm.	Adult	Female	1	whole animal, 70% isopropanol	USA	Tennessee	Greene	6.5 air km S of Horse Creek: Cherokee National Forest, Horse Creek Rec Area, picnic area on east side of Horse Creek	36.1059	-82.6546	6	581	https://scan-bugs.org:443/portal/collections/individual/index.php?occid=32767714	VMNH	VMNH	Paratype
MPE04155	Means, Hennen, & Marek, 2021	Nannaria	hippopotamus	D. A. Hennen	DAH-2018-0615-03	2018-06-15	2018	6	15	Slightly moist litter of rhododendron, hemlock, maple, oak, sweetgum, hickory in thin litter layer. 6:20-7:12pm.	Adult	Female	1	whole animal, 70% isopropanol	USA	Tennessee	Greene	6.5 air km S of Horse Creek: Cherokee National Forest, Horse Creek Rec Area, picnic area on east side of Horse Creek	36.1059	-82.6546	6	581	https://scan-bugs.org:443/portal/collections/individual/index.php?occid=32767710	VMNH	VMNH	Paratype
MPE04233	Means, Hennen, & Marek, 2021	Nannaria	hippopotamus	D. A. Hennen	DAH-2018-0615-03	2018-06-15	2018	6	15	Slightly moist litter of rhododendron, hemlock, maple, oak, sweetgum, hickory in thin litter layer. 6:20-7:12pm.	Adult	Female	1	whole animal, 100% ethanol	USA	Tennessee	Greene	6.5 air km S of Horse Creek: Cherokee National Forest, Horse Creek Rec Area, picnic area on east side of Horse Creek	36.1059	-82.6546	6	581	https://scan-bugs.org:443/portal/collections/individual/index.php?occid=33531498	VPI	VTEC	Paratype
NAN0469	Means, Hennen, & Marek, 2021	Nannaria	hippopotamus	R. M. Shelley, WBJ		1978-10-16	1978	10	16		Adult	Male & Female	2	whole animal, 70% isopropanol	USA	Tennessee	Greene	CNF, at Horse Cr. Rec. Area, 10.3 air mi E Greeneville	36.1059	-82.6546				NCSM	NCSM	Paratype
MPE00227	Means, Hennen, Marek, 2021	Nannaria	hokie	J. C. Means, P. E. Marek, E. Francis, K. Lawler, N. Zegler	KPL-2014-001	2014-09-26	2014	9	26	ex beech, laurel, pine, maple, streamside collecting	adult	Male	1		USA	Virginia	Montgomery	Gateway Trail, 1/2 mile in from main trail by stream	37.2506	-80.461	3	642	https://scan-bugs.org:443/portal/collections/individual/index.php?occid=18034266	VPI	VTEC
MPE00229	Means, Hennen, Marek, 2021	Nannaria	hokie	J. C. Means, P. E. Marek, E. Francis, K. Lawler, N. Zegler	KPL-2014-001	2014-09-26	2014	9	26	ex beech, laurel, pine, maple, streamside collecting	adult	Male	1		USA	Virginia	Montgomery	Gateway Trail, 1/2 mile in from main trail by stream	37.2506	-80.461	3	642	https://scan-bugs.org:443/portal/collections/individual/index.php?occid=18034290	VPI	VTEC
MPE00253	Means, Hennen, Marek, 2021	Nannaria	hokie	J. C. Means, K. Lawler	JCM-2014-027	2014-10-27	2014	10	27	ex. maple, oak, pine	adult	Male	1	whole animal, 70% isopropanol	USA	Virginia	Pulaski	Highland Farm, bottom of hill in dry stream bed	37.1776	-80.6457		574	https://scan-bugs.org:443/portal/collections/individual/index.php?occid=18034264	VPI	VTEC
MPE00254	Means, Hennen, Marek, 2021	Nannaria	hokie	J. C. Means, K. Lawler	JCM-2014-027	2014-10-27	2014	10	27	ex. maple, oak, pine	adult	Male	1	whole animal, 70% isopropanol	USA	Virginia	Pulaski	Highland Farm, bottom of hill in dry stream bed	37.1776	-80.6457		574	https://scan-bugs.org:443/portal/collections/individual/index.php?occid=18034263	VPI	VTEC
MPE00255	Means, Hennen, Marek, 2021	Nannaria	hokie	J. C. Means, K. Lawler	JCM-2014-027	2014-10-27	2014	10	27	ex. maple, oak, pine	adult	Male	1	whole animal, 70% isopropanol	USA	Virginia	Pulaski	Highland Farm, bottom of hill in dry stream bed	37.1776	-80.6457		574	https://scan-bugs.org:443/portal/collections/individual/index.php?occid=18034261	VPI	VTEC
MPE00259	Means, Hennen, Marek, 2021	Nannaria	hokie	J. C. Means, K. Lawler	JCM-2014-027	2014-10-27	2014	10	27	ex. maple, oak, pine	adult	Male	1	whole animal, 70% isopropanol	USA	Virginia	Pulaski	Highland Farm, bottom of hill in dry stream bed	37.1776	-80.6457		574	https://scan-bugs.org:443/portal/collections/individual/index.php?occid=18034259	VPI	VTEC
MPE00260	Means, Hennen, Marek, 2021	Nannaria	hokie	J. C. Means, K. Lawler	JCM-2014-027	2014-10-27	2014	10	27	ex. maple, oak, pine	adult	Male	1	whole animal, 70% isopropanol	USA	Virginia	Pulaski	Highland Farm, bottom of hill in dry stream bed	37.1776	-80.6457		574	https://scan-bugs.org:443/portal/collections/individual/index.php?occid=18034257	VPI	VTEC
MPE00261	Means, Hennen, Marek, 2021	Nannaria	hokie	J. C. Means, K. Lawler	JCM-2014-027	2014-10-27	2014	10	27	ex. maple, oak, pine	adult	Male	1	whole animal, 70% isopropanol	USA	Virginia	Pulaski	Highland Farm, bottom of hill in dry stream bed	37.1776	-80.6457		574	https://scan-bugs.org:443/portal/collections/individual/index.php?occid=18034256	VPI	VTEC
MPE00262	Means, Hennen, Marek, 2021	Nannaria	hokie	J. C. Means, K. Lawler	JCM-2014-027	2014-10-27	2014	10	27	ex. maple, oak, pine	adult	Female	1	whole animal, 70% isopropanol	USA	Virginia	Pulaski	Highland Farm, bottom of hill in dry stream bed	37.1776	-80.6457		574	https://scan-bugs.org:443/portal/collections/individual/index.php?occid=18034252	VPI	VTEC
MPE00263	Means, Hennen, Marek, 2021	Nannaria	hokie	J. C. Means, K. Lawler	JCM-2014-027	2014-10-27	2014	10	27	ex. maple, oak, pine	adult	Female	1	whole animal, 70% isopropanol	USA	Virginia	Pulaski	Highland Farm, bottom of hill in dry stream bed	37.1776	-80.6457		574	https://scan-bugs.org:443/portal/collections/individual/index.php?occid=18034246	VPI	VTEC
MPE00264	Means, Hennen, Marek, 2021	Nannaria	hokie	J. C. Means, K. Lawler	JCM-2014-027	2014-10-27	2014	10	27	ex. maple, oak, pine	adult	Female	1	whole animal, 70% isopropanol	USA	Virginia	Pulaski	Highland Farm, bottom of hill in dry stream bed	37.1776	-80.6457		574	https://scan-bugs.org:443/portal/collections/individual/index.php?occid=18034245	VPI	VTEC
MPE00266	Means, Hennen, Marek, 2021	Nannaria	hokie	J. C. Means, D. A. Hennen, P. E. Marek	DAH-2014-001	2014-11-08	2014	11	8	ex. oak, pine, maple	adult	Male	1	whole animal, 70% isopropanol	USA	Virginia	Montgomery	Golden Hills Disc Golf course, in gully	37.1729	-80.4079	3	628	https://scan-bugs.org:443/portal/collections/individual/index.php?occid=18034180	VPI	VTEC
MPE00275	Means, Hennen, Marek, 2021	Nannaria	hokie	J. C. Means, D. A. Hennen, P. E. Marek	DAH-2014-001	2014-11-08	2014	11	8	ex. oak, pine, maple	adult	Male	1	whole animal, 70% isopropanol	USA	Virginia	Montgomery	Golden Hills Disc Golf course, in gully	37.1729	-80.4079	3	628	https://scan-bugs.org:443/portal/collections/individual/index.php?occid=18034196	VPI	VTEC
MPE00280	Means, Hennen, Marek, 2021	Nannaria	hokie	J. C. Means, D. A. Hennen, P. E. Marek	DAH-2014-001	2014-11-08	2014	11	8	ex. oak, pine, maple	adult	Male	1	whole animal, 70% isopropanol	USA	Virginia	Montgomery	Golden Hills Disc Golf course, in gully	37.1729	-80.4079	3	628	https://scan-bugs.org:443/portal/collections/individual/index.php?occid=18034168	VPI	VTEC
MPE00283	Means, Hennen, Marek, 2021	Nannaria	hokie	J. C. Means, D. A. Hennen, P. E. Marek	DAH-2014-001	2014-11-08	2014	11	8	ex. oak, pine, maple	adult	Male	1	whole animal, 70% isopropanol	USA	Virginia	Montgomery	Golden Hills Disc Golf course, in gully	37.1729	-80.4079	3	628	https://scan-bugs.org:443/portal/collections/individual/index.php?occid=18034173	VPI	VTEC
MPE00284	Means, Hennen, Marek, 2021	Nannaria	hokie	J. C. Means, D. A. Hennen, P. E. Marek	DAH-2014-001	2014-11-08	2014	11	8	ex. oak, pine, maple	adult	Male	1	whole animal, 70% isopropanol	USA	Virginia	Montgomery	Golden Hills Disc Golf course, in gully	37.1729	-80.4079	3	628	https://scan-bugs.org:443/portal/collections/individual/index.php?occid=18034174	VPI	VTEC
MPE00285	Means, Hennen, Marek, 2021	Nannaria	hokie	J. C. Means, D. A. Hennen, P. E. Marek	DAH-2014-001	2014-11-08	2014	11	8	ex. oak, pine, maple	adult	Male	1	whole animal, 70% isopropanol	USA	Virginia	Montgomery	Golden Hills Disc Golf course, in gully	37.1729	-80.4079	3	628	https://scan-bugs.org:443/portal/collections/individual/index.php?occid=18034175	VPI	VTEC
MPE00286	Means, Hennen, Marek, 2021	Nannaria	hokie	J. C. Means, D. A. Hennen, P. E. Marek	DAH-2014-001	2014-11-08	2014	11	8	ex. oak, pine, maple	adult	Male	1	whole animal, 70% isopropanol	USA	Virginia	Montgomery	Golden Hills Disc Golf course, in gully	37.1729	-80.4079	3	628	https://scan-bugs.org:443/portal/collections/individual/index.php?occid=18034177	VPI	VTEC
MPE00287	Means, Hennen, Marek, 2021	Nannaria	hokie	J. C. Means, D. A. Hennen, P. E. Marek	DAH-2014-001	2014-11-08	2014	11	8	ex. oak, pine, maple	adult	Male	1	whole animal, 70% isopropanol	USA	Virginia	Montgomery	Golden Hills Disc Golf course, in gully	37.1729	-80.4079	3	628	https://scan-bugs.org:443/portal/collections/individual/index.php?occid=18034193	VPI	VTEC
MPE00288	Means, Hennen, Marek, 2021	Nannaria	hokie	J. C. Means, D. A. Hennen, P. E. Marek	DAH-2014-001	2014-11-08	2014	11	8	ex. oak, pine, maple	adult	Male	1	whole animal, 70% isopropanol	USA	Virginia	Montgomery	Golden Hills Disc Golf course, in gully	37.1729	-80.4079	3	628	https://scan-bugs.org:443/portal/collections/individual/index.php?occid=18034167	VPI	VTEC
MPE00289	Means, Hennen, Marek, 2021	Nannaria	hokie	J. C. Means, D. A. Hennen, P. E. Marek	DAH-2014-001	2014-11-08	2014	11	8	ex. oak, pine, maple	adult	Male	1	whole animal, 70% isopropanol	USA	Virginia	Montgomery	Golden Hills Disc Golf course, in gully	37.1729	-80.4079	3	628	https://scan-bugs.org:443/portal/collections/individual/index.php?occid=18034165	VPI	VTEC
MPE00880	Means, Hennen, Marek, 2021	Nannaria	hokie	D. A. Hennen	DAH-2015-005	2015-10-13	2015	10	13	ex moist deciduous leaf litter and under logs, fallen bark	adult	Male	1	whole animal, 70% isopropanol	USA	Virginia	Montgomery	southern side of Duck Pond, Virginia Tech Campus	37.2251	-80.4276		625	https://scan-bugs.org:443/portal/collections/individual/index.php?occid=23543682	VPI	VTEC	Paratype
MPE00881	Means, Hennen, Marek, 2021	Nannaria	hokie	D. A. Hennen	DAH-2015-005	2015-10-13	2015	10	13	ex moist deciduous leaf litter and under logs, fallen bark	adult	Female	1	whole animal, 70% isopropanol	USA	Virginia	Montgomery	southern side of Duck Pond, Virginia Tech Campus	37.2251	-80.4276		625	https://scan-bugs.org:443/portal/collections/individual/index.php?occid=30630980	VPI	VTEC	Paratype
MPE00882	Means, Hennen, Marek, 2021	Nannaria	hokie	D. A. Hennen	DAH-2015-005	2015-10-13	2015	10	13	ex moist deciduous leaf litter and under logs, fallen bark	adult	Male	1	whole animal, 70% isopropanol	USA	Virginia	Montgomery	southern side of Duck Pond, Virginia Tech Campus	37.2251	-80.4276		625	https://scan-bugs.org:443/portal/collections/individual/index.php?occid=23543679	VPI	VTEC	Paratype
MPE00883	Means, Hennen, Marek, 2021	Nannaria	hokie	D. A. Hennen	DAH-2015-005	2015-10-13	2015	10	13	ex moist deciduous leaf litter and under logs, fallen bark	adult	Male	1	whole animal, 70% isopropanol	USA	Virginia	Montgomery	southern side of Duck Pond, Virginia Tech Campus	37.2251	-80.4276		625	https://scan-bugs.org:443/portal/collections/individual/index.php?occid=23543678	VPI	VTEC	Paratype
MPE00884	Means, Hennen, Marek, 2021	Nannaria	hokie	D. A. Hennen	DAH-2015-005	2015-10-13	2015	10	13	ex moist deciduous leaf litter and under logs, fallen bark	adult	Male	1	whole animal, 70% isopropanol	USA	Virginia	Montgomery	southern side of Duck Pond, Virginia Tech Campus	37.2251	-80.4276		625	https://scan-bugs.org:443/portal/collections/individual/index.php?occid=23543681	VMNH	VMNH	Paratype
MPE00885	Means, Hennen, Marek, 2021	Nannaria	hokie	D. A. Hennen	DAH-2015-005	2015-10-13	2015	10	13	ex moist deciduous leaf litter and under logs, fallen bark	adult	Female	1	whole animal, 70% isopropanol	USA	Virginia	Montgomery	southern side of Duck Pond, Virginia Tech Campus	37.2251	-80.4276		625	https://scan-bugs.org:443/portal/collections/individual/index.php?occid=30630981	VPI	VTEC	Paratype
MPE00886	Means, Hennen, Marek, 2021	Nannaria	hokie	D. A. Hennen	DAH-2015-005	2015-10-13	2015	10	13	ex moist deciduous leaf litter and under logs, fallen bark	adult	Male	1	whole animal, 70% isopropanol	USA	Virginia	Montgomery	southern side of Duck Pond, Virginia Tech Campus	37.2251	-80.4276		625	https://scan-bugs.org:443/portal/collections/individual/index.php?occid=23543680	VMNH	VMNH	Paratype
MPE03464	Means, Hennen, Marek, 2021	Nannaria	hokie	J. C. Means, D. A. Hennen, G. Schiermeyer	DAH-2017-1109-01	2017-11-09	2017	11	9	Moist leaf litter of oak, beech	Adult	Male	1	whole animal, 70% isopropanol	USA	Virginia	Montgomery	Blacksburg: Virginia Tech, patch of woods between Grove Ln. and Duck Pond	37.2247	-80.426		628	https://scan-bugs.org:443/portal/collections/individual/index.php?occid=30491754	VPI	VTEC
MPE03465	Means, Hennen, Marek, 2021	Nannaria	hokie	J. C. Means, D. A. Hennen, G. Schiermeyer	DAH-2017-1109-01	2017-11-09	2017	11	9	Moist leaf litter of oak, beech	Adult	Male	1	whole animal, 70% isopropanol	USA	Virginia	Montgomery	Blacksburg: Virginia Tech, patch of woods between Grove Ln. and Duck Pond	37.2247	-80.426		628	https://scan-bugs.org:443/portal/collections/individual/index.php?occid=30492167	VPI	VTEC
MPE03466	Means, Hennen, Marek, 2021	Nannaria	hokie	J. C. Means, D. A. Hennen, G. Schiermeyer	DAH-2017-1109-01	2017-11-09	2017	11	9	Moist leaf litter of oak, beech	Adult	Male	1	whole animal, 70% isopropanol	USA	Virginia	Montgomery	Blacksburg: Virginia Tech, patch of woods between Grove Ln. and Duck Pond	37.2247	-80.426		628	https://scan-bugs.org:443/portal/collections/individual/index.php?occid=30491756	VPI	VTEC
MPE03467	Means, Hennen, Marek, 2021	Nannaria	hokie	J. C. Means, D. A. Hennen, G. Schiermeyer	DAH-2017-1109-01	2017-11-09	2017	11	9	Moist leaf litter of oak, beech	Adult	Male	1	whole animal, 70% isopropanol	USA	Virginia	Montgomery	Blacksburg: Virginia Tech, patch of woods between Grove Ln. and Duck Pond	37.2247	-80.426		628	https://scan-bugs.org:443/portal/collections/individual/index.php?occid=30491758	VPI	VTEC
MPE03468	Means, Hennen, Marek, 2021	Nannaria	hokie	J. C. Means, D. A. Hennen, G. Schiermeyer	DAH-2017-1109-01	2017-11-09	2017	11	9	Moist leaf litter of oak, beech	Adult	Male	1	whole animal, 70% isopropanol	USA	Virginia	Montgomery	Blacksburg: Virginia Tech, patch of woods between Grove Ln. and Duck Pond	37.2247	-80.426		628	https://scan-bugs.org:443/portal/collections/individual/index.php?occid=30491760	VPI	VTEC
MPE03705	Means, Hennen, Marek, 2021	Nannaria	hokie	G. G. Scheirmeyer		2017-06-08	2017	6	8	Deciduous woods	Adult	Female	1	whole animal, 100% ethanol	USA	Virginia	Montgomery	Blacksburg: Virginia Tech campus, southern end of Duck Pond	37.2251	-80.4273		623	https://scan-bugs.org:443/portal/collections/individual/index.php?occid=30735073	VPI	VTEC
MPE03808	Means, Hennen, Marek, 2021	Nannaria	hokie	P. E. Marek	PEM-2018-003	2018-02-19	2018	2	19	Found on sidewalk	Adult	Male	1	whole animal, 100% ethanol	USA	Virginia	Montgomery	Blacksburg, jct. Airport and Fairview Rds.	37.2122	-80.406		634	https://scan-bugs.org:443/portal/collections/individual/index.php?occid=31536111	VPI	VTEC
MPE03829	Means, Hennen, Marek, 2021	Nannaria	hokie	J. C. Means, P. E. Marek, G. Schiermeyer, C. Hall	PEM-2018-002B	2018-03-03	2018	3	3	White pine, box elder, hemlock, disturbed habitat	Adult	Male	1	whole animal, 70% isopropanol	USA	Virginia	Montgomery	803 Airport Rd., Blacksburg	37.2125	-80.4054		581	https://scan-bugs.org:443/portal/collections/individual/index.php?occid=31698746	VPI	VTEC
MPE03830	Means, Hennen, Marek, 2021	Nannaria	hokie	J. C. Means, P. E. Marek, G. Schiermeyer, C. Hall	PEM-2018-002B	2018-03-03	2018	3	3	White pine, box elder, hemlock, disturbed habitat	Adult	Male	1	whole animal, 70% isopropanol	USA	Virginia	Montgomery	803 Airport Rd., Blacksburg	37.2125	-80.4054		581	https://scan-bugs.org:443/portal/collections/individual/index.php?occid=31698748	VPI	VTEC
MPE03831	Means, Hennen, Marek, 2021	Nannaria	hokie	J. C. Means, P. E. Marek, G. Schiermeyer, C. Hall	PEM-2018-002B	2018-03-03	2018	3	3	White pine, box elder, hemlock, disturbed habitat	Adult	Female	1	whole animal, 70% isopropanol	USA	Virginia	Montgomery	803 Airport Rd., Blacksburg	37.2125	-80.4054		581	https://scan-bugs.org:443/portal/collections/individual/index.php?occid=31698752	VPI	VTEC
MPE03832	Means, Hennen, Marek, 2021	Nannaria	hokie	J. C. Means, P. E. Marek, G. Schiermeyer, C. Hall	PEM-2018-002B	2018-03-03	2018	3	3	White pine, box elder, hemlock, disturbed habitat	Adult	Female	1	whole animal, 70% isopropanol	USA	Virginia	Montgomery	803 Airport Rd., Blacksburg	37.2125	-80.4054		581	https://scan-bugs.org:443/portal/collections/individual/index.php?occid=31698756	VPI	VTEC
MPE03833	Means, Hennen, Marek, 2021	Nannaria	hokie	J. C. Means, P. E. Marek, G. Schiermeyer, C. Hall	PEM-2018-002B	2018-03-03	2018	3	3	White pine, box elder, hemlock, disturbed habitat	Adult	Male	1	whole animal, 70% isopropanol	USA	Virginia	Montgomery	803 Airport Rd., Blacksburg	37.2125	-80.4054		581	https://scan-bugs.org:443/portal/collections/individual/index.php?occid=31698759	VPI	VTEC
MPE03834	Means, Hennen, Marek, 2021	Nannaria	hokie	J. C. Means, P. E. Marek, G. Schiermeyer, C. Hall	PEM-2018-002B	2018-03-03	2018	3	3	White pine, box elder, hemlock, disturbed habitat	Adult	Female	1	whole animal, 70% isopropanol	USA	Virginia	Montgomery	803 Airport Rd., Blacksburg	37.2125	-80.4054		581	https://scan-bugs.org:443/portal/collections/individual/index.php?occid=31698761	VPI	VTEC
MPE03835	Means, Hennen, Marek, 2021	Nannaria	hokie	J. C. Means, P. E. Marek, G. Schiermeyer, C. Hall	PEM-2018-002B	2018-03-03	2018	3	3	White pine, box elder, hemlock, disturbed habitat	Adult	Male	1	whole animal, 70% isopropanol	USA	Virginia	Montgomery	803 Airport Rd., Blacksburg	37.2125	-80.4054		581	https://scan-bugs.org:443/portal/collections/individual/index.php?occid=31698762	VPI	VTEC
MPE03836	Means, Hennen, Marek, 2021	Nannaria	hokie	J. C. Means, P. E. Marek, G. Schiermeyer, C. Hall	PEM-2018-002B	2018-03-03	2018	3	3	White pine, box elder, hemlock, disturbed habitat	Adult	Female	1	whole animal, 70% isopropanol	USA	Virginia	Montgomery	803 Airport Rd., Blacksburg	37.2125	-80.4054		581	https://scan-bugs.org:443/portal/collections/individual/index.php?occid=31698763	VPI	VTEC
MPE04803	Means, Hennen, Marek, 2021	Nannaria	hokie	P. E. Marek	PEM-2019-003	2019-04-17	2019	4	17	old growth oak forest, 9:10 AM	Adult	Male	1	whole animal, 70% isopropanol	USA	Virginia	Montgomery	Blacksburg: Virginia Tech campus, Stadium Woods	37.2216	-80.4159		637	https://scan-bugs.org:443/portal/collections/individual/index.php?occid=37481684	VPI	VTEC	Holotype
MPE04998	Means, Hennen, Marek, 2021	Nannaria	hokie	J. C Means, F. Vasquez, P. E. Marek, D. A. Hennen, I. Huerta	FVV-1309-2019-01	2019-09-13	2019	9	13		Adult	Male	1	whole animal, 70% isopropanol	USA	Virginia	Montgomery	Blacksburg, end of Valley View Drive near quarry	37.2218	-80.3894		671		VPI	VTEC
NAN0003	Means, Hennen, Marek, 2021	Nannaria	hokie	R. L. Hoffman		1964-05-04	1964	5	4		Adult	Male	1	whole animal, 70% isopropanol	USA	Virginia	Smyth	VA: Smyth Co.: 7 mi SE of Chilhowie, NW slope of Iron Mtn.	36.71	-81.6189				VMNH	VMNH
NAN0005	Means, Hennen, Marek, 2021	Nannaria	hokie	R. L. Hoffman, Knight		1971-10-09	1971	10	9		Adult	Male	2		USA	Virginia	Floyd	VA: Floyd Co.: along Goose Creek, ca. 3 mi. N of Simpsons, 1850 ft	37.0815	-80.2055				VMNH	VMNH
NAN0234	Means, Hennen, Marek, 2021	Nannaria	hokie	R. L. Hoffman		1956-10-28	1956	10	28		adult	Male	1		USA	Virginia	Montgomery	Blacksburg	37.1849	-80.4087				VMNH	VMNH
NAN0235	Means, Hennen, Marek, 2021	Nannaria	hokie	R. L. Hoffman		1950-10-10	1950	10	10		Adult	Male	1	whole animal, 70% isopropanol	USA	Virginia	Montgomery							VMNH	VMNH
NAN0243	Means, Hennen, Marek, 2021	Nannaria	hokie	R. L. Hoffman		1950-10-10	1950	10	10		Adult	Male & Female	5		USA	Virginia	Montgomery	Trillium Vale, Blacksburg	37.2294	-80.4142				VMNH	VMNH
NAN0244	Means, Hennen, Marek, 2021	Nannaria	hokie	R. L. Hoffman, Knight		1971-10-09	1971	10	9		Adult	Male	2	whole animal, 70% isopropanol	USA	Virginia	Floyd	VA: Floyd Co.: along Goose Creek, ca. 3 mi. N of Simpsons, 1850 ft	37.0815	-80.2055				VMNH	VMNH
NAN0320	Means, Hennen, Marek, 2021	Nannaria	hokie	R. L. Hoffman		1956-11-03	1956	11	3		Adult	Male & Female	17	whole animal, 70% isopropanol	USA	Virginia	Montgomery	South Blacksburg, nr jct. Rt 775 and US 460, under stones in grassy field	37.1849	-80.4087				VMNH	VMNH
NAN0321	Means, Hennen, Marek, 2021	Nannaria	hokie	R. L. Hoffman		1956-11-03	1956	11	3		Adult	Male & Female	3	whole animal, 70% isopropanol	USA	Virginia	Montgomery	South Blacksburg, nr jct. Rt 775 and US 460, under stones in grassy field	37.1849	-80.4087				VMNH	VMNH
MMC0334	Means, Hennen, & Marek, 2021	Nannaria	honeytreetrailensis	P. E. Marek	MMC-2006-020	2006-09-29	2006	9	29	11:00:00	Adult	Male	1	whole animal, 70% isopropanol	USA	Virginia	Lee	Cumberland Gap NatÍl Hist. Park, Honey Tree Trail, 0.2 trail km E junction with Gibson Gap Trail	36.6078	-83.6322			https://scan-bugs.org:443/portal/collections/individual/index.php?occid=18027881	VPI	VTEC	Holotype
MPE00912	Means, Hennen, & Marek, 2021	Nannaria	ignis	J. C. Means, D. A. Hennen, R. Jean, P. E. Marek	SUR-2016-015						Adult	Male	1	whole animal, 70% isopropanol	USA	Virginia	Wythe		37.0257	-81.0902		838	https://scan-bugs.org:443/portal/collections/individual/index.php?occid=30501883	VPI	VTEC
MPE00917	Means, Hennen, & Marek, 2021	Nannaria	ignis	J. C. Means, D. A. Hennen, R. Jean, P. E. Marek	SUR-2016-013	2016-01-06	2016	1	6	Oak maple pine	Adult	Female	1	whole animal, 70% isopropanol	USA	Virginia	Bland	0.5 mile down road on south side of Little Walker Mtn. near power line	37.0273	-81.0934		871	https://scan-bugs.org:443/portal/collections/individual/index.php?occid=30501871	VPI	VTEC
MPE00918	Means, Hennen, & Marek, 2021	Nannaria	ignis	J. C. Means, D. A. Hennen, R. Jean, P. E. Marek	SUR-2016-015						Adult	Male	1	whole animal, 70% isopropanol	USA	Virginia	Wythe		37.0257	-81.0902		838	https://scan-bugs.org:443/portal/collections/individual/index.php?occid=30501886	VPI	VTEC
MPE00921	Means, Hennen, & Marek, 2021	Nannaria	ignis	J. C. Means, P. E. Marek, D. A. Hennen, R. Jean	SUR-2016-020	2016-01-08	2016	1	8	Pine oak laurel	Adult	Male	1	whole animal, 70% isopropanol	USA	Virginia	Bland	Uphill of road, under mixed pine & hardwood ~0.3 m from power line on north side of LWM	37.0302	-81.0978	3	879	https://scan-bugs.org:443/portal/collections/individual/index.php?occid=30501903	VPI	VTEC
MPE00922	Means, Hennen, & Marek, 2021	Nannaria	ignis	P. E. Marek, R. Jean, J. C. Means, D. A. Hennen	SUR-2016-020	2016-01-08	2016	1	8	Pine, oak, laurel. 2:30 PM.	Adult	Male	1	whole animal, 70% isopropanol	USA	Virginia	Bland	Uphill of road, under mixed pine and hardwood, ~0.3 mi from power line on N side of Little Walker Mtn.	37.0302	-81.0978	3	879	https://scan-bugs.org:443/portal/collections/individual/index.php?occid=30501185	VPI	VTEC
MPE01036	Means, Hennen, & Marek, 2021	Nannaria	ignis	P. E. Marek, J. C. Means, A. Prewitt	SUR-2016-070	2016-03-21	2016	3	21		Adult	Male	1	whole animal, 70% isopropanol	USA	Virginia	Wythe		37.0315	-81.095	3	841	https://scan-bugs.org:443/portal/collections/individual/index.php?occid=25840998	VPI	VTEC
MPE01037	Means, Hennen, & Marek, 2021	Nannaria	ignis	P. E. Marek, J. C. Means, A. Prewitt	SUR-2016-071	2016-11-21	2016	11	21		Adult	Male	1	whole animal, 70% isopropanol	USA	Virginia	Bland		37.0325	-81.0947	2	827	https://scan-bugs.org:443/portal/collections/individual/index.php?occid=25841430	VPI	VTEC
MPE01063	Means, Hennen, & Marek, 2021	Nannaria	ignis	J. C. Means, P. E. Marek, A. Prewitt	SUR-2016-086	2016-03-28	2016	3	28		Adult	Male	1	whole animal, 100% ethanol	USA	Virginia	Bland		37.0384	-81.1091	3	828	https://scan-bugs.org:443/portal/collections/individual/index.php?occid=30722938	VPI	VTEC	Holotype
MPE01064	Means, Hennen, & Marek, 2021	Nannaria	ignis	J. C. Means, P. E. Marek, A. Prewitt	SUR-2016-086	2016-03-28	2016	3	28		Adult	Female	1	whole animal, 100% ethanol	USA	Virginia	Bland		37.0384	-81.1091	3	828	https://scan-bugs.org:443/portal/collections/individual/index.php?occid=30630350	VMNH	VMNH	Paratype
MPE01198	Means, Hennen, & Marek, 2021	Nannaria	ignis	P. Shorter, D. A. Hennen, D. Krall, A. Prewitt	SUR-2016-S-051	2016-05-17	2016	5	17	ex oak, maple, lots of small trees, raining hard	Adult	Male	1		USA	Virginia	Bland	next to rock face, outcrop going down from access road	37.0479	-81.1155	4	1184	https://scan-bugs.org:443/portal/collections/individual/index.php?occid=23543694	VPI	VTEC
MPE01202	Means, Hennen, & Marek, 2021	Nannaria	ignis	P. Shorter, D. A. Hennen, D. Krall, A. Prewitt	SUR-2016-S-051	2016-05-17	2016	5	17	ex oak, maple, lots of small trees, raining hard	Adult	Male	1		USA	Virginia	Bland	next to rock face, outcrop going down from access road	37.0479	-81.1155	4	1184	https://scan-bugs.org:443/portal/collections/individual/index.php?occid=23543692	VPI	VTEC
NAN0010	Means, Hennen, & Marek, 2021	Nannaria	ignis	R. L. Hoffman		1962-07-28	1962	7	28		Adult	Male	1	whole animal, 70% isopropanol	USA	Virginia	Bland	Big Walker Mtn., 2 mi E of Sharon Spgs.	37.0586	-81.0988				VMNH	VMNH
MPE00544	Means, Hennen, & Marek, 2021	Nannaria	kassoni	M. Kasson	MK-2015-007	2015-06-03	2015	6	3		Adult	Male	1	whole animal, 70% isopropanol	USA	Tennessee	Campbell	Along Cove Creek Trail off Bruce Gap Rd., near route I-75 and the peak of Log Mountain	36.3073	-84.2261		320	https://scan-bugs.org:443/portal/collections/individual/index.php?occid=18059551	VPI	VTEC	Holotype
NAN0192	Means, Hennen, & Marek, 2021	Nannaria	kassoni	L. Hubricht		1951-05-11	1951	5	11		Adult	Male	1	whole animal, 70% isopropanol	USA	Tennessee	Campbell	10 miles NE of LaFollette	36.4717	-83.9849				VMNH	VMNH
MPE02891	Means, Hennen, & Marek, 2021	Nannaria	komela	J. C. Means	JCM-2017-037	2017-06-24	2017	6	24		adult	Female	1	whole animal, 70% isopropanol	USA	North Carolina	Surry	Gully behind North Carolina Welcome Center	36.5606	-80.7469		421		VPI	VTEC
MPE03523	Means, Hennen, & Marek, 2021	Nannaria	komela	D. A. Hennen, J. C. Means	DAH-2017-1007-03	2017-10-07	2017	10	7	Moist, dark woil with moist litter in woods of witch hazel, maple, oak, beech, rhododendron. 5:23 - 6:37 PM.	Adult	Male	1	whole animal, 70% isopropanol	USA	Virginia	Carroll	Lambsburg: Lambsburg Rd, Hawks State Forest, hillside above Turkey Creek	36.6062	-80.772	7	767	https://scan-bugs.org:443/portal/collections/individual/index.php?occid=30291871	VPI	VTEC	Holotype
MPE03536	Means, Hennen, & Marek, 2021	Nannaria	komela	D. A. Hennen, J. C. Means	DAH-2017-1007-03	2017-10-07	2017	10	7	Moist, dark woil with moist litter in woods of witch hazel, maple, oak, beech, rhododendron. 5:23 - 6:37 PM.	Adult	Male	1	whole animal, 70% isopropanol	USA	Virginia	Carroll	Lambsburg: Lambsburg Rd, Hawks State Forest, hillside above Turkey Creek	36.6062	-80.772	7	767	https://scan-bugs.org:443/portal/collections/individual/index.php?occid=30291880	VPI	VTEC	Paratype
MPE03537	Means, Hennen, & Marek, 2021	Nannaria	komela	D. A. Hennen, J. C. Means	DAH-2017-1007-03	2017-10-07	2017	10	7	Moist, dark woil with moist litter in woods of witch hazel, maple, oak, beech, rhododendron. 5:23 - 6:37 PM.	Adult	Male	1	whole animal, 70% isopropanol	USA	Virginia	Carroll	Lambsburg: Lambsburg Rd, Hawks State Forest, hillside above Turkey Creek	36.6062	-80.772	7	767	https://scan-bugs.org:443/portal/collections/individual/index.php?occid=30291881	VMNH	VMNH	Paratype
MPE03699	Means, Hennen, & Marek, 2021	Nannaria	komela	D. A. Hennen, J. C. Means	DAH-2017-1007-03	2017-10-07	2017	10	7	Moist, dark woil with moist litter in woods of witch hazel, maple, oak, beech, rhododendron. 5:23 - 6:37 PM.	Adult	Female	1	whole animal, 100% ethanol	USA	Virginia	Carroll	Lambsburg: Lambsburg Rd, Hawks State Forest, hillside above Turkey Creek	36.6062	-80.772	7	767	https://scan-bugs.org:443/portal/collections/individual/index.php?occid=30735039	VPI	VTEC	Paratype
MPE03700	Means, Hennen, & Marek, 2021	Nannaria	komela	D. A. Hennen, J. C. Means	DAH-2017-1007-03	2017-10-07	2017	10	7	Moist, dark woil with moist litter in woods of witch hazel, maple, oak, beech, rhododendron. 5:23 - 6:37 PM.	Adult	Female	1	whole animal, 100% ethanol	USA	Virginia	Carroll	Lambsburg: Lambsburg Rd, Hawks State Forest, hillside above Turkey Creek	36.6062	-80.772	7	767	https://scan-bugs.org:443/portal/collections/individual/index.php?occid=30735042	VMNH	VMNH	Paratype
NAN0141	Means, Hennen, & Marek, 2021	Nannaria	komela	C. J. Rushin		1976-10-16	1976	10	16		Adult	Male	1		USA	Virginia	Russell	4200' Beartown Mtn.	36.9361	-81.886				VMNH	VMNH
NAN0295	Means, Hennen, & Marek, 2021	Nannaria	komela	R. L. Hoffman, R. Highton		1986-06-03	1986	6	3		Adult	Male	1	whole animal, 70% isopropanol	USA	Virginia	Carroll	Crest of Blue Ridge at end of VA. Hy. 716, ca. 3 miles W of Lambsburg	36.5853	-80.8156				VMNH	VMNH	Paratype
NAN0506	Means, Hennen, & Marek, 2021	Nannaria	komela	R. M. Shelley, J. C. Clamp		1975-08-11	1975	8	11		Adult	Male	1	whole animal, 70% isopropanol	USA	North Carolina	Surry	8NW Dobson, 1338, 2nd bridge, 0.5 S 1421	36.4719	-80.8356				NCSM	NCSM
NAN0512	Means, Hennen, & Marek, 2021	Nannaria	komela	W. B. Jones		1978-09-07	1978	9	7		Adult	Males & Females	4	whole animal, 70% isopropanol	USA	North Carolina	Surry	along 1328, 1.8mi from int. of 1325 on hillside in dry stream bed, 11.2 mi W Dobson	36.4182	-80.9283				NCSM	NCSM
MPE00891	Hoffman, 1949	Nannaria	laminata	D. A. Hennen	DAH-2015-006	2015-10-21	2015	10	21	ex under log, moist habitat. 18:15.	Adult	Male	1	whole animal, 70% isopropanol	USA	Virginia	Giles	Jefferson National Forest, Cascades Day Use Area, within a few hundred meters of the start of the Cascades Trail, near parking lot	37.3501	-80.5836		544	https://scan-bugs.org:443/portal/collections/individual/index.php?occid=30630988	VPI	VTEC
MPE02124	Hoffman, 1949	Nannaria	laminata	J. C. Means, D. A. Hennen, V. Wong	JCM-2016-104	2016-10-03	2016	10	3	In litter above roadside ditch, dark loamy soil, moist litter (deciduous) of oak, maple, witch hazel	Adult	Male	1	whole animal, 70% isopropanol	USA	Virginia	Giles	On side of road just past Appalachian trail crossing of road by Mountain Lake	37.421	-80.5094		1062	https://scan-bugs.org:443/portal/collections/individual/index.php?occid=26090882	VPI	VTEC
MPE02136	Hoffman, 1949	Nannaria	laminata	J. C. Means, D. A. Hennen, V. Wong	JCM-2016-104	2016-10-03	2016	10	3	In litter above roadside ditch, dark loamy soil, moist litter (deciduous) of oak, maple, witch hazel. 6:40 PM	Adult	Female	1	whole animal, 70% isopropanol	USA	Virginia	Giles	Jefferson National Forest past Mountain Lake Biological Station, past Mini Ball Hill on Rt 613	37.421	-80.5094	3	1062	https://scan-bugs.org:443/portal/collections/individual/index.php?occid=27721728	VPI	VTEC
MPE02142	Hoffman, 1949	Nannaria	laminata	J. C. Means, D. A. Hennen, V. Wong	JCM-2016-104	2016-10-03	2016	10	3	In litter above roadside ditch, dark loamy soil, moist litter (deciduous) of oak, maple, witch hazel	Adult	Female	1	whole animal, 70% isopropanol	USA	Virginia	Giles	On side of road just past Appalachian trail crossing of road by Mountain Lake	37.421	-80.5094		1062	https://scan-bugs.org:443/portal/collections/individual/index.php?occid=26090883	VPI	VTEC
MPE02392	Hoffman, 1949	Nannaria	laminata	J. C. Means	JCM-2017-011	2017-03-19	2017	3	19	Oak, maple, pine, birch, marshy, lots of beaver dams and felled trees. 13:00	Adult	Male	1	whole animal, 70% isopropanol	USA	Virginia	Augusta	Far corner of upper Sherando Lake, bank side by marsh	37.914	-79.0207		607	https://scan-bugs.org:443/portal/collections/individual/index.php?occid=27714104	VPI	VTEC
MPE02401	Hoffman, 1949	Nannaria	laminata	J. C. Means	JCM-2017-010	2017-03-18	2017	3	18	Under leaves, in dirt: oak, maple, hemlock, pine, snow on ground. 15:00	Adult	Female	1	whole animal, 70% isopropanol	USA	Virginia	Augusta	Across creek from Barnwood Cabin, where old road flattens out by small stream	37.8964	-79.0007		828	https://scan-bugs.org:443/portal/collections/individual/index.php?occid=27714095	VPI	VTEC
MPE02520	Hoffman, 1949	Nannaria	laminata	D. A. Hennen, J. C. Means, P. E. Marek, P. Shorter, V. Wong	DAH-2017-0427-02	2017-04-27	2017	4	27	Hillside gully along stream, beside road. Moist leaf litter of buckeye, oak, maple, stinging nettle; morels	Adult	Male	1	whole animal, 70% isopropanol	USA	West Virginia	Monroe	5.8 air miles east of Linside, up logging road	37.475	-80.5673	9	934	https://scan-bugs.org:443/portal/collections/individual/index.php?occid=28662103	VPI	VTEC
MPE02528	Hoffman, 1949	Nannaria	laminata	D. A. Hennen, J. C. Means, P. E. Marek, P. Shorter, V. Wong	PLS-2017-001	2016-04-27	2016	4	27	Maple, oak, buckeyes, very steep. 14:50.	Adult	Male	1	whole animal, 70% isopropanol	USA	West Virginia	Monroe	Along logging road off VA rt 613, Down in bowl and on each side of dirt and gravel road	37.4718	-80.562		1107	https://scan-bugs.org:443/portal/collections/individual/index.php?occid=27721845	VPI	VTEC
MPE02561	Hoffman, 1949	Nannaria	laminata	D. A. Hennen, J. C. Means, P. E. Marek, P. Shorter, V. Wong	PLS-2017-001	2016-04-27	2016	4	27	Maple, oak, buckeyes, very steep. 14:50.	Adult	Male	1	whole animal, 70% isopropanol	USA	West Virginia	Monroe	Along logging road off VA rt 613, Down in bowl and on each side of dirt and gravel road	37.4718	-80.562		1107	https://scan-bugs.org:443/portal/collections/individual/index.php?occid=27721902	VPI	VTEC
MPE02578	Hoffman, 1949	Nannaria	laminata	D. A. Hennen, J. C. Means, P. E. Marek, P. Shorter, V. Wong	DAH-2017-0427-02	2017-04-27	2017	4	27	Hillside gully along stream, beside road. Moist leaf litter of buckeye, oak, maple, stinging nettle; morels	Adult	Female	1	whole animal, 70% isopropanol	USA	West Virginia	Monroe	5.8 air miles east of Linside, up logging road	37.475	-80.5673	9	934	https://scan-bugs.org:443/portal/collections/individual/index.php?occid=28662127	VPI	VTEC
MPE02579	Hoffman, 1949	Nannaria	laminata	D. A. Hennen, J. C. Means, P. E. Marek, P. Shorter, V. Wong	DAH-2017-0427-02	2017-04-27	2017	4	27	Hillside gully along stream, beside road. Moist leaf litter of buckeye, oak, maple, stinging nettle; morels	Adult	Female	1	whole animal, 70% isopropanol	USA	West Virginia	Monroe	5.8 air miles east of Linside, up logging road	37.475	-80.5673	9	934	https://scan-bugs.org:443/portal/collections/individual/index.php?occid=28662136	VPI	VTEC
MPE03474	Hoffman, 1949	Nannaria	laminata	J. C. Means	JCM-2017-1112-01	2017-11-12	2017	11	12	Side of road, rhododendron, oak, maple	Adult	Female	1	whole animal, 70% isopropanol	USA	West Virginia	Mercer	Just over the WV state line on 460, ~ 2 miles SW of Glen Lyn on 219/8	37.3453	-80.9106		570	https://scan-bugs.org:443/portal/collections/individual/index.php?occid=30486152	VPI	VTEC
MPE03675	Hoffman, 1949	Nannaria	laminata	J. C. Means, D. A. Hennen, P. E. Marek, P. Shorter, V. Wong	DAH-2017-0427-02	2017-04-27	2017	4	27	Hillside gully along stream, beside road. Moist leaf litter of buckeye, oak, maple, stinging nettle; morels	Adult	Female	1	whole animal, 100% ethanol	USA	West Virginia	Monroe	5.8 air miles east of Linside, up logging road	37.475	-80.5673	9	934	https://scan-bugs.org:443/portal/collections/individual/index.php?occid=30630124	VPI	VTEC
MPE03679	Hoffman, 1949	Nannaria	laminata	J. C. Means	JCM-2017-010	2017-03-18	2017	3	18	Under leaves, in dirt: oak, maple, hemlock, pine, snow on ground. 15:00	Adult	Male	1	whole animal, 100% ethanol	USA	Virginia	Augusta	Across creek from Barnwood Cabin, where old road flattens out by small stream	37.8964	-79.0007		828	https://scan-bugs.org:443/portal/collections/individual/index.php?occid=30630388	VPI	VTEC
MPE03807	Hoffman, 1949	Nannaria	laminata	J. C. Means	JCM-2018-0218-01	2018-02-18	2018	2	18	Oak, maple, rhododendron, buckeye	Adult	Male	1	whole animal, 100% ethanol	USA	Virginia	Giles	Side of Upper Trail on way to Cascades	37.3614	-80.5875		799	https://scan-bugs.org:443/portal/collections/individual/index.php?occid=31536109	VPI	VTEC
NAN0150	Hoffman, 1949	Nannaria	laminata	J. C. Mitchell		1990-04-02	1990	4	2		Adult	Male	3		USA	Virginia	Cumberland	Pine woods DF site, 5.5 km south of Columbia	37.7032	-78.1628				VMNH	VMNH
NAN0219	Hoffman, 1949	Nannaria	laminata	R. L. Hoffman		1980-05-16	1980	5	16		Adult	Male	1		USA	Virginia	Bland	Hamilton's Cave, ca. 6 km ENE of Mechanicsville, rich wooded hillside	37.1886	-80.8445				VMNH	VMNH
NAN0253	Hoffman, 1949	Nannaria	laminata	J. C. Mitchell		1990-05-17	1990	5	17		Adult	Male	1		USA	Virginia	Cumberland	Clearcut north DF site 2 Ca 2 km SSW of Columbia	37.7361	-78.1715				VMNH	VMNH
NAN0254	Hoffman, 1949	Nannaria	laminata	J. C. Mitchell		1990-04-16	1990	4	16		Adult	Male	1		USA	Virginia	Cumberland	Hardwood site 1 (north), 2 km SSW of Columbia	37.7361	-78.1715				VMNH	VMNH
NAN0255	Hoffman, 1949	Nannaria	laminata	J. C. Mitchell		1990-05-01	1990	5	1		Adult	Male	6		USA	Virginia	Cumberland	Clearcut site 2 (north), 2 km SSW of Columbia	37.7361	-78.1715				VMNH	VMNH
NAN0256	Hoffman, 1949	Nannaria	laminata	W. A. Shear		1988-06-28	1988	6	28		Adult	Male	1		USA	Virginia	Prince Edward	Farmville, Price Drive	37.3019	-78.3922				VMNH	VMNH
NAN0257	Hoffman, 1949	Nannaria	laminata	J. C. Mitchell		1989-10-05	1989	10	5		Adult	Male	1		USA	Virginia	Cumberland	Hardwood site 4 (south), 7 km SSW of Columbia	37.6954	-78.196				VMNH	VMNH
NAN0258	Hoffman, 1949	Nannaria	laminata								Adult	Male	3		USA	Virginia	Cumberland	Hardwood site 2 - N 2km SSW Columbia	37.7361	-78.1715				VMNH	VMNH
NAN0259	Hoffman, 1949	Nannaria	laminata	J. C. Mitchell		1989-11-02	1989	11			Adult	Male	3		USA	Virginia	Cumberland	Clearcut site 2 - N 2 km SSW Columbia	37.7361	-78.1715				VMNH	VMNH
NAN0260	Hoffman, 1949	Nannaria	laminata	W. A. Shear		1975-02-22	1975	2	22		Adult	Male	1		USA	Virginia	Prince Edward	13 mi S Farmville, dug up 12 cm under surface of clay	37.1134	-78.3922				VMNH	VMNH
NAN0261	Hoffman, 1949	Nannaria	laminata	J. C. Mitchell		1990-04-02	1990	4	2		Adult	Male	1		USA	Virginia	Cumberland	Clearcut site 2 (north), 2 km SSW of Columbia	37.7361	-78.1715				VMNH	VMNH
NAN0263	Hoffman, 1949	Nannaria	laminata	J. C. Mitchell		1989-12-03	1989	12	3		Adult	Male	1		USA	Virginia	Cumberland	Clearcut site 2 (north), 2 km SSW of Columbia	37.7361	-78.1715				VMNH	VMNH
NAN0264	Hoffman, 1949	Nannaria	laminata	J. C. Mitchell		1990-02-15	1990	2	15		Adult	Male	3		USA	Virginia	Cumberland	Clearcut site 2 (north), 2 km SSW of Columbia	37.7361	-78.1715				VMNH	VMNH
NAN0265	Hoffman, 1949	Nannaria	laminata	R. G. Bellinger		1981-06-17	1981	6	17		Adult	Male	1		USA	Virginia	Prince Edward	Pitfall trap, oldfield at Rice	37.275	-78.2917				VMNH	VMNH
NAN0266	Hoffman, 1949	Nannaria	laminata	J. C. Mitchell		1989-10-19	1989	10	19		Adult	Male	19		USA	Virginia	Cumberland	Clearcut site 2 (north), 2 km SSW of Columbia	37.7361	-78.1715				VMNH	VMNH
NAN0267	Hoffman, 1949	Nannaria	laminata	J. C. Mitchell		1989-11-16	1989	11	16		Adult	Male	7		USA	Virginia	Cumberland	Clearcut site 2 (north), 2 km SSW of Columbia	37.7361	-78.1715				VMNH	VMNH
NAN0268	Hoffman, 1949	Nannaria	laminata	J. C. Mitchell		1990-03-17	1990	3	17		Adult	Male	24		USA	Virginia	Cumberland	Hardwoods north DF site 1 2 km SSW of Columbia	37.7361	-78.1715				VMNH	VMNH
NAN0330	Hoffman, 1949	Nannaria	laminata	J. C. Mitchell		1986-10-27	1986	10	27		Adult	Male	1		USA	Virginia	Bedford	Flattop Mtn, Peaks of Otter nr MP 82.8	37.4498	-79.5834				VMNH	VMNH
NAN0331	Hoffman, 1949	Nannaria	laminata	L. Hubricht		1950-10-14	1950	10	14		Adult	Male	1		USA	VIrginia	Campbell	4 miles NW of Rustburg	37.3177	-79.1527				VMNH	VMNH
NAN0332	Hoffman, 1949	Nannaria	laminata	VMNH Survey		1999-11-13	1999	11	13		Adult	Male	1		USA	Virginia	Amherst	Tarjacket Ridge FS 1167, 3500'	37.7666	-79.1863				VMNH	VMNH
NAN0333	Hoffman, 1949	Nannaria	laminata	J. C. Mitchell		1989-10-21	1989	10	21		Adult	Male	2		USA	Virginia	Botetourt	Harkening Hill, Blue Ridge Parkway	37.4578	-79.6175				VMNH	VMNH
NAN0334	Hoffman, 1949	Nannaria	laminata	R. L. Hoffman		1973-10-13	1973	10	13		Adult	Male	1		USA	Virginia	Botetourt	North Creek, 1-3 mi. east of Arcadia	37.5412	-79.5867				VMNH	VMNH
NAN0361	Hoffman, 1949	Nannaria	laminata	J. C. Mitchell		1989-11-01	1989	11			Adult	Males & Females	11	whole animal, 70% isopropanol	USA	Virginia	Cumberland	Clearcut north DF site 2 Ca 2 km SSW of Columbia	37.7361	-78.1715				VMNH	VMNH
NAN0532	Hoffman, 1949	Nannaria	laminata	J. C. Mitchell		1990-05-17	1990	5	17		Adult	Male	2		USA	Virginia	Cumberland	pinewoods DF site 5, ca. 5.5 km SSW of Columbia	37.7048	-78.189				VMNH	VMNH
Type #1806	Hoffman, 1949	Nannaria	laminata	Hobbs, Wilson		1947-07-12	1947	7	12		Adult	Male	1	whole animal, 70% isopropanol	USA	West Virginia	Mercer		37.355	-80.8983				USNM	USNM	Holotype
MPE02240	Means, Hennen, & Marek, 2021	Nannaria	mcelroyorum	J. C. Means, D. A. Hennen	JCM-2016-114	2016-11-18	2016	11	18	Moist to dry deciduous leaf litter on hillside along dirt / gravel road; mesophytic deciduous forest of beech, oak, maple, sycamore, alder, ironwood. Some American bladdernut, goldenrod, christmas fern, maidenhair fern	Adult	Male	1	whole animal, 70% isopropanol	USA	West Virginia	Boone	3 Miles NW of Julian, along Big Pinnacle Branch Road, across from Little Coal River Campground	38.1803	-81.8384		294	https://scan-bugs.org:443/portal/collections/individual/index.php?occid=26090998	VPI	VTEC
MPE02248	Means, Hennen, & Marek, 2021	Nannaria	mcelroyorum	J. C. Means, D. A. Hennen	JCM-2016-114	2016-11-18	2016	11	18	Moist to dry deciduous leaf litter on hillside along dirt / gravel road; mesophytic deciduous forest of beech, oak, maple, sycamore, alder, ironwood. Some American bladdernut, goldenrod, christmas fern, maidenhair fern	Adult	Female	1	whole animal, 70% isopropanol	USA	West Virginia	Boone	3 Miles NW of Julian, along Big Pinnacle Branch Road, across from Little Coal River Campground	38.1803	-81.8384		294	https://scan-bugs.org:443/portal/collections/individual/index.php?occid=26091002	VPI	VTEC
MPE02249	Means, Hennen, & Marek, 2021	Nannaria	mcelroyorum	J. C. Means, D. A. Hennen	JCM-2016-114	2016-11-18	2016	11	18	Moist to dry deciduous leaf litter on hillside along dirt / gravel road; mesophytic deciduous forest of beech, oak, maple, sycamore, alder, ironwood. Some American bladdernut, goldenrod, christmas fern, maidenhair fern	Adult	Female	1	whole animal, 70% isopropanol	USA	West Virginia	Boone	3 Miles NW of Julian, along Big Pinnacle Branch Road, across from Little Coal River Campground	38.1803	-81.8384		294	https://scan-bugs.org:443/portal/collections/individual/index.php?occid=26091003	VPI	VTEC
MPE02250	Means, Hennen, & Marek, 2021	Nannaria	mcelroyorum	J. C. Means, D. A. Hennen	JCM-2016-114	2016-11-18	2016	11	18	Moist to dry deciduous leaf litter on hillside along dirt / gravel road; mesophytic deciduous forest of beech, oak, maple, sycamore, alder, ironwood. Some American bladdernut, goldenrod, christmas fern, maidenhair fern	Adult	Female	1	whole animal, 70% isopropanol	USA	West Virginia	Boone	3 Miles NW of Julian, along Big Pinnacle Branch Road, across from Little Coal River Campground	38.1803	-81.8384		294	https://scan-bugs.org:443/portal/collections/individual/index.php?occid=26091005	VPI	VTEC
MPE02257	Means, Hennen, & Marek, 2021	Nannaria	mcelroyorum	J. C. Means, D. A. Hennen	JCM-2016-114	2016-11-18	2016	11	18	Moist to dry deciduous leaf litter on hillside along dirt / gravel road; mesophytic deciduous forest of beech, oak, maple, sycamore, alder, ironwood. Some American bladdernut, goldenrod, christmas fern, maidenhair fern	Adult	Male	1	whole animal, 70% isopropanol	USA	West Virginia	Boone	3 Miles NW of Julian, along Big Pinnacle Branch Road, across from Little Coal River Campground	38.1803	-81.8384		294	https://scan-bugs.org:443/portal/collections/individual/index.php?occid=26091013	VPI	VTEC
MPE02258	Means, Hennen, & Marek, 2021	Nannaria	mcelroyorum	J. C. Means, D. A. Hennen	JCM-2016-114	2016-11-18	2016	11	18	Moist to dry deciduous leaf litter on hillside along dirt / gravel road; mesophytic deciduous forest of beech, oak, maple, sycamore, alder, ironwood. Some American bladdernut, goldenrod, christmas fern, maidenhair fern	Adult	Male	1	whole animal, 70% isopropanol	USA	West Virginia	Boone	3 Miles NW of Julian, along Big Pinnacle Branch Road, across from Little Coal River Campground	38.1803	-81.8384		294	https://scan-bugs.org:443/portal/collections/individual/index.php?occid=26091014	VPI	VTEC
MPE02260	Means, Hennen, & Marek, 2021	Nannaria	mcelroyorum	J. C. Means, D. A. Hennen	JCM-2016-114	2016-11-18	2016	11	18	Moist to dry deciduous leaf litter on hillside along dirt / gravel road; mesophytic deciduous forest of beech, oak, maple, sycamore, alder, ironwood. Some American bladdernut, goldenrod, christmas fern, maidenhair fern	Adult	Male	1	whole animal, 70% isopropanol	USA	West Virginia	Boone	3 Miles NW of Julian, along Big Pinnacle Branch Road, across from Little Coal River Campground	38.1803	-81.8384		294	https://scan-bugs.org:443/portal/collections/individual/index.php?occid=26091020	VPI	VTEC
MPE02261	Means, Hennen, & Marek, 2021	Nannaria	mcelroyorum	J. C. Means, D. A. Hennen	JCM-2016-114	2016-11-18	2016	11	18	Moist to dry deciduous leaf litter on hillside along dirt / gravel road; mesophytic deciduous forest of beech, oak, maple, sycamore, alder, ironwood. Some American bladdernut, goldenrod, christmas fern, maidenhair fern	Adult	Male	1	whole animal, 70% isopropanol	USA	West Virginia	Boone	3 Miles NW of Julian, along Big Pinnacle Branch Road, across from Little Coal River Campground	38.1803	-81.8384		294	https://scan-bugs.org:443/portal/collections/individual/index.php?occid=26091022	VPI	VTEC
MPE02262	Means, Hennen, & Marek, 2021	Nannaria	mcelroyorum	J. C. Means, D. A. Hennen	JCM-2016-114	2016-11-18	2016	11	18	Moist to dry deciduous leaf litter on hillside along dirt / gravel road; mesophytic deciduous forest of beech, oak, maple, sycamore, alder, ironwood. Some American bladdernut, goldenrod, christmas fern, maidenhair fern	Adult	Male	1	whole animal, 70% isopropanol	USA	West Virginia	Boone	3 Miles NW of Julian, along Big Pinnacle Branch Road, across from Little Coal River Campground	38.1803	-81.8384		294	https://scan-bugs.org:443/portal/collections/individual/index.php?occid=26091023	VPI	VTEC
MPE03113	Means, Hennen, & Marek, 2021	Nannaria	mcelroyorum	D. A. Hennen, J. C. Means	DAH-2017-0923-02	2017-09-23	2017	9	23	Dry hillside with thin layer of American beech, tulip poplar, oak litter. 7:15-8:34 PM.	Adult	Male	1	whole animal, 100% ethanol	USA	West Virginia	Wayne	Barboursville: Beech Fork State Park, Lost Trail near Moxley Branch Campground	38.3047	-82.3512	6	194	https://scan-bugs.org:443/portal/collections/individual/index.php?occid=30289890	VPI	VTEC	Holotype
MPE03116	Means, Hennen, & Marek, 2021	Nannaria	mcelroyorum	D. A. Hennen, J. C. Means	DAH-2017-0923-02	2017-09-23	2017	9	23	Dry hillside with thin layer of American beech, tulip poplar, oak litter. 7:15-8:34 PM.	Adult	Male	1	whole animal, 70% isopropanol	USA	West Virginia	Wayne	Barboursville: Beech Fork State Park, Lost Trail near Moxley Branch Campground	38.3047	-82.3512	6	194	https://scan-bugs.org:443/portal/collections/individual/index.php?occid=30289910	VPI	VTEC	Paratype
MPE03117	Means, Hennen, & Marek, 2021	Nannaria	mcelroyorum	D. A. Hennen, J. C. Means	DAH-2017-0923-02	2017-09-23	2017	9	23	Dry hillside with thin layer of American beech, tulip poplar, oak litter. 7:15-8:34 PM.	Adult	Female	1	whole animal, 70% isopropanol	USA	West Virginia	Wayne	Barboursville: Beech Fork State Park, Lost Trail near Moxley Branch Campground	38.3047	-82.3512	6	194	https://scan-bugs.org:443/portal/collections/individual/index.php?occid=30289906	VPI	VTEC	Paratype
MPE03118	Means, Hennen, & Marek, 2021	Nannaria	mcelroyorum	D. A. Hennen, J. C. Means	DAH-2017-0923-02	2017-09-23	2017	9	23	Dry hillside with thin layer of American beech, tulip poplar, oak litter. 7:15-8:34 PM.	Adult	Male	1	whole animal, 70% isopropanol	USA	West Virginia	Wayne	Barboursville: Beech Fork State Park, Lost Trail near Moxley Branch Campground	38.3047	-82.3512	6	194	https://scan-bugs.org:443/portal/collections/individual/index.php?occid=30289909	VPI	VTEC	Paratype
MPE03119	Means, Hennen, & Marek, 2021	Nannaria	mcelroyorum	D. A. Hennen, J. C. Means	DAH-2017-0923-02	2017-09-23	2017	9	23	Dry hillside with thin layer of American beech, tulip poplar, oak litter. 7:15-8:34 PM.	Adult	Female	1	whole animal, 70% isopropanol	USA	West Virginia	Wayne	Barboursville: Beech Fork State Park, Lost Trail near Moxley Branch Campground	38.3047	-82.3512	6	194	https://scan-bugs.org:443/portal/collections/individual/index.php?occid=30289907	VPI	VTEC	Paratype
MPE03120	Means, Hennen, & Marek, 2021	Nannaria	mcelroyorum	D. A. Hennen, J. C. Means	DAH-2017-0923-02	2017-09-23	2017	9	23	Dry hillside with thin layer of American beech, tulip poplar, oak litter. 7:15-8:34 PM.	Adult	Male	1	whole animal, 70% isopropanol	USA	West Virginia	Wayne	Barboursville: Beech Fork State Park, Lost Trail near Moxley Branch Campground	38.3047	-82.3512	6	194	https://scan-bugs.org:443/portal/collections/individual/index.php?occid=30289895	VPI	VTEC	Paratype
MPE03121	Means, Hennen, & Marek, 2021	Nannaria	mcelroyorum	D. A. Hennen, J. C. Means	DAH-2017-0923-02	2017-09-23	2017	9	23	Dry hillside with thin layer of American beech, tulip poplar, oak litter. 7:15-8:34 PM.	Adult	Female	1	whole animal, 70% isopropanol	USA	West Virginia	Wayne	Barboursville: Beech Fork State Park, Lost Trail near Moxley Branch Campground	38.3047	-82.3512	6	194	https://scan-bugs.org:443/portal/collections/individual/index.php?occid=30289905	VPI	VTEC	Paratype
MPE03122	Means, Hennen, & Marek, 2021	Nannaria	mcelroyorum	D. A. Hennen, J. C. Means	DAH-2017-0923-02	2017-09-23	2017	9	23	Dry hillside with thin layer of American beech, tulip poplar, oak litter. 7:15-8:34 PM.	Adult	Female	1	whole animal, 70% isopropanol	USA	West Virginia	Wayne	Barboursville: Beech Fork State Park, Lost Trail near Moxley Branch Campground	38.3047	-82.3512	6	194	https://scan-bugs.org:443/portal/collections/individual/index.php?occid=30289901	VMNH	VMNH	Paratype
MPE03125	Means, Hennen, & Marek, 2021	Nannaria	mcelroyorum	D. A. Hennen, J. C. Means	DAH-2017-0924-01	2017-09-24	2017	9	24	Hickory, tulip poplar, oak, dogwood, pawpaw woods bisected by dry stream; dry litter. 11:05 AM - 12:35 PM	Adult	Male	1	whole animal, 70% isopropanol	USA	Kentucky	Boyd	Fannin Park, off Bramble Drive. Hillside across road from park	38.3475	-82.6867	6	219	https://scan-bugs.org:443/portal/collections/individual/index.php?occid=30290141	VPI	VTEC
MPE03135	Means, Hennen, & Marek, 2021	Nannaria	mcelroyorum	D. A. Hennen, J. C. Means	DAH-2017-0923-02	2017-09-23	2017	9	23	Dry hillside with thin layer of American beech, tulip poplar, oak litter. 7:15-8:34 PM.	Adult	Male	1	whole animal, 70% isopropanol	USA	West Virginia	Wayne	Barboursville: Beech Fork State Park, Lost Trail near Moxley Branch Campground	38.3047	-82.3512	6	194	https://scan-bugs.org:443/portal/collections/individual/index.php?occid=30289889	VMNH	VMNH	Paratype
MPE03136	Means, Hennen, & Marek, 2021	Nannaria	mcelroyorum	D. A. Hennen, J. C. Means	DAH-2017-0923-02	2017-09-23	2017	9	23	Dry hillside with thin layer of American beech, tulip poplar, oak litter. 7:15-8:34 PM.	Adult	Female	1	whole animal, 70% isopropanol	USA	West Virginia	Wayne	Barboursville: Beech Fork State Park, Lost Trail near Moxley Branch Campground	38.3047	-82.3512	6	194	https://scan-bugs.org:443/portal/collections/individual/index.php?occid=30289891	VMNH	VMNH	Paratype
MPE03137	Means, Hennen, & Marek, 2021	Nannaria	mcelroyorum	D. A. Hennen, J. C. Means	DAH-2017-0923-02	2017-09-23	2017	9	23	Dry hillside with thin layer of American beech, tulip poplar, oak litter. 7:15-8:34 PM.	Adult	Female	1	whole animal, 70% isopropanol	USA	West Virginia	Wayne	Barboursville: Beech Fork State Park, Lost Trail near Moxley Branch Campground	38.3047	-82.3512	6	194	https://scan-bugs.org:443/portal/collections/individual/index.php?occid=30289892	VMNH	VMNH	Paratype
MPE03151	Means, Hennen, & Marek, 2021	Nannaria	mcelroyorum	D. A. Hennen, J. C. Means	DAH-2017-0923-02	2017-09-23	2017	9	23	Dry hillside with thin layer of American beech, tulip poplar, oak litter. 7:15-8:34 PM.	Adult	Male	1	whole animal, 70% isopropanol	USA	West Virginia	Wayne	Barboursville: Beech Fork State Park, Lost Trail near Moxley Branch Campground	38.3047	-82.3512	6	194	https://scan-bugs.org:443/portal/collections/individual/index.php?occid=30289893	VMNH	VMNH	Paratype
MPE03154	Means, Hennen, & Marek, 2021	Nannaria	mcelroyorum	D. A. Hennen, J. C. Means	DAH-2017-0923-02	2017-09-23	2017	9	23	Dry hillside with thin layer of American beech, tulip poplar, oak litter. 7:15-8:34 PM.	Adult	Male	1	whole animal, 70% isopropanol	USA	West Virginia	Wayne	Barboursville: Beech Fork State Park, Lost Trail near Moxley Branch Campground	38.3047	-82.3512	6	194	https://scan-bugs.org:443/portal/collections/individual/index.php?occid=30289898	VMNH	VMNH	Paratype
MPE03155	Means, Hennen, & Marek, 2021	Nannaria	mcelroyorum	D. A. Hennen, J. C. Means	DAH-2017-0923-02	2017-09-23	2017	9	23	Dry hillside with thin layer of American beech, tulip poplar, oak litter. 7:15-8:34 PM.	Adult	Female	1	whole animal, 70% isopropanol	USA	West Virginia	Wayne	Barboursville: Beech Fork State Park, Lost Trail near Moxley Branch Campground	38.3047	-82.3512	6	194	https://scan-bugs.org:443/portal/collections/individual/index.php?occid=30289899	VMNH	VMNH	Paratype
MPE03156	Means, Hennen, & Marek, 2021	Nannaria	mcelroyorum	D. A. Hennen, J. C. Means	DAH-2017-0923-02	2017-09-23	2017	9	23	Dry hillside with thin layer of American beech, tulip poplar, oak litter. 7:15-8:34 PM.	Adult	Male	1	whole animal, 70% isopropanol	USA	West Virginia	Wayne	Barboursville: Beech Fork State Park, Lost Trail near Moxley Branch Campground	38.3047	-82.3512	6	194	https://scan-bugs.org:443/portal/collections/individual/index.php?occid=30289900	VMNH	VMNH	Paratype
MPE03262	Means, Hennen, & Marek, 2021	Nannaria	mcelroyorum	D. A. Hennen, J. C. Means	DAH-2017-0923-01	2017-09-23	2017	9	23	Hillside with moist oak, ironwood, pawpaw, maple leaf litter. 1:50 - 4:40 PM.	Adult	Male	1	whole animal, 70% isopropanol	USA	West Virginia	Boone	Julian: along Big Pinnacle road	38.1802	-81.8385	5	223	https://scan-bugs.org:443/portal/collections/individual/index.php?occid=30291815	VPI	VTEC
MPE03263	Means, Hennen, & Marek, 2021	Nannaria	mcelroyorum	D. A. Hennen, J. C. Means	DAH-2017-0923-01	2017-09-23	2017	9	23	Hillside with moist oak, ironwood, pawpaw, maple leaf litter. 1:50 - 4:40 PM.	Adult	Male	1	whole animal, 70% isopropanol	USA	West Virginia	Boone	Julian: along Big Pinnacle road	38.1802	-81.8385	5	223	https://scan-bugs.org:443/portal/collections/individual/index.php?occid=30291816	VPI	VTEC
MPE03289	Means, Hennen, & Marek, 2021	Nannaria	mcelroyorum	D. A. Hennen, J. C. Means	DAH-2017-0923-01	2017-09-23	2017	9	23	Hillside with moist oak, ironwood, pawpaw, maple leaf litter. 1:50 - 4:40 PM.	Adult	Male	1	whole animal, 70% isopropanol	USA	West Virginia	Boone	Julian: along Big Pinnacle road	38.1802	-81.8385	5	223	https://scan-bugs.org:443/portal/collections/individual/index.php?occid=30291807	VPI	VTEC
MPE03290	Means, Hennen, & Marek, 2021	Nannaria	mcelroyorum	D. A. Hennen, J. C. Means	DAH-2017-0923-01	2017-09-23	2017	9	23	Hillside with moist oak, ironwood, pawpaw, maple leaf litter. 1:50 - 4:40 PM.	Adult	Female	1	whole animal, 70% isopropanol	USA	West Virginia	Boone	Julian: along Big Pinnacle road	38.1802	-81.8385	5	223	https://scan-bugs.org:443/portal/collections/individual/index.php?occid=30291809	VPI	VTEC
MPE03291	Means, Hennen, & Marek, 2021	Nannaria	mcelroyorum	D. A. Hennen, J. C. Means	DAH-2017-0923-01	2017-09-23	2017	9	23	Hillside with moist oak, ironwood, pawpaw, maple leaf litter. 1:50 - 4:40 PM.	Adult	Female	1	whole animal, 70% isopropanol	USA	West Virginia	Boone	Julian: along Big Pinnacle road	38.1802	-81.8385	5	223	https://scan-bugs.org:443/portal/collections/individual/index.php?occid=30291811	VPI	VTEC
MPE03727	Means, Hennen, & Marek, 2021	Nannaria	mcelroyorum	J. C. Means, D. A. Hennen	JCM-2016-114	2016-11-18	2016	11	18	Moist to dry deciduous leaf litter on hillside along dirt / gravel road; mesophytic deciduous forest of beech, oak, maple, sycamore, alder, ironwood. Some American bladdernut, goldenrod, christmas fern, maidenhair fern	Adult	Male	1	whole animal, 100% ethanol	USA	West Virginia	Boone	3 Miles NW of Julian, along Big Pinnacle Branch Road, across from Little Coal River Campground	38.1803	-81.8384		294	https://scan-bugs.org:443/portal/collections/individual/index.php?occid=30772655	VPI	VTEC
MPE03728	Means, Hennen, & Marek, 2021	Nannaria	mcelroyorum	J. C. Means, D. A. Hennen	JCM-2016-114	2016-11-18	2016	11	18	Moist to dry deciduous leaf litter on hillside along dirt / gravel road; mesophytic deciduous forest of beech, oak, maple, sycamore, alder, ironwood. Some American bladdernut, goldenrod, christmas fern, maidenhair fern	Adult	Female	1	whole animal, 100% ethanol	USA	West Virginia	Boone	3 Miles NW of Julian, along Big Pinnacle Branch Road, across from Little Coal River Campground	38.1803	-81.8384		294	https://scan-bugs.org:443/portal/collections/individual/index.php?occid=30772658	VPI	VTEC
MPE03729	Means, Hennen, & Marek, 2021	Nannaria	mcelroyorum	J. C. Means, D. A. Hennen	JCM-2016-114	2016-11-18	2016	11	18	Moist to dry deciduous leaf litter on hillside along dirt / gravel road; mesophytic deciduous forest of beech, oak, maple, sycamore, alder, ironwood. Some American bladdernut, goldenrod, christmas fern, maidenhair fern	Adult	Female	1	whole animal, 100% ethanol	USA	West Virginia	Boone	3 Miles NW of Julian, along Big Pinnacle Branch Road, across from Little Coal River Campground	38.1803	-81.8384		294	https://scan-bugs.org:443/portal/collections/individual/index.php?occid=30772660	VPI	VTEC
MPE01249	Chamberlin, 1918	Nannaria	minor	J. C. Means, D. A. Hennen	JCM-2016-042	2016-05-25	2016	5	25	ex rhododendron, hemlock, maple, oak, tulip poplar, moist leaf litter on hillside with dark, loamy soil, along path leading uphill	Adult	Male	1		USA	Tennessee	Carter	south of Elizabethton, at pull off on Route 362	36.2652	-82.23	6	620	https://scan-bugs.org:443/portal/collections/individual/index.php?occid=23781192	VPI	VTEC
MPE01252	Chamberlin, 1918	Nannaria	minor	J. C. Means, D. A. Hennen	JCM-2016-042	2016-05-25	2016	5	25	ex rhododendron, hemlock, maple, oak, tulip poplar, moist leaf litter on hillside with dark, loamy soil, along path leading uphill	Adult	Female	1		USA	Tennessee	Carter	south of Elizabethton, at pull off on Route 362	36.2652	-82.23	6	620	https://scan-bugs.org:443/portal/collections/individual/index.php?occid=23781188	VPI	VTEC
MPE01253	Chamberlin, 1918	Nannaria	minor	J. C. Means, D. A. Hennen	JCM-2016-042	2016-05-25	2016	5	25	ex rhododendron, hemlock, maple, oak, tulip poplar, moist leaf litter on hillside with dark, loamy soil, along path leading uphill	Adult	Female	1		USA	Tennessee	Carter	south of Elizabethton, at pull off on Route 362	36.2652	-82.23	6	620	https://scan-bugs.org:443/portal/collections/individual/index.php?occid=23781194	VPI	VTEC
MPE01296	Chamberlin, 1918	Nannaria	minor	J. C. Means, D. A. Hennen	JCM-2016-042	2016-05-25	2016	5	25	ex rhododendron, hemlock, maple, oak, tulip poplar, moist leaf litter on hillside with dark, loamy soil, along path leading uphill	adult	Female	1		USA	Tennessee	Carter	south of Elizabethton, at pull off on ROute 362	36.2652	-82.23	6	620	https://scan-bugs.org:443/portal/collections/individual/index.php?occid=23218367	VPI	VTEC
MPE01302	Chamberlin, 1918	Nannaria	minor	J. C. Means, D. A. Hennen	JCM-2016-042	2016-05-25	2016	5	25	ex rhododendron, hemlock, maple, oak, tulip poplar, moist leaf litter on hillside with dark, loamy soil, along path leading uphill	adult	Female	1		USA	Tennessee	Carter	south of Elizabethton, at pull off on ROute 362	36.2652	-82.23	6	620	https://scan-bugs.org:443/portal/collections/individual/index.php?occid=23218412	VPI	VTEC
MPE01303	Chamberlin, 1918	Nannaria	minor	J. C. Means, D. A. Hennen	JCM-2016-042	2016-05-25	2016	5	25	ex rhododendron, hemlock, maple, oak, tulip poplar, moist leaf litter on hillside with dark, loamy soil, along path leading uphill	adult	Female	1		USA	Tennessee	Carter	south of Elizabethton, at pull off on ROute 362	36.2652	-82.23	6	620	https://scan-bugs.org:443/portal/collections/individual/index.php?occid=23218416	VPI	VTEC
MPE01313	Chamberlin, 1918	Nannaria	minor	J. C. Means, D. A. Hennen	JCM-2016-042	2016-05-25	2016	5	25	ex rhododendron, hemlock, maple, oak, tulip poplar, moist leaf litter on hillside with dark, loamy soil, along path leading uphill	adult	Female	1		USA	Tennessee	Carter	south of Elizabethton, at pull off on Route 362	36.2652	-82.23	6	620	https://scan-bugs.org:443/portal/collections/individual/index.php?occid=23218599	VPI	VTEC
MPE01314	Chamberlin, 1918	Nannaria	minor	J. C. Means, D. A. Hennen	JCM-2016-042	2016-05-25	2016	5	25	ex rhododendron, hemlock, maple, oak, tulip poplar, moist leaf litter on hillside with dark, loamy soil, along path leading uphill	adult	Female	1		USA	Tennessee	Carter	south of Elizabethton, at pull off on ROute 362	36.2652	-82.23	6	620	https://scan-bugs.org:443/portal/collections/individual/index.php?occid=23218602	VPI	VTEC
MPE02061	Chamberlin, 1918	Nannaria	minor	J. C. Means, D. A. Hennen	JCM-2016-042	2016-05-25	2016	5	25	Rhododendron, hemlock, maple, oak, tulip poplar, moist leaf litter on hillside with dark, loamy soil. Along path leading uphill. Immature raised in lab.	Adult	Female	1	whole animal, 70% isopropanol	USA	Tennessee	Carter	south of Elizabethton, at pull off on Route 362; 36.26516 -82.23001	36.2652	-82.23	6	620	https://scan-bugs.org:443/portal/collections/individual/index.php?occid=25847422	VPI	VTEC
MPE04060	Chamberlin, 1918	Nannaria	minor	D. A. Hennen	DAH-2018-0612-01	2018-06-12	2018	6	12	Wet litter in oak, beech, hickory woods. 10:30am-12pm.	Adult	Female	1	whole animal, 70% isopropanol	USA	Tennessee	Carter	Northeast of Hampton: Watauga Point Rec Area, trail from parking lot	36.32	-82.0835	8	632	https://scan-bugs.org:443/portal/collections/individual/index.php?occid=32746442	VPI	VTEC
MPE04074	Chamberlin, 1918	Nannaria	minor	D. A. Hennen	DAH-2018-0612-02	2018-06-12	2018	6	12	Moist litter in rhododendron, oak, beech, maple forest near stream. 2-3:19pm.	Adult	Male	1	whole animal, 70% isopropanol	USA	Tennessee	Carter	Hampton: Cherokee National Forest, Laurel Creek Falls trail	36.2652	-82.1235	7	768	https://scan-bugs.org:443/portal/collections/individual/index.php?occid=32746423	VPI	VTEC
MPE04080	Chamberlin, 1918	Nannaria	minor	D. A. Hennen	DAH-2018-0612-03	2018-06-12	2018	6	12	Moist litter beside path in oak, maple, hickory, pine woods. 5:30-7:45pm.	Adult	Female	1	whole animal, 70% isopropanol	USA	Tennessee	Carter	Roan Mountain: Roan Mountain State Park, Blue 2 Trail	36.1675	-82.0984	8	872	https://scan-bugs.org:443/portal/collections/individual/index.php?occid=32746357	VPI	VTEC
MPE04081	Chamberlin, 1918	Nannaria	minor	D. A. Hennen	DAH-2018-0612-03	2018-06-12	2018	6	12	Moist litter beside path in oak, maple, hickory, pine woods. 5:30-7:45pm.	Adult	Female	1	whole animal, 70% isopropanol	USA	Tennessee	Carter	Roan Mountain: Roan Mountain State Park, Blue 2 Trail	36.1675	-82.0984	8	872	https://scan-bugs.org:443/portal/collections/individual/index.php?occid=32746355	VPI	VTEC
MPE04082	Chamberlin, 1918	Nannaria	minor	D. A. Hennen	DAH-2018-0612-03	2018-06-12	2018	6	12	Moist litter beside path in oak, maple, hickory, pine woods. 5:30-7:45pm.	Adult	Female	1	whole animal, 70% isopropanol	USA	Tennessee	Carter	Roan Mountain: Roan Mountain State Park, Blue 2 Trail	36.1675	-82.0984	8	872	https://scan-bugs.org:443/portal/collections/individual/index.php?occid=32746350	VPI	VTEC
MPE04089	Chamberlin, 1918	Nannaria	minor	D. A. Hennen	DAH-2018-0613-01	2018-06-13	2018	6	13	Moist litter in rhododendron thicket, surrounded by hemlock, oak, maple, tulip tree. Sandy soil. 11:14am-12pm.	Adult	Male	1	whole animal, 70% isopropanol	USA	Tennessee	Carter	The Laurels Rec Area, Cherokee National Forest	36.2476	-82.2696	6	584	https://scan-bugs.org:443/portal/collections/individual/index.php?occid=32766205	VPI	VTEC
MPE04090	Chamberlin, 1918	Nannaria	minor	D. A. Hennen	DAH-2018-0613-01	2018-06-13	2018	6	13	Moist litter in rhododendron thicket, surrounded by hemlock, oak, maple, tulip tree. Sandy soil. 11:14am-12pm.	Adult	Male	1	whole animal, 70% isopropanol	USA	Tennessee	Carter	The Laurels Rec Area, Cherokee National Forest	36.2476	-82.2696	6	584	https://scan-bugs.org:443/portal/collections/individual/index.php?occid=32766207	VPI	VTEC
MPE04091	Chamberlin, 1918	Nannaria	minor	D. A. Hennen	DAH-2018-0613-01	2018-06-13	2018	6	13	Moist litter in rhododendron thicket, surrounded by hemlock, oak, maple, tulip tree. Sandy soil. 11:14am-12pm.	Adult	Female	1	whole animal, 70% isopropanol	USA	Tennessee	Carter	The Laurels Rec Area, Cherokee National Forest	36.2476	-82.2696	6	584	https://scan-bugs.org:443/portal/collections/individual/index.php?occid=32766204	VPI	VTEC
MPE04092	Chamberlin, 1918	Nannaria	minor	D. A. Hennen	DAH-2018-0613-01	2018-06-13	2018	6	13	Moist litter in rhododendron thicket, surrounded by hemlock, oak, maple, tulip tree. Sandy soil. 11:14am-12pm.	Adult	Female	1	whole animal, 70% isopropanol	USA	Tennessee	Carter	The Laurels Rec Area, Cherokee National Forest	36.2476	-82.2696	6	584	https://scan-bugs.org:443/portal/collections/individual/index.php?occid=32766202	VPI	VTEC
MPE04100	Chamberlin, 1918	Nannaria	minor	D. A. Hennen	DAH-2018-0613-02	2018-06-13	2018	6	13	Moist litter on hillside above stream, rhododendron thicket in oak, alder, maple woods. 1:11-3:11pm.	Adult	Female	1	whole animal, 70% isopropanol	USA	Tennessee	Washington	Johnson City: Buffalo Mountain Park, White Rock Lower Loop	36.2771	-82.3461	13	717	https://scan-bugs.org:443/portal/collections/individual/index.php?occid=32766215	VPI	VTEC
MPE04103	Chamberlin, 1918	Nannaria	minor	D. A. Hennen	DAH-2018-0613-03	2018-06-13	2018	6	13	Under moss on log on hillside in hemlock, oak, maple, rhododendron, pine forest. 4-5:15pm.	Adult	Female	1	whole animal, 70% isopropanol	USA	Tennessee	Unicoi	Unicoi: Limestone Cove Rec Area	36.1743	-82.2982	6	697	https://scan-bugs.org:443/portal/collections/individual/index.php?occid=32766250	VPI	VTEC
MPE04107	Chamberlin, 1918	Nannaria	minor	D. A. Hennen	DAH-2018-0613-04	2018-06-13	2018	6	13	Moist litter beside path near stream, rhododendron, oak, hemlock. 7-8:10pm.	Adult	Female	1	whole animal, 70% isopropanol	USA	Tennessee	Unicoi	Erwin: Cherokee National Forest, Rock Creek Falls Rec Area, Rock Creek Falls Trail	36.139	-82.3469		704	https://scan-bugs.org:443/portal/collections/individual/index.php?occid=32766399	VPI	VTEC
MPE04127	Chamberlin, 1918	Nannaria	minor	D. A. Hennen	DAH-2018-0614-02	2018-06-14	2018	6	14	Moist litter in hemlock, rhododendron, oak, beech forest. 1:23-2:49pm.	Adult	Male	1	whole animal, 70% isopropanol	USA	Tennessee	Unicoi	10.7 air km west of Erwin: Cherokee National Forest, beginning of trail to Sill Creek Falls, off Clark Creek Road	36.1281	-82.534	6	559	https://scan-bugs.org:443/portal/collections/individual/index.php?occid=32766411	VPI	VTEC
MPE04128	Chamberlin, 1918	Nannaria	minor	D. A. Hennen	DAH-2018-0614-02	2018-06-14	2018	6	14	Moist litter in hemlock, rhododendron, oak, beech forest. 1:23-2:49pm.	Adult	Male	1	whole animal, 70% isopropanol	USA	Tennessee	Unicoi	10.7 air km west of Erwin: Cherokee National Forest, beginning of trail to Sill Creek Falls, off Clark Creek Road	36.1281	-82.534	6	559	https://scan-bugs.org:443/portal/collections/individual/index.php?occid=32766412	VPI	VTEC
MPE04133	Chamberlin, 1918	Nannaria	minor	D. A. Hennen	DAH-2018-0614-03	2018-06-14	2018	6	14	Low streambank with moist litter in rhododendron, maple, hemlock, oak, buckeye, beech forest. 3:50-5:20pm.	Adult	Female	1	whole animal, 70% isopropanol	USA	Tennessee	Unicoi	Flag Pond: Rocky Fork State Park, Rocky Fork Trail	36.0483	-82.5615	7	740	https://scan-bugs.org:443/portal/collections/individual/index.php?occid=32767612	VPI	VTEC
MPE04226	Chamberlin, 1918	Nannaria	minor	D. A. Hennen	DAH-2018-0613-01	2018-06-13	2018	6	13	Moist litter in rhododendron thicket, surrounded by hemlock, oak, maple, tulip tree. Sandy soil. 11:14am-12pm.	Adult	Male	1	whole animal, 100% ethanol	USA	Tennessee	Carter	The Laurels Rec Area, Cherokee National Forest	36.2476	-82.2696	6	584	https://scan-bugs.org:443/portal/collections/individual/index.php?occid=33531055	VPI	VTEC
MPE04388	Chamberlin, 1918	Nannaria	minor	D. A. Hennen	DAH-2018-1010-02	2018-10-10	2018	10	10	Mountain laurel, striped maple, oak, beech, rhododendron forest, wet litter. 3:30-5 PM.	Adult	Male	1	whole animal, 100% ethanol	USA	North Carolina	Ashe	West Jefferson: Mount Jefferson State Natural Area, lower loop of Rhododendron Trail	36.4032	-81.4646	7	1388	https://scan-bugs.org:443/portal/collections/individual/index.php?occid=36270672	VPI	VTEC
MPE04389	Chamberlin, 1918	Nannaria	minor	D. A. Hennen	DAH-2018-1010-02	2018-10-10	2018	10	10	Mountain laurel, striped maple, oak, beech, rhododendron forest, wet litter. 3:30-5 PM.	Adult	Female	1	whole animal, 70% isopropanol	USA	North Carolina	Ashe	West Jefferson: Mount Jefferson State Natural Area, lower loop of Rhododendron Trail	36.4032	-81.4646	7	1388	https://scan-bugs.org:443/portal/collections/individual/index.php?occid=36270674	VPI	VTEC
MPE04391	Chamberlin, 1918	Nannaria	minor	D. A. Hennen	DAH-2018-1011-01	2018-10-11	2018	10	11	Moist tuliptree, witch hazel, alder litter near stream. 2:25-3:30 PM.	Adult	Male	1	whole animal, 70% isopropanol	USA	North Carolina	Mitchell	Little Switzerland: Grassy Creek Falls	35.8561	-82.0876	10	995	https://scan-bugs.org:443/portal/collections/individual/index.php?occid=36270665	VPI	VTEC
MPE04392	Chamberlin, 1918	Nannaria	minor	D. A. Hennen	DAH-2018-1011-01	2018-10-11	2018	10	11	Moist tuliptree, witch hazel, alder litter near stream. 2:25-3:30 PM.	Adult	Male	1	whole animal, 70% isopropanol	USA	North Carolina	Mitchell	Little Switzerland: Grassy Creek Falls	35.8561	-82.0876	10	995	https://scan-bugs.org:443/portal/collections/individual/index.php?occid=36270664	VPI	VTEC
MPE04393	Chamberlin, 1918	Nannaria	minor	D. A. Hennen	DAH-2018-1011-01	2018-10-11	2018	10	11	Moist tuliptree, witch hazel, alder litter near stream. 2:25-3:30 PM.	Adult	Male	1	whole animal, 70% isopropanol	USA	North Carolina	Mitchell	Little Switzerland: Grassy Creek Falls	35.8561	-82.0876	10	995	https://scan-bugs.org:443/portal/collections/individual/index.php?occid=36270667	VPI	VTEC
MPE04394	Chamberlin, 1918	Nannaria	minor	D. A. Hennen	DAH-2018-1011-01	2018-10-11	2018	10	11	Moist tuliptree, witch hazel, alder litter near stream. 2:25-3:30 PM.	Adult	Female	1	whole animal, 70% isopropanol	USA	North Carolina	Mitchell	Little Switzerland: Grassy Creek Falls	35.8561	-82.0876	10	995	https://scan-bugs.org:443/portal/collections/individual/index.php?occid=36270663	VPI	VTEC
MPE04395	Chamberlin, 1918	Nannaria	minor	D. A. Hennen	DAH-2018-1011-01	2018-10-11	2018	10	11	Moist tuliptree, witch hazel, alder litter near stream. 2:25-3:30 PM.	Adult	Female	1	whole animal, 100% ethanol	USA	North Carolina	Mitchell	Little Switzerland: Grassy Creek Falls	35.8561	-82.0876	10	995	https://scan-bugs.org:443/portal/collections/individual/index.php?occid=36270666	VPI	VTEC
NAN0144	Chamberlin, 1918	Nannaria	minor	W. Tolbert		1971-12-10	1971	12	10		Adult	Male	1		USA	Tennessee	Loudon	Lenoir City, Basement of House	35.7972	-84.2561				VMNH	VMNH
NAN0200	Chamberlin, 1918	Nannaria	minor	R. L. Hoffman, Knight		1971-10-30	1971	10	30		Adult	Male	6		USA	North Carolina	Mitchell	Crabtree Meadows Rec. Area, B.R.P., 3400-3600 ft.	35.8997	-82.2147		1036		VMNH	VMNH
NAN0202	Chamberlin, 1918	Nannaria	minor	R. L. Hoffman		1962-08-02	1962	8	2		Adult	Male	3		USA	North Carolina	Mitchell	1000' S of Sam's Gap, on U.S. Hy. 23	35.9385	-82.5632				VMNH	VMNH
NAN0293	Chamberlin, 1918	Nannaria	minor	L. Hubricht		1951-05-03	1951	5	3		Adult	Male	4		USA	Tennessee	Carter	Doe R. Bluff, 1 mile NW of Hampton	36.2944	-82.1855				VMNH	VMNH
NAN0476	Chamberlin, 1918	Nannaria	minor	A. Gagan		2002-04-01	2002	4	1		Adult	Male	1		USA	Tennessee	Unicoi	3 SW Erwin, Unaka Springs Rd., 1 mi jct. Chestoa Rd.	36.0931	-82.4397				NCSM	NCSM
NAN0502	Chamberlin, 1918	Nannaria	minor	R. M. Shelley, J. C. Clamp		1975-07-24	1975	7	24		Adult	Male	1		USA	North Carolina	Mitchell	summit Roan Mtn., > 6000’, in spruce-fir forest	36.1039	-82.122		1829		NCSM	NCSM
NAN0520	Chamberlin, 1918	Nannaria	minor	R. M. Shelley		1973-09-09	1973	9	9		Adult	Male & Female	4		USA	North Carolina	Watauga	2.8 WNW Blowing Rock, Julian Price Memorial Park. Off Blue Ridge Pkwy.	36.1423	-81.7457				NCSM	NCSM
NAN0554	Chamberlin, 1918	Nannaria	minor	D. E. Terrel		1976-02-13	1976	2	13		Adult	Male	1	whole animal, 70% isopropanol	USA	North Carolina	Mitchell	Bakersville, around garage at home	36.0156	-82.1587				NCSM	NCSM
MPE04108	Chamberlin, 1918	Nannaria	minor	D. A. Hennen	DAH-2018-0613-04	2018-06-13	2018	6	13	Moist litter beside path near stream, rhododendron, oak, hemlock. 7-8:10pm.	Adult	Female	1	whole animal, 70% isopropanol	USA	Tennessee	Unicoi	Erwin: Cherokee National Forest, Rock Creek Falls Rec Area, Rock Creek Falls Trail	36.139	-82.3469		704	https://scan-bugs.org:443/portal/collections/individual/index.php?occid=32766400	VPI	VTEC
MPE04134	Chamberlin, 1918	Nannaria	minor	D. A. Hennen	DAH-2018-0614-03	2018-06-14	2018	6	14	Low streambank with moist litter in rhododendron, maple, hemlock, oak, buckeye, beech forest. 3:50-5:20pm.	Adult	Female	1	whole animal, 70% isopropanol	USA	Tennessee	Unicoi	Flag Pond: Rocky Fork State Park, Rocky Fork Trail	36.0483	-82.5615	7	740	https://scan-bugs.org:443/portal/collections/individual/index.php?occid=32767609	VPI	VTEC
MPE04135	Chamberlin, 1918	Nannaria	minor	D. A. Hennen	DAH-2018-0614-03	2018-06-14	2018	6	14	Low streambank with moist litter in rhododendron, maple, hemlock, oak, buckeye, beech forest. 3:50-5:20pm.	Adult	Female	1	whole animal, 70% isopropanol	USA	Tennessee	Unicoi	Flag Pond: Rocky Fork State Park, Rocky Fork Trail	36.0483	-82.5615	7	740	https://scan-bugs.org:443/portal/collections/individual/index.php?occid=32767615	VPI	VTEC
MPE04231	Chamberlin, 1918	Nannaria	minor	D. A. Hennen	DAH-2018-0613-04	2018-06-13	2018	6	13	Moist litter beside path near stream, rhododendron, oak, hemlock. 7-8:10pm.	Adult	Female	1	whole animal, 100% ethanol	USA	Tennessee	Unicoi	Erwin: Cherokee National Forest, Rock Creek Falls Rec Area, Rock Creek Falls Trail	36.139	-82.3469		704	https://scan-bugs.org:443/portal/collections/individual/index.php?occid=33531198	VPI	VTEC
MPE02800	Chamberlin, 1928	Nannaria	missouriensis	J. C. Means, D. A. Hennen, V. Wong	DAH-2017-0518-01	2017-05-18	2017	5	18	Hillside of slightly moist deciduous litter, pawpaw, maple, ironwood, oak, dark crumbly soil. 4:30 PM.	Adult	Female	1	whole animal, 70% isopropanol	USA	Missouri	St. Charles	St. Charles: Weldon Spring Conservation Area, Lost Valley Trail	38.6707	-90.7515	9	164		VPI	VTEC
IC	Chamberlin, 1928	Nannaria	missouriensis	M. J. Brown		1905-04-09	1926				Adult	Female	1		USA	Missouri	St. Louis	St. Charles	38.7881	-90.4974				USNM	NMNH	Allotype
NAN0535	(Chamberlin, 1928)	Nannaria	missouriensis	W. W. Dowdy		1944-10-01	1944	10	1		Adult	Male & Female	2		USA	Missouri	Cole	Jefferson City	38.5767	-92.1735				NCSM	NCSM
NAN0536	(Chamberlin, 1928)	Nannaria	missouriensis	J. N. Brooks		1959-04-01	1959	4	1		Adult	Male & Female	2		USA	Missouri	Morgan	Versailles	38.4314	-92.841				NCSM	NCSM
P-15	Chamberlin, 1928	Nannaria	missouriensis	M. J. Brown		1905-04-09	1926				Adult	Female	3		USA	Missouri	St. Louis	St. Charles	38.7881	-90.4974				USNM	NMNH	Paratype
P-6	Chamberlin, 1928	Nannaria	missouriensis	M. J. Brown		1905-04-09	1926				Adult	Male	1		USA	Missouri	St. Louis	St. Charles	38.7881	-90.4974				USNM	NMNH	Holotype
P-9	Chamberlin, 1928	Nannaria	missouriensis	M. J. Brown		1905-04-09	1926				Adult	Male	3		USA	Missouri	St. Louis	St. Charles	38.7881	-90.4974				USNM	NMNH	Paratype
MPE02180	Means, Hennen, & Marek, 2021	Nannaria	monsdomia	J. C. Means, D. A. Hennen	JCM-2016-107	2016-10-08	2016	10	8	Oak-beech forest with sweatgum, red maple, hickory, litter and soil very dry, sampled around dead logs, tree bases.	Adult	Female	1	whole animal, 70% isopropanol	USA	Tennessee	Knox	Under oak bark on ground, at House Mountain trailhead	36.1044	-83.7634		360	https://scan-bugs.org:443/portal/collections/individual/index.php?occid=26090959	VMNH	VMNH	Paratype
MPE02186	Means, Hennen, & Marek, 2021	Nannaria	monsdomia	J. C. Means, D. A. Hennen	JCM-2016-110	2016-10-09	2016	10	9	In beech, maple woods with dried up, rocky stream, dry litter around large boulders, understory of magnolia and pawpaw saplings, poison ivy around	Adult	Male	1	whole animal, 70% isopropanol	USA	Tennessee	Knox	Mascot: House Mountain State Natural Area, along dried up stream beside Hogskin Rd.	36.1033	-83.7642		357	https://scan-bugs.org:443/portal/collections/individual/index.php?occid=26090973	VPI	VTEC	Paratype
MPE02187	Means, Hennen, & Marek, 2021	Nannaria	monsdomia	J. C. Means, D. A. Hennen	JCM-2016-110	2016-10-09	2016	10	9	In beech, maple woods with dried up, rocky stream, dry litter around large boulders, understory of magnolia and pawpaw saplings, poison ivy around	Adult	Female	1	whole animal, 70% isopropanol	USA	Tennessee	Knox	Mascot: House Mountain State Natural Area, along dried up stream beside Hogskin Rd.	36.1033	-83.7642		357	https://scan-bugs.org:443/portal/collections/individual/index.php?occid=26090975	VPI	VTEC	Paratype
MPE02188	Means, Hennen, & Marek, 2021	Nannaria	monsdomia	J. C. Means, D. A. Hennen	JCM-2016-110	2016-10-09	2016	10	9	In beech, maple woods with dried up, rocky stream, dry litter around large boulders, understory of magnolia and pawpaw saplings, poison ivy around	Adult	Male	1	whole animal, 70% isopropanol	USA	Tennessee	Knox	Mascot: House Mountain State Natural Area, along dried up stream beside Hogskin Rd.	36.1033	-83.7642		357	https://scan-bugs.org:443/portal/collections/individual/index.php?occid=26090977	VPI	VTEC	Holotype
MPE02189	Means, Hennen, & Marek, 2021	Nannaria	monsdomia	J. C. Means, D. A. Hennen	JCM-2016-110	2016-10-09	2016	10	9	In beech, maple woods with dried up, rocky stream, dry litter around large boulders, understory of magnolia and pawpaw saplings, poison ivy around	Adult	Female	1	whole animal, 70% isopropanol	USA	Tennessee	Knox	Mascot: House Mountain State Natural Area, along dried up stream beside Hogskin Rd.	36.1033	-83.7642		357	https://scan-bugs.org:443/portal/collections/individual/index.php?occid=26090982	VPI	VTEC	Paratype
MPE02192	Means, Hennen, & Marek, 2021	Nannaria	monsdomia	J. C. Means, D. A. Hennen	JCM-2016-107	2016-10-08	2016	10	8	Oak-beech forest with sweatgum, red maple, hickory, litter and soil very dry, sampled around dead logs, tree bases.	Adult	Female	1	whole animal, 70% isopropanol	USA	Tennessee	Knox	Under oak bark on ground, at House Mountain trailhead	36.1044	-83.7634		360	https://scan-bugs.org:443/portal/collections/individual/index.php?occid=26090960	VMNH	VMNH	Paratype
MPE02196	Means, Hennen, & Marek, 2021	Nannaria	monsdomia	J. C. Means, D. A. Hennen	JCM-2016-110	2016-10-09	2016	10	9	In beech, maple woods with dried up, rocky stream, dry litter around large boulders, understory of magnolia and pawpaw saplings, poison ivy around	Adult	Female	1	whole animal, 70% isopropanol	USA	Tennessee	Knox	Mascot: House Mountain State Natural Area, along dried up stream beside Hogskin Rd.	36.1033	-83.7642		357	https://scan-bugs.org:443/portal/collections/individual/index.php?occid=26090974	VMNH	VMNH	Paratype
MPE02199	Means, Hennen, & Marek, 2021	Nannaria	monsdomia	J. C. Means, D. A. Hennen	JCM-2016-110	2016-10-09	2016	10	9	In beech, maple woods with dried up, rocky stream, dry litter around large boulders, understory of magnolia and pawpaw saplings, poison ivy around	Adult	Male	1	whole animal, 70% isopropanol	USA	Tennessee	Knox	Mascot: House Mountain State Natural Area, along dried up stream beside Hogskin Rd.	36.1033	-83.7642		357	https://scan-bugs.org:443/portal/collections/individual/index.php?occid=26090978	VPI	VTEC	Paratype
MPE02200	Means, Hennen, & Marek, 2021	Nannaria	monsdomia	J. C. Means, D. A. Hennen	JCM-2016-110	2016-10-09	2016	10	9	In beech, maple woods with dried up, rocky stream, dry litter around large boulders, understory of magnolia and pawpaw saplings, poison ivy around	Adult	Female	1	whole animal, 70% isopropanol	USA	Tennessee	Knox	Mascot: House Mountain State Natural Area, along dried up stream beside Hogskin Rd.	36.1033	-83.7642		357	https://scan-bugs.org:443/portal/collections/individual/index.php?occid=26090980	VMNH	VMNH	Paratype
MPE02201	Means, Hennen, & Marek, 2021	Nannaria	monsdomia	J. C. Means, D. A. Hennen	JCM-2016-110	2016-10-09	2016	10	9	In beech, maple woods with dried up, rocky stream, dry litter around large boulders, understory of magnolia and pawpaw saplings, poison ivy around	Adult	Male	1	whole animal, 70% isopropanol	USA	Tennessee	Knox	Mascot: House Mountain State Natural Area, along dried up stream beside Hogskin Rd.	36.1033	-83.7642		357	https://scan-bugs.org:443/portal/collections/individual/index.php?occid=26090981	VMNH	VMNH	Paratype
MPE03677	Means, Hennen, & Marek, 2021	Nannaria	monsdomia	J. C. Means, D. A. Hennen	JCM-2016-107	2016-10-08	2016	10	8		Adult	Male	1	whole animal, 100% ethanol	USA	Tennessee	Knox	House Mountain State Natural Area, Sawmill Loop Trail, Near Mascot, TN	36.1044	-83.7634	8	360	https://scan-bugs.org:443/portal/collections/individual/index.php?occid=30630336	VMNH	VMNH	Paratype
MPE03712	Means, Hennen, & Marek, 2021	Nannaria	monsdomia	J. C. Means, D. A. Hennen	JCM-2016-110	2016-10-09	2016	10	9	In beech, maple woods with dried up, rocky stream, dry litter around large boulders, understory of magnolia and pawpaw saplings, poison ivy around	Adult	Male	1	whole animal, 100% ethanol	USA	Tennessee	Knox	Mascot: House Mountain State Natural Area, along dried up stream beside Hogskin Rd.	36.1033	-83.7642		357	https://scan-bugs.org:443/portal/collections/individual/index.php?occid=30735182	VMNH	VMNH	Paratype
NAN0201		Nannaria	Moores Springs incertae sedis	J.C. Beane et al.		2002-04-04	2002	4	4		Adult	Male	1		USA	North Carolina	Stokes	0.2 NNW Moores Springs, Moores Springs Cpgd. On the Dan R., 1001, 0.3 E 1484	36.4211	-80.2892				VMNH	VMNH
NAN0203		Nannaria	Moores Springs incertae sedis	L. Hubricht		1950-10-01	1950	10	1		Adult	Male	1		USA	North Carolina	Stokes	2.5 miles S of Danbury	36.3731	-80.1894				VMNH	VMNH
NAN0540		Nannaria	Natchez Trace incertae sedis	R. M. Shelley		1980-05-26	1980	5	26		Adult	Males & Females	7	whole animal, 70% isopropanol	USA	Tennessee	Henderson	Natchez Trace St. Pk., Fern Nature Trail	35.7967	-88.2646				VMNH	VMNH
	(Koch, 1847)	Nannaria	oblonga								Adult	Male	1		USA	Pennsylvania								ZMB	ZMB	Holotype
MPE00906	Loomis & Hoffman, 1948	Nannaria	ohionis	D. A. Hennen	DH15-1125-001	2015-11-25	2015	11	25	deciduous leaf litter, beech, oak	Adult	Male	1	whole animal, 70% isopropanol	USA	Ohio	Athens	Hennen - Lane Property	39.2107	-81.8421		242	https://scan-bugs.org:443/portal/collections/individual/index.php?occid=27721821	VPI	VTEC	Neotype
MPE00907	Loomis & Hoffman, 1948	Nannaria	ohionis	D. A. Hennen	DH15-1128-001	2015-11-28	2015	11	28	Deciduous litter	Adult	Male	1	whole animal, 70% isopropanol	USA	Ohio	Washington	Marietta: Washington County Career Center	39.4307	-81.5003		263	https://scan-bugs.org:443/portal/collections/individual/index.php?occid=27721802	VPI	VTEC
MPE00908	Loomis & Hoffman, 1948	Nannaria	ohionis	D. A. Hennen	DH15-1128-001	2015-11-28	2015	11	28	Deciduous litter	Adult	Male	1	whole animal, 70% isopropanol	USA	Ohio	Washington	Marietta: Career Center	39.4307	-81.5003		263	https://scan-bugs.org:443/portal/collections/individual/index.php?occid=27721800	VPI	VTEC
MPE01707	Loomis & Hoffman, 1948	Nannaria	ohionis	J. C. Means, D. A. Hennen	JCM-2016-071	2016-06-15	2016	6	15	ex moist deciduous litter of hemlock, oak, beech, birch, maple	adult	Female	1		USA	Ohio	Hocking	Crane Hollow Nature Preserve, in hollow behind Ellis House	39.4913	-82.5798		290	https://scan-bugs.org:443/portal/collections/individual/index.php?occid=23684255	VPI	VTEC
MPE01708	Loomis & Hoffman, 1948	Nannaria	ohionis	J. C. Means, D. A. Hennen	JCM-2016-071	2016-06-15	2016	6	15	ex moist deciduous litter of hemlock, oak, beech, birch, maple	adult	Female	1		USA	Ohio	Hocking	Crane Hollow Nature Preserve, in hollow behind Ellis House	39.4913	-82.5798		290	https://scan-bugs.org:443/portal/collections/individual/index.php?occid=23684261	VPI	VTEC
MPE01709	Loomis & Hoffman, 1948	Nannaria	ohionis	J. C. Means, D. A. Hennen	JCM-2016-071	2016-06-15	2016	6	15	ex moist deciduous litter of hemlock, oak, beech, birch, maple	adult	Female	1		USA	Ohio	Hocking	Crane Hollow Nature Preserve, in hollow behind Ellis House	39.4913	-82.5798		290	https://scan-bugs.org:443/portal/collections/individual/index.php?occid=23684265	VPI	VTEC
MPE01710	Loomis & Hoffman, 1948	Nannaria	ohionis	J. C. Means, D. A. Hennen	JCM-2016-071	2016-06-15	2016	6	15	ex moist deciduous litter of hemlock, oak, beech, birch, maple	adult	Female	1		USA	Ohio	Hocking	Crane Hollow Nature Preserve, in hollow behind Ellis House	39.4913	-82.5798		290	https://scan-bugs.org:443/portal/collections/individual/index.php?occid=23684254	VPI	VTEC
MPE01711	Loomis & Hoffman, 1948	Nannaria	ohionis	J. C. Means, D. A. Hennen	JCM-2016-071	2016-06-15	2016	6	15	ex moist deciduous litter of hemlock, oak, beech, birch, maple	adult	Female	1		USA	Ohio	Hocking	Crane Hollow Nature Preserve, in hollow behind Ellis House	39.4913	-82.5798		290	https://scan-bugs.org:443/portal/collections/individual/index.php?occid=23684259	VPI	VTEC
MPE02270	Loomis & Hoffman, 1948	Nannaria	ohionis	D. A. Hennen	DAH-2016-1022-01	2016-10-22	2016	10	22	Beside walking trails in hemlock forest in sandstone gorge. Deciduous forest with tulip poplar, red maple, beech, oaks, spicebush, sourwood. 1 PM to 4 PM.	Adult	Male	1	whole animal, 70% isopropanol	USA	Ohio	Hocking	Hocking Hills State Park, Cantwell Cliffs	39.542	-82.5755	7	270	https://scan-bugs.org:443/portal/collections/individual/index.php?occid=26117752	VPI	VTEC
MPE02271	Loomis & Hoffman, 1948	Nannaria	ohionis	D. A. Hennen	DAH-2016-1227-01	2016-12-27	2016	12	27	Oak-beech forest, hillside above small creek, litter mostly red oak group, beech, some red maple, pawpaw, hickory; under deciduous log	Adult	Male	1	whole animal, 70% isopropanol	USA	Ohio	Washington	Little Hocking Nature Trail, next to Little Hocking Elementary School, off Newbury Road	39.2583	-81.7045		195	https://scan-bugs.org:443/portal/collections/individual/index.php?occid=25830605	VPI	VTEC
MPE02273	Loomis & Hoffman, 1948	Nannaria	ohionis	D. A. Hennen	DAH-2016-1227-01	2016-12-27	2016	12	27	Oak-beech forest, hillside above small creek, litter mostly red oak group, beech, some red maple, pawpaw, hickory; under deciduous log	Adult	Male	1	whole animal, 70% isopropanol	USA	Ohio	Washington	Little Hocking Nature Trail, next to Little Hocking Elementary School, off Newbury Road	39.2583	-81.7045		195	https://scan-bugs.org:443/portal/collections/individual/index.php?occid=25830606	VPI	VTEC
MPE03003	Loomis & Hoffman, 1948	Nannaria	ohionis	D. A. Hennen, K. Lustofin, M. Spring	DAH-2017-0819-02	2017-08-19	2017	8	19	Dry hillside with thin litter layer of maple, beech, sycamore. Maple-buckeye woods. 4 PM.	Adult	Male	1	whole animal, 70% isopropanol	USA	Ohio	Washington	Hune Bridge, hillside above parking lot	39.5093	-81.2509	8	210	https://scan-bugs.org:443/portal/collections/individual/index.php?occid=29930427	VPI	VTEC
MPE03004	Loomis & Hoffman, 1948	Nannaria	ohionis	D. A. Hennen, K. Lustofin, M. Spring	DAH-2017-0819-02	2017-08-19	2017	8	19	Dry hillside with thin litter layer of maple, beech, sycamore. Maple-buckeye woods. 4 PM.	Adult	Female	1	whole animal, 70% isopropanol	USA	Ohio	Washington	Hune Bridge, hillside above parking lot	39.5093	-81.2509	8	210	https://scan-bugs.org:443/portal/collections/individual/index.php?occid=29930429	VPI	VTEC
MPE03643	Loomis & Hoffman, 1948	Nannaria	ohionis	D. A. Hennen	DAH-2017-1125-01	2017-11-25	2017	11	25	Beech-oak-tulip poplar forest, slightly moist litter	Adult	Male	1	whole animal, 70% isopropanol	USA	West Virginia	Wood	Waverly: Mountwood Park, 1100 Volcano Rd, north-facing hillside near parking lot	39.242	-81.2992	6	292	https://scan-bugs.org:443/portal/collections/individual/index.php?occid=30500174	VPI	VTEC
MPE03678	Loomis & Hoffman, 1948	Nannaria	ohionis	D. A. Hennen	DAH-2017-0706-01	2017-07-06	2017	7	6	Light rain, sandy hillside above stream, with oak - American beech - sycamore litter	Adult	Male	1	whole animal, 100% ethanol	USA	Ohio	Lawrence	Pedro: Lake Vesuvius Rec Area, hillside across street from Roadside Group Picnic Shelter	38.6064	-82.6289	7	195	https://scan-bugs.org:443/portal/collections/individual/index.php?occid=30630373	VPI	VTEC
MPE04611	Loomis & Hoffman, 1948	Nannaria	ohionis	L. Hughes	LH-2018-1007-01	2018-10-07	2018	10	7	Deciduous woods	Adult	Male	1	whole animal, 100% ethanol	USA	Ohio	Monroe	Sardis: Narrows Run Rd	39.615	-80.9369		219	https://scan-bugs.org:443/portal/collections/individual/index.php?occid=36352456	VPI	VTEC
NAN0026	Loomis & Hoffman, 1948	Nannaria	ohionis	FAC		1963-09-29	1963	9	29		Adult	Male	2		USA	Ohio	Hocking	Cantwell Cliffs	39.5436	-82.5775				VMNH	VMNH
NAN0169	Loomis & Hoffman, 1948	Nannaria	ohionis	L. G. K. Carr		1964-03-05	1964	3	5		Adult	Male	1		USA	Ohio	Meigs	Morgan's Cave, under rocks	39.0874	-81.9971				VMNH	VMNH
NAN0326	Loomis & Hoffman, 1948	Nannaria	ohionis	J. L. Crites		1961-05-15	1961	5	15		Adult	Male	1		USA	Ohio	Hocking	Cantwell Cliffs State Park	39.5436	-82.5775				VMNH	VMNH
NAN0327	Loomis & Hoffman, 1948	Nannaria	ohionis	J. L. Crites		1961-05-15	1961	5	15		Adult	Male	1		USA	Ohio	Hocking	Cantwell Cliffs State Park	39.5436	-82.5775				VMNH	VMNH
MPE00108	Means, Hennen, & Marek, 2021	Nannaria	paupertas	J. C. Means	JCM-2014-009	2014-07-07	2014	7	7	ex. oak, pine	adult	Male	1	whole animal, 70% isopropanol	USA	Virginia	Montgomery	Pandapas Pond, Poverty Trail ca., near forest access rd. 708	37.2678	-80.4852	3	648	https://scan-bugs.org:443/portal/collections/individual/index.php?occid=18033978	VPI	VTEC	Holotype
MPE00109	Means, Hennen, & Marek, 2021	Nannaria	paupertas	J. C. Means	JCM-2014-009	2014-07-07	2014	7	7	ex. oak, pine	adult	Female	1	whole animal, 70% isopropanol	USA	Virginia	Montgomery	Pandapas Pond, Poverty Trail ca., near forest access rd. 708	37.2678	-80.4852	3	648	https://scan-bugs.org:443/portal/collections/individual/index.php?occid=18033980	VMNH	VMNH	Paratype
MPE00359	Means, Hennen, & Marek, 2021	Nannaria	paupertas	J. C. Means	JCM-2015-003	2015-05-09	2015	5	9	ex. oak, maple, ferns, extensive natural springs	adult	Male	1	whole animal, 70% isopropanol	USA	Virginia	Montgomery	Gully on north slope of Brush Mtn. off forest service road 208	37.2764	-80.4837		693	https://scan-bugs.org:443/portal/collections/individual/index.php?occid=18062676	VPI	VTEC
MPE00834	Means, Hennen, & Marek, 2021	Nannaria	paupertas	J. C. Means	JCM-2015-053	2015-09-22	2015	9	22	ex rhododendron, maple, oak, pine	adult	Male	1		USA	Virginia	Montgomery	Pandapas Pond, in bottomland below horse trail parking lot	37.2824	-80.4485		738	https://scan-bugs.org:443/portal/collections/individual/index.php?occid=19405954	VPI	VTEC
MPE00836	Means, Hennen, & Marek, 2021	Nannaria	paupertas	J. C. Means	JCM-2015-053	2015-09-22	2015	9	22	ex rhododendron, maple, oak, pine	adult	Female	1	whole animal, 70% isopropanol	USA	Virginia	Montgomery	Pandapas Pond, in bottomland below horse trail parking lot	37.2824	-80.4485		738	https://scan-bugs.org:443/portal/collections/individual/index.php?occid=19405966	VPI	VTEC
MPE02084	Means, Hennen, & Marek, 2021	Nannaria	paupertas	D. A. Hennen	DAH-2016-0904-01	2016-09-04	2016	9	4	Rhododendron grove next to trail in deciduous woods	Adult	Male	1	whole animal, 70% isopropanol	USA	Virginia	Montgomery	Pandapas Pond, NW of Blacksburg; Poverty Creek Trail	37.2806	-80.4721	7	651	https://scan-bugs.org:443/portal/collections/individual/index.php?occid=25848240	VPI	VTEC
NAN0496		Nannaria	Peden incertae sedis	R. M. Shelley, MSM		1980-05-17	1980	5	17		Adult	Male	1	whole animal, 70% isopropanol	USA	North Carolina	Alleghany	10 mi W Spart, .1mi NE on 1308 jct 1303	36.4988	-81.3081				NCSM	NCSM
MPE03809	Means, Hennen, & Marek, 2021	Nannaria	piccolia	J. C. Means, D. A. Hennen	DAH-2018-0220-01	2018-02-20	2018	2	20	Tulip Poplar, maple, sycamore woods; moist, dark soil	Adult	Male	1	whole animal, 70% isopropanol	USA	Virginia	Rockbridge	1.5 air miles NW of Collierstown: Lake Robertson Recreation Area, Mountain Trail. Hillside near Hawks Creek stream crossing	37.8066	-79.6152	10	457	https://scan-bugs.org:443/portal/collections/individual/index.php?occid=31537980	VPI	VTEC	Holotype
MPE03811	Means, Hennen, & Marek, 2021	Nannaria	piccolia	J. C. Means, D. A. Hennen	DAH-2018-0220-01	2018-02-20	2018	2	20	Tulip Poplar, maple, sycamore woods; moist, dark soil	Adult	Female	1	whole animal, 70% isopropanol	USA	Virginia	Rockbridge	1.5 air miles NW of Collierstown: Lake Robertson Recreation Area, Mountain Trail. Hillside near Hawks Creek stream crossing	37.8066	-79.6152	10	457	https://scan-bugs.org:443/portal/collections/individual/index.php?occid=31537983	VPI	VTEC	Paratype
MPE03812	Means, Hennen, & Marek, 2021	Nannaria	piccolia	J. C. Means, D. A. Hennen	DAH-2018-0220-01	2018-02-20	2018	2	20	Tulip Poplar, maple, sycamore woods; moist, dark soil	Adult	Male	1	whole animal, 70% isopropanol	USA	Virginia	Rockbridge	1.5 air miles NW of Collierstown: Lake Robertson Recreation Area, Mountain Trail. Hillside near Hawks Creek stream crossing	37.8066	-79.6152	10	457	https://scan-bugs.org:443/portal/collections/individual/index.php?occid=31537984	VPI	VTEC	Paratype
MPE03816	Means, Hennen, & Marek, 2021	Nannaria	piccolia	J. C. Means, D. A. Hennen	DAH-2018-0220-01	2018-02-20	2018	2	20	Tulip Poplar, maple, sycamore woods; moist, dark soil	Adult	Male	1	whole animal, 70% isopropanol	USA	Virginia	Rockbridge	1.5 air miles NW of Collierstown: Lake Robertson Recreation Area, Mountain Trail. Hillside near Hawks Creek stream crossing	37.8066	-79.6152	10	457	https://scan-bugs.org:443/portal/collections/individual/index.php?occid=31537985	VMNH	VMNH	Paratype
MPE03817	Means, Hennen, & Marek, 2021	Nannaria	piccolia	J. C. Means, D. A. Hennen	DAH-2018-0220-01	2018-02-20	2018	2	20	Tulip Poplar, maple, sycamore woods; moist, dark soil	Adult	Female	1	whole animal, 70% isopropanol	USA	Virginia	Rockbridge	1.5 air miles NW of Collierstown: Lake Robertson Recreation Area, Mountain Trail. Hillside near Hawks Creek stream crossing	37.8066	-79.6152	10	457	https://scan-bugs.org:443/portal/collections/individual/index.php?occid=31537986	VPI	VTEC	Paratype
MPE03818	Means, Hennen, & Marek, 2021	Nannaria	piccolia	J. C. Means, D. A. Hennen	DAH-2018-0220-01	2018-02-20	2018	2	20	Tulip Poplar, maple, sycamore woods; moist, dark soil	Adult	Male	1	whole animal, 70% isopropanol	USA	Virginia	Rockbridge	1.5 air miles NW of Collierstown: Lake Robertson Recreation Area, Mountain Trail. Hillside near Hawks Creek stream crossing	37.8066	-79.6152	10	457	https://scan-bugs.org:443/portal/collections/individual/index.php?occid=31537988	VMNH	VMNH	Paratype
NAN0645	Means, Hennen, & Marek, 2021	Nannaria	piccolia	R. L. Hoffman		1948-09-15	1948	9	15		Adult	Male	1	whole animal, 70% isopropanol	USA	Virginia	Alleghany	Longdale Mines	37.8084	-79.6834				VMNH	VMNH
NAN0647	Means, Hennen, & Marek, 2021	Nannaria	piccolia	Newman		1970-06-01	1970	6	1		Adult	Male	1	whole animal, 70% isopropanol	USA	Virginia	Rockbridge	Rockbridge Alum Springs, 8 mi SW Goshen	37.9086	-79.6124				VMNH	VMNH
NAN0130		Nannaria	Repass incertae sedis	R. L. Hoffman		1962-07-05	1962	7	5		Adult	Male	1		USA	Virginia	Russell	Clinch Mtn., 3700' 1 mile SE of Repass	36.9786	-81.7926		1128		VMNH	VMNH
NAN0143		Nannaria	Repass incertae sedis	Douglas Ogle		1975-04-26	1975	4	26		Adult	Male	1		USA	Virginia	Russell	Along Laurel Bed Lake, SW of Saltville, Clinch Mountain	36.9558	-81.8137				VMNH	VMNH
NCSM27913	(Hennen & Shelley, 2015)	Nannaria	rhysodesmoides	H. E. Evans		1958-04-12	1958	4	12		Adult	Male	6		USA	Tennessee	Putnam	Cookeville	36.1628	-85.5016				NCSM	NCSM	Paratype
	(Hennen & Shelley, 2015)	Nannaria	rhysodesmoides	H. E. Evans		1958-04-12	1958	4	12		Adult	Male	1		USA	Tennessee	Putnam	Cookeville	36.1628	-85.5016				FSCA	FSCA	Holotype
NAN0269		Nannaria	Ridgeway incertae sedis	R. L. Hoffman		1961-11-27	1961	11	27		Adult	Male	1		USA	Virginia	Henry	Ridgeway	36.5767	-79.8586				VMNH	VMNH
USNMENT 0141821	Shelley, 1975	Nannaria	rutherfordensis	R. M. Shelley		1973-10-15	1973	10	15		Adult	Male	1		USA	North Carolina	Rutherford	Rutherfordton, Bus. 74, 0.2 W Byp. 74	35.3108	-81.9303				USNM	NMNH	Holotype
NAN0316		Nannaria	Sagittata incertae sedis	R. L. Hoffman		1962-09-22	1962	9	22		Adult	Male	1	whole animal, 70% isopropanol	USA	West Virginia	Raleigh	Grandview State Park NE of Beckley	37.8303	-81.0636				VMNH	VMNH
MPE03485	Means, Hennen, & Marek, 2021	Nannaria	scholastica	J. C. Means, D. A. Hennen	DAH-2017-1114-01	2017-11-14	2017	11	14	Moist leaf litter in mixed pine-deciduous forest, maple, tulip tree, black cherry, beech	Adult	Male	1	whole animal, 70% isopropanol	USA	Virginia	Rockbridge	Lexington: Washington and Lee University campus, hillside beside community gardens	37.7956	-79.4427	6	330	https://scan-bugs.org:443/portal/collections/individual/index.php?occid=30491571	VPI	VTEC	Holotype
MPE03486	Means, Hennen, & Marek, 2021	Nannaria	scholastica	J. C. Means, D. A. Hennen	DAH-2017-1114-01	2017-11-14	2017	11	14	Moist leaf litter in mixed pine-deciduous forest, maple, tulip tree, black cherry, beech	Adult	Male	1	whole animal, 70% isopropanol	USA	Virginia	Rockbridge	Lexington: Washington and Lee University campus, hillside beside community gardens	37.7956	-79.4427	6	330	https://scan-bugs.org:443/portal/collections/individual/index.php?occid=30491572	VPI	VTEC	Paratype
MPE03498	Means, Hennen, & Marek, 2021	Nannaria	scholastica	J. C. Means, D. A. Hennen	DAH-2017-1114-01	2017-11-14	2017	11	14	Moist leaf litter in mixed pine-deciduous forest, maple, tulip tree, black cherry, beech	Adult	Male	1	whole animal, 70% isopropanol	USA	Virginia	Rockbridge	Lexington: Washington and Lee University campus, hillside beside community gardens	37.7956	-79.4427	6	330	https://scan-bugs.org:443/portal/collections/individual/index.php?occid=30491573	VPI	VTEC	Paratype
MPE03499	Means, Hennen, & Marek, 2021	Nannaria	scholastica	J. C. Means, D. A. Hennen	DAH-2017-1114-01	2017-11-14	2017	11	14	Moist leaf litter in mixed pine-deciduous forest, maple, tulip tree, black cherry, beech	Adult	Female	1	whole animal, 70% isopropanol	USA	Virginia	Rockbridge	Lexington: Washington and Lee University campus, hillside beside community gardens	37.7956	-79.4427	6	330	https://scan-bugs.org:443/portal/collections/individual/index.php?occid=30491575	VPI	VTEC	Paratype
MPE03500	Means, Hennen, & Marek, 2021	Nannaria	scholastica	J. C. Means, D. A. Hennen	DAH-2017-1114-01	2017-11-14	2017	11	14	Moist leaf litter in mixed pine-deciduous forest, maple, tulip tree, black cherry, beech	Adult	Male	1	whole animal, 70% isopropanol	USA	Virginia	Rockbridge	Lexington: Washington and Lee University campus, hillside beside community gardens	37.7956	-79.4427	6	330	https://scan-bugs.org:443/portal/collections/individual/index.php?occid=30491576	VPI	VTEC	Paratype
MPE03516	Means, Hennen, & Marek, 2021	Nannaria	scholastica	J. C. Means, D. A. Hennen	DAH-2017-1114-01	2017-11-14	2017	11	14	Moist leaf litter in mixed pine-deciduous forest, maple, tulip tree, black cherry, beech	Adult	Male	1	whole animal, 70% isopropanol	USA	Virginia	Rockbridge	Lexington: Washington and Lee University campus, hillside beside community gardens	37.7956	-79.4427	6	330	https://scan-bugs.org:443/portal/collections/individual/index.php?occid=30491577	VMNH	VMNH	Paratype
MPE03517	Means, Hennen, & Marek, 2021	Nannaria	scholastica	J. C. Means, D. A. Hennen	DAH-2017-1114-01	2017-11-14	2017	11	14	Moist leaf litter in mixed pine-deciduous forest, maple, tulip tree, black cherry, beech	Adult	Male	1	whole animal, 70% isopropanol	USA	Virginia	Rockbridge	Lexington: Washington and Lee University campus, hillside beside community gardens	37.7956	-79.4427	6	330	https://scan-bugs.org:443/portal/collections/individual/index.php?occid=30491578	VPI	VTEC	Paratype
MPE03518	Means, Hennen, & Marek, 2021	Nannaria	scholastica	J. C. Means, D. A. Hennen	DAH-2017-1114-01	2017-11-14	2017	11	14	Moist leaf litter in mixed pine-deciduous forest, maple, tulip tree, black cherry, beech	Adult	Male	1	whole animal, 70% isopropanol	USA	Virginia	Rockbridge	Lexington: Washington and Lee University campus, hillside beside community gardens	37.7956	-79.4427	6	330	https://scan-bugs.org:443/portal/collections/individual/index.php?occid=30491579	VMNH	VMNH	Paratype
MPE03625	Means, Hennen, & Marek, 2021	Nannaria	scholastica	J. C. Means, D. A. Hennen	DAH-2017-1114-01	2017-11-14	2017	11	14	Moist leaf litter in mixed pine-deciduous forest, maple, tulip tree, black cherry, beech	Adult	Male	1	whole animal, 70% isopropanol	USA	Virginia	Rockbridge	Lexington: Washington and Lee University campus, hillside beside community gardens	37.7956	-79.4427	6	330	https://scan-bugs.org:443/portal/collections/individual/index.php?occid=30491580	VMNH	VMNH	Paratype
NAN0306	Means, Hennen, & Marek, 2021	Nannaria	scholastica	R. L. Hoffman		1948-11-20	1948	11	20		Adult	Male	1	whole animal, 70% isopropanol	USA	Virginia	Rockbridge	W & L Grounds Lexington	37.7956	-79.4427				VMNH	VMNH	Paratype
MPE00202	Means, Hennen, & Marek, 2021	Nannaria	serpens	J. C. Means	JCM-2014-020	2014-09-17	2014	9	17	ex oak, maple, sassafras	adult	Male	1		USA	Virginia	Carroll	side of hill behind Blacksnake Meadery	36.7748	-80.5421		822	https://scan-bugs.org:443/portal/collections/individual/index.php?occid=18034169	VPI	VTEC	Holotype
MPE00204	Means, Hennen, & Marek, 2021	Nannaria	serpens	J. C. Means	JCM-2014-019	2014-09-14	2014	9	14	ex rhododendron, oak, maple, sassafras	adult	Female	1	whole animal, 70% isopropanol	USA	Virginia	Carroll	Blacksnake Meadery, bottomland near creek at entrance	36.7761	-80.5446		767	https://scan-bugs.org:443/portal/collections/individual/index.php?occid=18034182	VPI	VTEC
MPE00210	Means, Hennen, & Marek, 2021	Nannaria	serpens	J. C. Means	JCM-2014-020	2014-09-17	2014	9	17	ex oak, maple, sassafras	adult	Male	1		USA	Virginia	Carroll	side of hill behind Blacksnake Meadery	36.7748	-80.5421		822	https://scan-bugs.org:443/portal/collections/individual/index.php?occid=18034206	VPI	VMNH	Paratype
MPE00274	Means, Hennen, & Marek, 2021	Nannaria	serpens	J. C. Means	JCM-2014-019	2014-09-14	2014	9	14	ex rhododendron, oak, maple, sassafras	adult	Male	1	whole animal, 100% ethanol	USA	Virginia	Carroll	Blacksnake Meadery, bottomland near creek at entrance	36.7761	-80.5446		767	https://scan-bugs.org:443/portal/collections/individual/index.php?occid=30722515	VMNH	VTEC
MPE00817	Means, Hennen, & Marek, 2021	Nannaria	serpens	J. C. Means, P. E. Marek, K. Lawler, P. Shorter, V. Wong	KPL-2015-001	2015-09-18	2015	9	18	ex lots of undergrowth, chestnut oak	adult	Male	1		USA	Virginia	Floyd	on hill edge by side of road across from Rocky Knob Picnic Area	36.8132	-80.3496	3	970	https://scan-bugs.org:443/portal/collections/individual/index.php?occid=19405917	VPI	VTEC
MPE00830	Means, Hennen, & Marek, 2021	Nannaria	serpens	J. C. Means, P. E. Marek	JCM-2015-052	2015-09-21	2015	9	21	ex oak, maple	adult	Male	1		USA	Virginia	Patrick	Rock Castle Creek, Rock Castle Gorge Trail, Rocky Knob Recreation Center	36.7859	-80.3717	7	839	https://scan-bugs.org:443/portal/collections/individual/index.php?occid=19405938	VPI	VTEC
MPE00833	Means, Hennen, & Marek, 2021	Nannaria	serpens	J. C. Means, P. E. Marek	JCM-2015-052	2015-09-21	2015	9	21	ex oak, maple	adult	Male	1		USA	Virginia	Patrick	Rock Castle Creek, Rock Castle Gorge Trail, Rocky Knob Recreation Center	36.7859	-80.3717	7	839	https://scan-bugs.org:443/portal/collections/individual/index.php?occid=19405944	VPI	VTEC
MPE02610	Means, Hennen, & Marek, 2021	Nannaria	serpens	J. C. Means, P. Shorter	JCM-2017-036	2017-05-04	2017	5	4	Lot of rhododendron, crummy habitat. 5:00:00 PM	Adult	Male	1	whole animal, 70% isopropanol	USA	Virginia	Patrick	Side of hill by Fred Clifton Park	36.7182	-80.3246		869	https://scan-bugs.org:443/portal/collections/individual/index.php?occid=28728510	VPI	VTEC
MPE02629	Means, Hennen, & Marek, 2021	Nannaria	serpens	J. C. Means, P. Shorter	JCM-2017-036	2017-05-04	2017	5	4	Lot of rhododendron, crummy habitat. 5:00:00 PM	Adult	Female	1	whole animal, 70% isopropanol	USA	Virginia	Patrick	Side of hill by Fred Clifton Park	36.7182	-80.3246		869	https://scan-bugs.org:443/portal/collections/individual/index.php?occid=28728515	VPI	VTEC
MPE02630	Means, Hennen, & Marek, 2021	Nannaria	serpens	J. C. Means, P. Shorter	JCM-2017-036	2017-05-04	2017	5	4	Lot of rhododendron, crummy habitat. 5:00:00 PM	Adult	Female	1	whole animal, 70% isopropanol	USA	Virginia	Patrick	Side of hill by Fred Clifton Park	36.7182	-80.3246		869	https://scan-bugs.org:443/portal/collections/individual/index.php?occid=28728519	VPI	VTEC
MPE03717	Means, Hennen, & Marek, 2021	Nannaria	serpens	J. C. Means, P. E. Marek, K. Lawler, P. Shorter, V. Wong	KPL-2015-001	2015-09-18	2015	9	18	ex lots of undergrowth, chestnut oak	adult	Female	1	whole animal, 100% ethanol	USA	Virginia	Floyd	on hill edge by side of road across from Rocky Knob Picnic Area	36.8132	-80.3496	3	970	https://scan-bugs.org:443/portal/collections/individual/index.php?occid=30768278	VPI	VTEC
NAN0083	Means, Hennen, & Marek, 2021	Nannaria	serpens	J. M. Anderson		1995-06-07	1995	6	7		Adult	Male	6		USA	Virginia	Floyd	Felker's property, Rt. 726	36.8009	-80.3988				VMNH	VMNH
NAN0084	Means, Hennen, & Marek, 2021	Nannaria	serpens	Joint Survey		9 August - 6 September, 2000	2000				Adult	Male	1		USA	Virginia	Floyd	Buffalo Mountain N.A.P. South slope site 3500' Berleseate	36.7958	-80.4772		1067		VMNH	VMNH
NAN0085	Means, Hennen, & Marek, 2021	Nannaria	serpens	Joint Survey		9 August - 6 September, 2000	2000				Adult	Male	3		USA	Virginia	Floyd	Buffalo Mountain N.A.P. south slope DF	36.7958	-80.4772				VMNH	VMNH
NAN0087	Means, Hennen, & Marek, 2021	Nannaria	serpens	VMNH Survey		1995-06-20	1995	6	20		Adult	Male	3		USA	Virginia	Floyd	6 mi SE Willis, Rt. 726 Felker's property	36.8009	-80.3988				VMNH	VMNH
NAN0088	Means, Hennen, & Marek, 2021	Nannaria	serpens	VMNH Survey		1996-10-23	1996	10	23		Adult	Male	1		USA	Virginia	Floyd	Buffalo Mt. 3500 ft, Dfsite	36.7958	-80.4772				VMNH	VMNH
NAN0089	Means, Hennen, & Marek, 2021	Nannaria	serpens	JM Anderson		1995-06-07	1995	6	7		Adult	Male	2		USA	Virginia	Floyd	6 mi SE Willis, Rt. 726 Felker's property, Sorex study	36.8009	-80.3988				VMNH	VMNH
NAN0090	Means, Hennen, & Marek, 2021	Nannaria	serpens	VMNH Survey		1991-08-18	1991	8	18		Adult	Male	1		USA	Virginia	Floyd	Buffalo Mtn., 3500 feet	36.7958	-80.4772				VMNH	VMNH
NAN0091	Means, Hennen, & Marek, 2021	Nannaria	serpens	VMNH Survey		6 September - 3 October, 2000	2000				Adult	Male	6		USA	Virginia	Floyd	Buffalo Mountain N. A. P., DF site on S slope, 3500'	36.7958	-80.4772				VMNH	VMNH
NAN0092	Means, Hennen, & Marek, 2021	Nannaria	serpens	R. L. Hoffman		1986-01-12	1986	1	12		Adult	Male	1		USA	Virginia	Floyd	Buffalo Mountain, 3000' found dead under stone	36.7958	-80.4772				VMNH	VMNH
NAN0093	Means, Hennen, & Marek, 2021	Nannaria	serpens	VMNH Survey		10 October - 8 November, 1991	1991				Adult	Male	6		USA	Virginia	Floyd	Buffalo Mountain Natural Area Preserve, north slope DF site, 3400 ft	36.7958	-80.4772				VMNH	VMNH
NAN0094	Means, Hennen, & Marek, 2021	Nannaria	serpens	VMNH Survey		23 June - 15 July, 2001	2001				Adult	Male	14		USA	Virginia	Floyd	Buffalo Mountain Natural Area Preserve, north slope DF site	36.7958	-80.4772				VMNH	VMNH
NAN0095	Means, Hennen, & Marek, 2021	Nannaria	serpens	VMNH Survey		23 June - 15 July, 2001	2001				Adult	Male	16		USA	Virginia	Floyd	Buffalo Mountain Natural Area Preserve, north slope DF site	36.7958	-80.4772				VMNH	VMNH
NAN0096	Means, Hennen, & Marek, 2021	Nannaria	serpens	Joint Survey		2000-11-23	2000	11	23		Adult	Male	9		USA	Virginia	Floyd	Buffalo Mountain N.A.P. DF site, south slope, 3400 ft	36.7958	-80.4772				VMNH	VMNH
NAN0097	Means, Hennen, & Marek, 2021	Nannaria	serpens	VMNH Survey		23 August - 29 September, 2001	2001				Adult	Male	24		USA	Virginia	Floyd	Buffalo Mountain Natural Area Preserve, north slope DF site	36.7958	-80.4772				VMNH	VMNH
NAN0098	Means, Hennen, & Marek, 2021	Nannaria	serpens	VMNH Survey		2001-10-31	2001	10	31		Adult	Male	15		USA	Virginia	Floyd	Buffalo Mountain Natural Area Preserve, north slope DF site	36.7958	-80.4772				VMNH	VMNH
NAN0153	Means, Hennen, & Marek, 2021	Nannaria	serpens	R. L. Hoffman		1986-06-05	1986	6	5		Adult	Male	1		USA	Virginia	Lee	Powell Mountain at Va. Hy. 70, near crest	36.6211	-83.1063				VMNH	VMNH
NAN0193	Means, Hennen, & Marek, 2021	Nannaria	serpens	R. L. Hoffman		1989-05-14	1989	5	14		Adult	Male	3		USA	Virginia	Rockbridge	Vic. Of Natural Bridge, in dry limestone woods	37.63	-79.5433				VMNH	VMNH
NAN0205	Means, Hennen, & Marek, 2021	Nannaria	serpens	C. M.							Adult	Male	2		USA	North Carolina	Avery	Grandfather Mtn.	36.1096	-81.8114				VMNH	VMNH
NAN0206	Means, Hennen, & Marek, 2021	Nannaria	serpens	R. L. Hoffman, Carico		1963-07-23	1963	7	23		Adult	Male	1		USA	North Carolina	Ashe	Three-Top Mtn., 2 miles SE of Creston 4000'	36.4144	-81.6004				VMNH	VMNH
NAN0207	Means, Hennen, & Marek, 2021	Nannaria	serpens	J. M. Anderson		1993-06-04	1993	6	4		Adult	Male	12		USA	Virginia	Floyd	Felker's property Rt 726	36.801	-80.3989				VMNH	VMNH
NAN0208	Means, Hennen, & Marek, 2021	Nannaria	serpens	VMNH Survey		1992-08-19	1992	8	19		Adult	Male	5		USA	Virginia	Floyd	Buffalo Mountain, pitfall site on north slope, ca. 3500 ft.	36.7958	-80.4772				VMNH	VMNH
NAN0209	Means, Hennen, & Marek, 2021	Nannaria	serpens	VMNH Survey		1993-04-01	1993	4	1		Adult	Male	3		USA	VIrginia	Floyd	North slope Buffalo Mtn., 3500 ft.	36.7958	-80.4772				VMNH	VMNH
NAN0296	Means, Hennen, & Marek, 2021	Nannaria	serpens	R. L. Hoffman		1967-09-03	1967	9	3		Adult	Male	1		USA	Virginia	Floyd	Buffalo Mountain, 3700'	36.7958	-80.4772				VMNH	VMNH
MPE01665	Means, Hennen, & Marek, 2021	Nannaria	sheari	J. C. Means, D. A. Hennen	JCM-2016-067	2016-06-14	2016	6	14	ex moist leaf litter, rhododendron, hemlock, maple, near large boulders	adult	Male	1		USA	West Virginia	Mercer	Brush Creek Falls St. Park, along trail to waterfall	37.4648	-81.0623	11	628	https://scan-bugs.org:443/portal/collections/individual/index.php?occid=23542245	VPI	VTEC
MPE01666	Means, Hennen, & Marek, 2021	Nannaria	sheari	J. C. Means, D. A. Hennen	JCM-2016-067	2016-06-14	2016	6	14	ex moist leaf litter, rhododendron, hemlock, maple, near large boulders	adult	Male	1		USA	West Virginia	Mercer	Brush Creek Falls St. Park, along trail to waterfall	37.4648	-81.0623	11	628	https://scan-bugs.org:443/portal/collections/individual/index.php?occid=23542244	VPI	VTEC
MPE01667	Means, Hennen, & Marek, 2021	Nannaria	sheari	J. C. Means, D. A. Hennen	JCM-2016-067	2016-06-14	2016	6	14	ex moist leaf litter, rhododendron, hemlock, maple, near large boulders	adult	Male	1		USA	West Virginia	Mercer	Brush Creek Falls St. Park, along trail to waterfall	37.4648	-81.0623	11	628	https://scan-bugs.org:443/portal/collections/individual/index.php?occid=23542243	VPI	VTEC
MPE01684	Means, Hennen, & Marek, 2021	Nannaria	sheari	J. C. Means, D. A. Hennen	JCM-2016-067	2016-06-14	2016	6	14	ex moist leaf litter, rhododendron, hemlock, maple, near large boulders	adult	Male	1		USA	West Virginia	Mercer	Brush Creek Falls, along trail to waterfall	37.4648	-81.0623	11	628	https://scan-bugs.org:443/portal/collections/individual/index.php?occid=23542536	VPI	VTEC	Holotype
MPE01685	Means, Hennen, & Marek, 2021	Nannaria	sheari	J. C. Means, D. A. Hennen	JCM-2016-067	2016-06-14	2016	6	14	ex moist leaf litter, rhododendron, hemlock, maple, near large boulders	adult	Female	1		USA	West Virginia	Mercer	Brush Creek Falls, along trail to waterfall	37.4648	-81.0623	11	628	https://scan-bugs.org:443/portal/collections/individual/index.php?occid=23542241	VMNH	VMNH	Paratype
NAN0002	Means, Hennen, & Marek, 2021	Nannaria	sheari	W. A. Shear		1967-04-04	1967	4	4		Adult	Female	1		USA	West Virginia	Mercer	WV: Mercer Co. Speedway Hemlock Grove, oak-pine litter	37.4564	-81.0106				VMNH	VMNH
NAN0012	Means, Hennen, & Marek, 2021	Nannaria	sheari	W. A. Shear		1967-10-05	1967	10	5		Adult	Male	1		USA	West Virginia	Mercer	Brush Creek Falls, Tullgren, sort of Rhododendron litter	37.4671	-81.0597				VMNH	VMNH	Paratype
NAN0013	Means, Hennen, & Marek, 2021	Nannaria	sheari	W. A. Shear		1968-03-30	1968	3	30		Adult	Male & Female	2		USA	West Virginia	Mercer	Jackson's park, Athens	37.4222	-81.0164				VMNH	VMNH
NAN0020	Means, Hennen, & Marek, 2021	Nannaria	sheari	W. A. Shear		1968-03-09	1968	3	9		Adult	Male & Female	13		USA	West Virginia	Mercer	Speedway Roadside Park, route 20, 3 mi. North of Athens hibernating aggregation of dead animals under log	37.4646	-81.0112				VMNH	VMNH
NAN0046	Means, Hennen, & Marek, 2021	Nannaria	sheari	W. A. Shear		1973-03-29	1973	3	29		Adult	Male	1		USA	West Virginia	Mercer	Athens; 218 W. Broadway	37.4254	-81.0212				VMNH	VMNH
NAN0048	Means, Hennen, & Marek, 2021	Nannaria	sheari	W. A. Shear		1967-04-04	1967	4	4		Adult	Male	2		USA	West Virginia	Mercer	Speedway	37.4564	-81.0106				VMNH	VMNH
NCSM27946	(Hennen & Shelley, 2015)	Nannaria	sigmoidea	R. M. Shelley, W. B. Jones		1978-10-14	1978	10	14		Adult	Male	1	whole animal, 70% isopropanol	USA	Tennessee	Meigs		35.4379	-84.914				NCSM	NCSM	Holotype
#1807	Hoffman, 1949	Nannaria	simplex	R. L. Hoffman		1947-06-19	1947	6	19		Adult	Male	1	whole animal, 70% isopropanol	USA	Virginia	Alleghany	McGraw Gap	37.8587	-79.866				USNM	NMNH	Holotype
NAN0350	Hoffman, 1949	Nannaria	simplex	K. A. Buhlmann		1988-06-17	1988	6	17		Adult	Males & Females	23		USA	Virginia	Rockingham	Shenandoah Mountain, DF site off Va. 924, ca. 0.5 mi. E of WVA state line, jct with FS 85 (the "8 year old stand" of Plethodon punctatus study)	38.4784	-79.2137				VMNH	VMNH
NAN0351	Hoffman, 1949	Nannaria	simplex	D. Whitehead		1961-05-05	1961	5	5		Adult	Male	1	whole animal, 70% isopropanol	USA	West Virginia	Pendleton	Moyers, ca. 5 mi. SE of Franklin	38.5154	-79.3621				VMNH	VMNH
NAN0353	Hoffman, 1949	Nannaria	simplex	K. A. Buhlmann		1988-05-28	1988	5	28		Adult	Male	2		USA	Virginia	Augusta	5 mi SW of Reddish Knob, FS 85, "mature site" pitfalls	38.4103	-79.3066				VMNH	VMNH
NAN0646	Hoffman, 1949	Nannaria	simplex	MeShean Project		1997-06-10	1997	6	10		Adult	Male	1	whole animal, 70% isopropanol	USA	Virginia	Bath	Jewel Hole Hollow, off FR 141, just E of upper storage reservoir, S of Paddy Knob, ca. 3000 ft.	38.2428	-79.7956		914		VMNH	VMNH
MMC0200	Means, Hennen, & Marek, 2021	Nannaria	solenas	P. E. Marek, C. Spruill	MMC-2006-011	2006-08-20	2006	8	20	17:00:00	Adult	Female	1	whole animal, 70% isopropanol	USA	Virginia	Russell	Pinnacles Nature Preserve, nr preserve tr.	36.9533	-82.0551		526	https://scan-bugs.org:443/portal/collections/individual/index.php?occid=18027747	VPI	VTEC
MMC0201	Means, Hennen, & Marek, 2021	Nannaria	solenas	P. E. Marek, C. Spruill	MMC-2006-011	2006-08-20	2006	8	20		Adult	Male	1	whole animal, 70% isopropanol	USA	Virginia	Russell	Pinnacles Nature Preserve, nr preserve tr	36.9533	-82.0551		526		VPI	VTEC
MMC0203	Means, Hennen, & Marek, 2021	Nannaria	solenas	P. E. Marek, C. Spruill	MMC-2006-011	2006-08-20	2006	8	20	17:00:00		Male			USA	Virginia	Russell	Pinnacles Nature Preserve, nr preserve tr.	36.9533	-82.0551		526	https://scan-bugs.org:443/portal/collections/individual/index.php?occid=18027750	VPI	VTEC
MMC0204	Means, Hennen, & Marek, 2021	Nannaria	solenas	P. E. Marek, C. Spruill	MMC-2006-011	2006-08-20	2006	8	20	17:00:00		Male			USA	Virginia	Russell	Pinnacles Nature Preserve, nr preserve tr.	36.9533	-82.0551		526	https://scan-bugs.org:443/portal/collections/individual/index.php?occid=18027751	VPI	VTEC
MMC0205	Means, Hennen, & Marek, 2021	Nannaria	solenas	P. E. Marek, C. Spruill	MMC-2006-011	2006-08-20	2006	8	20	17:00:00		Male			USA	Virginia	Russell	Pinnacles Nature Preserve, nr preserve tr.	36.9533	-82.0551		526	https://scan-bugs.org:443/portal/collections/individual/index.php?occid=18027752	VPI	VTEC
MMC0206	Means, Hennen, & Marek, 2021	Nannaria	solenas	P. E. Marek, C. Spruill	MMC-2006-011	2006-08-20	2006	8	20	17:00:00		Male			USA	Virginia	Russell	Pinnacles Nature Preserve, nr preserve tr.	36.9533	-82.0551		526	https://scan-bugs.org:443/portal/collections/individual/index.php?occid=18027753	VPI	VTEC
MMC0207	Means, Hennen, & Marek, 2021	Nannaria	solenas	P. E. Marek, C. Spruill	MMC-2006-011	2006-08-20	2006	8	20	17:00:00		Male			USA	Virginia	Russell	Pinnacles Nature Preserve, nr preserve tr.	36.9533	-82.0551		526	https://scan-bugs.org:443/portal/collections/individual/index.php?occid=18027754	VPI	VTEC
MMC0208	Means, Hennen, & Marek, 2021	Nannaria	solenas	P. E. Marek, C. Spruill	MMC-2006-011	2006-08-20	2006	8	20	17:00:00	Adult	Female	1	whole animal, 70% isopropanol	USA	Virginia	Russell	Pinnacles Nature Preserve, nr preserve tr.	36.9533	-82.0551		526	https://scan-bugs.org:443/portal/collections/individual/index.php?occid=18027755	VPI	VTEC
MMC0209	Means, Hennen, & Marek, 2021	Nannaria	solenas	P. E. Marek, C. Spruill	MMC-2006-011	2006-08-20	2006	8	20	17:00:00		Male			USA	Virginia	Russell	Pinnacles Nature Preserve, nr preserve tr.	36.9533	-82.0551		526	https://scan-bugs.org:443/portal/collections/individual/index.php?occid=18027756	VPI	VTEC
MMC0210	Means, Hennen, & Marek, 2021	Nannaria	solenas	P. E. Marek, C. Spruill	MMC-2006-011	2006-08-20	2006	8	20	17:00:00	Adult	Female	1	whole animal, 70% isopropanol	USA	Virginia	Russell	Pinnacles Nature Preserve, nr preserve tr.	36.9533	-82.0551		526	https://scan-bugs.org:443/portal/collections/individual/index.php?occid=18027757	VPI	VTEC
MMC0211	Means, Hennen, & Marek, 2021	Nannaria	solenas	P. E. Marek, C. Spruill	MMC-2006-011	2006-08-20	2006	8	20	17:00:00	Adult	Female	1	whole animal, 70% isopropanol	USA	Virginia	Russell	Pinnacles Nature Preserve, nr preserve tr.	36.9533	-82.0551		526	https://scan-bugs.org:443/portal/collections/individual/index.php?occid=18027758	VPI	VTEC
MMC0212	Means, Hennen, & Marek, 2021	Nannaria	solenas	P. E. Marek, C. Spruill	MMC-2006-011	2006-08-20	2006	8	20	17:00:00		Male			USA	Virginia	Russell	Pinnacles Nature Preserve, nr preserve tr.	36.9533	-82.0551		526	https://scan-bugs.org:443/portal/collections/individual/index.php?occid=18027759	VPI	VTEC
MMC0213	Means, Hennen, & Marek, 2021	Nannaria	solenas	P. E. Marek, C. Spruill	MMC-2006-011	2006-08-20	2006	8	20	17:00:00	Adult	Female	1	whole animal, 70% isopropanol	USA	Virginia	Russell	Pinnacles Nature Preserve, nr preserve tr.	36.9533	-82.0551		526	https://scan-bugs.org:443/portal/collections/individual/index.php?occid=18027760	VPI	VTEC
MMC0214	Means, Hennen, & Marek, 2021	Nannaria	solenas	P. E. Marek, C. Spruill	MMC-2006-011	2006-08-20	2006	8	20	17:00:00		Male			USA	Virginia	Russell	Pinnacles Nature Preserve, nr preserve tr.	36.9533	-82.0551		526	https://scan-bugs.org:443/portal/collections/individual/index.php?occid=18027761	VPI	VTEC
MMC0215	Means, Hennen, & Marek, 2021	Nannaria	solenas	P. E. Marek, C. Spruill	MMC-2006-011	2006-08-20	2006	8	20	17:00:00		Male			USA	Virginia	Russell	Pinnacles Nature Preserve, nr preserve tr.	36.9533	-82.0551		526	https://scan-bugs.org:443/portal/collections/individual/index.php?occid=18027762	VPI	VTEC
MPE00128	Means, Hennen, & Marek, 2021	Nannaria	solenas	J. C. Means, E. Francis	JCM-2014-013	2014-08-21	2014	8	21	ex. old growth forest, briars, bottom of holler, under leaves	Adult	Male	1	whole animal, 70% isopropanol	USA	West Virginia	Mercer	Pipestem State Park, path to lake, ca. 7.5 mi outside Athens	37.5264	-80.9879		835	https://scan-bugs.org:443/portal/collections/individual/index.php?occid=18034049	VPI	VTEC	Holotype
MPE00129	Means, Hennen, & Marek, 2021	Nannaria	solenas	J. C. Means, E. Francis	JCM-2014-013	2014-08-21	2014	8	21	ex. old growth forest, briars, bottom of holler, under leaves	Adult	Female	1	whole animal, 70% isopropanol	USA	West Virginia	Mercer	Pipestem State Park, path to lake, ca. 7.5 mi outside Athens	37.5264	-80.9879		835	https://scan-bugs.org:443/portal/collections/individual/index.php?occid=18034052	VPI	VTEC	Paratype
MPE00130	Means, Hennen, & Marek, 2021	Nannaria	solenas	J. C. Means, E. Francis	JCM-2014-013	2014-08-21	2014	8	21	ex. old growth forest, briars, bottom of holler, under leaves	Adult	Male	1	whole animal, 70% isopropanol	USA	West Virginia	Mercer	Pipestem State Park, path to lake, ca. 7.5 mi outside Athens	37.5264	-80.9879		835	https://scan-bugs.org:443/portal/collections/individual/index.php?occid=18034053	VPI	VTEC	Paratype
MPE00131	Means, Hennen, & Marek, 2021	Nannaria	solenas	J. C. Means, E. Francis	JCM-2014-013	2014-08-21	2014	8	21	ex. old growth forest, briars, bottom of holler, under leaves	Adult	Female	1	whole animal, 70% isopropanol	USA	West Virginia	Mercer	Pipestem State Park, path to lake, ca. 7.5 mi outside Athens	37.5264	-80.9879		835	https://scan-bugs.org:443/portal/collections/individual/index.php?occid=18034054	VPI	VTEC	Paratype
MPE00132	Means, Hennen, & Marek, 2021	Nannaria	solenas	J. C. Means, E. Francis	JCM-2014-013	2014-08-21	2014	8	21	ex. old growth forest, briars, bottom of holler, under leaves	Adult	Male	1	whole animal, 70% isopropanol	USA	West Virginia	Mercer	Pipestem State Park, path to lake, ca. 7.5 mi outside Athens	37.5264	-80.9879		835	https://scan-bugs.org:443/portal/collections/individual/index.php?occid=18034056	VPI	VTEC	Paratype
MPE00133	Means, Hennen, & Marek, 2021	Nannaria	solenas	J. C. Means, E. Francis	JCM-2014-013	2014-08-21	2014	8	21	ex. old growth forest, briars, bottom of holler, under leaves	Adult	Male	1	whole animal, 70% isopropanol	USA	West Virginia	Mercer	Pipestem State Park, path to lake, ca. 7.5 mi outside Athens	37.5264	-80.9879		835	https://scan-bugs.org:443/portal/collections/individual/index.php?occid=18034057	VPI	VTEC	Paratype
MPE00134	Means, Hennen, & Marek, 2021	Nannaria	solenas	J. C. Means, E. Francis	JCM-2014-013	2014-08-21	2014	8	21	ex. old growth forest, briars, bottom of holler, under leaves	Adult	Male	1	whole animal, 70% isopropanol	USA	West Virginia	Mercer	Pipestem State Park, path to lake, ca. 7.5 mi outside Athens	37.5264	-80.9879		835	https://scan-bugs.org:443/portal/collections/individual/index.php?occid=18034058	VPI	VTEC	Paratype
MPE00135	Means, Hennen, & Marek, 2021	Nannaria	solenas	J. C. Means, E. Francis	JCM-2014-013	2014-08-21	2014	8	21	ex. old growth forest, briars, bottom of holler, under leaves	Adult	Male	1	whole animal, 70% isopropanol	USA	West Virginia	Mercer	Pipestem State Park, path to lake, ca. 7.5 mi outside Athens	37.5264	-80.9879		835	https://scan-bugs.org:443/portal/collections/individual/index.php?occid=18034061	VPI	VMNH	Paratype
MPE00136	Means, Hennen, & Marek, 2021	Nannaria	solenas	J. C. Means, E. Francis	JCM-2014-013	2014-08-21	2014	8	21	ex. old growth forest, briars, bottom of holler, under leaves	Adult	Female	1	whole animal, 70% isopropanol	USA	West Virginia	Mercer	Pipestem State Park, path to lake, ca. 7.5 mi outside Athens	37.5264	-80.9879		835	https://scan-bugs.org:443/portal/collections/individual/index.php?occid=18034064	VPI	VTEC	Paratype
MPE00137	Means, Hennen, & Marek, 2021	Nannaria	solenas	J. C. Means, E. Francis	JCM-2014-013	2014-08-21	2014	8	21	ex. old growth forest, briars, bottom of holler, under leaves	Adult	Male	1	whole animal, 70% isopropanol	USA	West Virginia	Mercer	Pipestem State Park, path to lake, ca. 7.5 mi outside Athens	37.5264	-80.9879		835	https://scan-bugs.org:443/portal/collections/individual/index.php?occid=18034066	VPI	VMNH	Paratype
MPE00138	Means, Hennen, & Marek, 2021	Nannaria	solenas	J. C. Means, E. Francis	JCM-2014-013	2014-08-21	2014	8	21	ex. old growth forest, briars, bottom of holler, under leaves	Adult	Female	1	whole animal, 70% isopropanol	USA	West Virginia	Mercer	Pipestem State Park, path to lake, ca. 7.5 mi outside Athens	37.5264	-80.9879		835	https://scan-bugs.org:443/portal/collections/individual/index.php?occid=18034067	VPI	VMNH	Paratype
MPE00139	Means, Hennen, & Marek, 2021	Nannaria	solenas	J. C. Means, E. Francis	JCM-2014-013	2014-08-21	2014	8	21	ex. old growth forest, briars, bottom of holler, under leaves	Adult	Male	1	whole animal, 70% isopropanol	USA	West Virginia	Mercer	Pipestem State Park, path to lake, ca. 7.5 mi outside Athens	37.5264	-80.9879		835	https://scan-bugs.org:443/portal/collections/individual/index.php?occid=18034069	VPI	VMNH	Paratype
MPE00140	Means, Hennen, & Marek, 2021	Nannaria	solenas	J. C. Means, E. Francis	JCM-2014-013	2014-08-21	2014	8	21	ex. old growth forest, briars, bottom of holler, under leaves	Adult	Female	1	whole animal, 100% ethanol	USA	West Virginia	Mercer	Pipestem State Park, path to lake, ca. 7.5 mi outside Athens	37.5264	-80.9879		835	https://scan-bugs.org:443/portal/collections/individual/index.php?occid=30722379	VMNH	VMNH	Paratype
MPE00141	Means, Hennen, & Marek, 2021	Nannaria	solenas	J. C. Means, E. Francis	JCM-2014-013	2014-08-21	2014	8	21	ex. old growth forest, briars, bottom of holler, under leaves	Adult	Female	1	whole animal, 100% ethanol	USA	West Virginia	Mercer	Pipestem State Park, path to lake, ca. 7.5 mi outside Athens	37.5264	-80.9879		835	https://scan-bugs.org:443/portal/collections/individual/index.php?occid=30722382	VPI	VMNH	Paratype
MPE00142	Means, Hennen, & Marek, 2021	Nannaria	solenas	J. C. Means, E. Francis	JCM-2014-013	2014-08-21	2014	8	21	ex. old growth forest, briars, bottom of holler, under leaves	Adult	Male	1	whole animal, 100% ethanol	USA	West Virginia	Mercer	Pipestem State Park, path to lake, ca. 7.5 mi outside Athens	37.5264	-80.9879		835	https://scan-bugs.org:443/portal/collections/individual/index.php?occid=30722387	VPI	VMNH	Paratype
MPE02416	Means, Hennen, & Marek, 2021	Nannaria	solenas	C. W. Harden	CWH-2017-004	2017-03-24	2017	3	24	Active on trail near stream at night	Adult	Male	1	whole animal, 70% isopropanol	USA	Virginia	Wythe	Crawfish Valley, channel Rock Hollow trail 1 mile from Strawberry Rd. end	36.9526	-81.3248		772	https://scan-bugs.org:443/portal/collections/individual/index.php?occid=27714121	VPI	VTEC
MPE02420	Means, Hennen, & Marek, 2021	Nannaria	solenas	C. W. Harden	CWH-2017-006	2017-03-24	2017	3	24	Grass, road in open habitat	Adult	Male	1	whole animal, 70% isopropanol	USA	Virginia	Wythe	Crawfish Valley, active on crawfish trail at night, ~3 miles NW of Blacklick	36.9811	-81.2934			https://scan-bugs.org:443/portal/collections/individual/index.php?occid=27716770	VPI	VTEC
MPE02428	Means, Hennen, & Marek, 2021	Nannaria	solenas	C. W. Harden	CWH-2017-005	2017-03-24	2017	3	24	Active on trail at night	Adult	Male	1	whole animal, 70% isopropanol	USA	Virginia	Wythe	Crawfish Valley, Channel Rock, follow trail about 1.5 miles from Strawberry Rd. end	36.9586	-81.3189		770	https://scan-bugs.org:443/portal/collections/individual/index.php?occid=27714150	VPI	VTEC
NAN0031	Means, Hennen, & Marek, 2021	Nannaria	solenas	W. A. Shear		1966-10-02	1966	10	2		Adult	Male	1		USA	West Virginia	Mercer	Jackson's Park, Unity Rd., Athens, W. VA	37.4267	-81.0402				VMNH	VMNH
NAN0049	Means, Hennen, & Marek, 2021	Nannaria	solenas	C. Chapman		1971-03-29	1971	3	29		Adult	Male	1		USA	Virginia	Tazewell	SE slope East River Mtn., near Cove Creek	37.206	-81.3071				VMNH	VMNH
NAN0151	Means, Hennen, & Marek, 2021	Nannaria	solenas	Herpetology Class		1967-04-11	1967	4	11		Adult	Male	2		USA	Virginia	Bland	Hamilton's Cave, ca. 4 mi. E Mechanicsburg	37.1726	-80.878				VMNH	VMNH
NAN0177	Means, Hennen, & Marek, 2021	Nannaria	solenas	R. L. Hoffman		1956-04-29	1956	4	29		Adult	Male	1	whole animal, 70% isopropanol	USA	Virginia	Bland	Hamilton's Cave, nr. Mechanicsburg	37.1726	-80.878				VMNH	VMNH
NAN0220	Means, Hennen, & Marek, 2021	Nannaria	solenas	R. L. Hoffman		1978-10-21	1978	10	21		Adult	Male	10		USA	Virginia	Bland	Big Walker Mountain, on 3 mi/SE of Mechanicsville	37.1308	-80.8916				VMNH	VMNH
NAN0322	Means, Hennen, & Marek, 2021	Nannaria	solenas	Knight, Rushin, Liscombe, R. L. Hoffman		1967-09-20	1967	9	20		Adult	Male	19		USA	Virginia	Bland	Hamiltons Cave, 5 mi. ENE of Mechanicsburg	37.1835	-80.8624				VMNH	VMNH
NAN0323	Means, Hennen, & Marek, 2021	Nannaria	solenas	R. L. Hoffman		1980-05-16	1980	5	16		Adult	Male	5		USA	Virginia	Bland	Hillside outside Hamilton's Cave, ca. 6 km East of Mechanicsville	37.1468	-80.8727				VMNH	VMNH
NAN0328	Means, Hennen, & Marek, 2021	Nannaria	solenas	R. L. Hoffman, D. W. O.		1978-08-28	1978	8	28		Adult	Male	3	whole animal, 70% isopropanol	USA	Virginia	Tazewell	Burkes Garden, e. slope of Beartown Mtn. 4000 ft.	37.0114	-81.6991		1219		VMNH	VMNH
NAN0341	Means, Hennen, & Marek, 2021	Nannaria	solenas	W. A. Shear		1971-02-19	1971	2	19		Adult	Male	1		USA	West Virginia	Mercer	Athens	37.4223	-81.0162				VMNH	VMNH
NAN0455	Means, Hennen, & Marek, 2021	Nannaria	solenas	W. J. Arnold		1989-10-04	1989	10	4		Adult	Male	1	whole animal, 70% isopropanol	USA	West Virginia	Fayette	Fayette Station	38.0672	-81.0834				NCSM	NCSM
MYR03016	Means, Hennen, & Marek, 2021	Nannaria	solenas	W. A. Shear		1970-05-09	1970	5	9		Adult	Male	3	whole animal, 70% isopropanol	USA	West Virginia	Raleigh	Grandview State Park	37.8302	-81.0636
MMC0021	Means, Hennen, & Marek, 2021	Nannaria	spruilli	P. E. Marek, C. Spruill	MMC-2006-002	2006-08-17	2006	8	17	09:00:00	Adult	Female	1	whole animal, 70% isopropanol	USA	Virginia	Wise	Osborn Rock, FR238	36.895	-82.5903		1112	https://scan-bugs.org:443/portal/collections/individual/index.php?occid=18027568	VPI	VTEC	Paratype
MMC0027	Means, Hennen, & Marek, 2021	Nannaria	spruilli	P. E. Marek, C. Spruill	MMC-2006-002	2006-08-17	2006	8	17	09:00:00	Adult	Female	1	whole animal, 70% isopropanol	USA	Virginia	Wise	Osborn Rock, FR238	36.895	-82.5903		1112	https://scan-bugs.org:443/portal/collections/individual/index.php?occid=18027574	VMNH	VMNH	Paratype
MMC0032	Means, Hennen, & Marek, 2021	Nannaria	spruilli	P. E. Marek, C. Spruill	MMC-2006-002	2006-08-17	2006	8	17	09:00:00	Adult	Female	1	whole animal, 70% isopropanol	USA	Virginia	Wise	Osborn Rock, FR238	36.895	-82.5903		1112	https://scan-bugs.org:443/portal/collections/individual/index.php?occid=18027579	VMNH	VMNH	Paratype
MMC0035	Means, Hennen, & Marek, 2021	Nannaria	spruilli	P. E. Marek, C. Spruill	MMC-2006-002	2006-08-17	2006	8	17	09:00:00		1M			USA	Virginia	Wise	Osborn Rock, FR238	36.895	-82.5903		1112	https://scan-bugs.org:443/portal/collections/individual/index.php?occid=18027582	VPI	VTEC	Holotype
MPE00252	Means, Hennen, & Marek, 2021	Nannaria	stellapolis	J. C. Means	JCM-2014-026	2014-10-25	2014	10	25	ex. oak, walnut, maple	Adult	Male	1	whole animal, 70% isopropanol	USA	Virginia	Roanoke	Roanoke Mountain picnic area off Blue Ridge Parkway	37.231	-79.9503	2	449	https://scan-bugs.org:443/portal/collections/individual/index.php?occid=18034274	VPI	VTEC	Holotype
MPE00258	Means, Hennen, & Marek, 2021	Nannaria	stellapolis	J. C. Means	JCM-2014-026	2014-10-25	2014	10	25	ex. oak, walnut, maple	Adult	Male	1	whole animal, 70% isopropanol	USA	Virginia	Roanoke	Roanoke Mountain picnic area off Blue Ridge Parkway	37.231	-79.9503	2	449	https://scan-bugs.org:443/portal/collections/individual/index.php?occid=18034269	VMNH	VMNH	Paratype
MPE00233	Means, Hennen, & Marek, 2021	Nannaria	stellaradix	J. C. Means	JCM-2014-024	2014-10-17	2014	10	17	ex maple, pine	adult	Male	1		USA	Virginia	Montgomery	222 Milky Way NW, in wetland below lake	36.9662	-80.418		773	https://scan-bugs.org:443/portal/collections/individual/index.php?occid=18034304	VPI	VTEC	Holotype
MPE00238	Means, Hennen, & Marek, 2021	Nannaria	stellaradix	J. C. Means	JCM-2014-024	2014-10-17	2014	10	17	ex maple, pine	adult	Female	1	whole animal, 70% isopropanol	USA	Virginia	Montgomery	222 Milky Way NW, in wetland below lake	36.9662	-80.418		773	https://scan-bugs.org:443/portal/collections/individual/index.php?occid=18034315	VPI	VTEC	Paratype
MPE00239	Means, Hennen, & Marek, 2021	Nannaria	stellaradix	J. C. Means	JCM-2014-024	2014-10-17	2014	10	17	ex maple, pine	adult	Female	1	whole animal, 70% isopropanol	USA	Virginia	Montgomery	222 Milky Way NW, in wetland below lake	36.9662	-80.418		773	https://scan-bugs.org:443/portal/collections/individual/index.php?occid=18034316	VPI	VTEC	Paratype
MPE00240	Means, Hennen, & Marek, 2021	Nannaria	stellaradix	J. C. Means	JCM-2014-024	2014-10-17	2014	10	17	ex maple, pine	adult	Female	1	whole animal, 70% isopropanol	USA	Virginia	Montgomery	222 Milky Way NW, in wetland below lake	36.9662	-80.418		773	https://scan-bugs.org:443/portal/collections/individual/index.php?occid=18034317	VPI	VTEC	Paratype
MPE00241	Means, Hennen, & Marek, 2021	Nannaria	stellaradix	J. C. Means	JCM-2014-024	2014-10-17	2014	10	17	ex maple, pine	adult	Male	1		USA	Virginia	Montgomery	222 Milky Way NW, in wetland below lake	36.9662	-80.418		773	https://scan-bugs.org:443/portal/collections/individual/index.php?occid=18034318	VMNH	VMNH	Paratype
MPE00242	Means, Hennen, & Marek, 2021	Nannaria	stellaradix	J. C. Means	JCM-2014-024	2014-10-17	2014	10	17	ex maple, pine	adult	Female	1	whole animal, 70% isopropanol	USA	Virginia	Montgomery	222 Milky Way NW, in wetland below lake	36.9662	-80.418		773	https://scan-bugs.org:443/portal/collections/individual/index.php?occid=18034320	VMNH	VMNH	Paratype
MPE00244	Means, Hennen, & Marek, 2021	Nannaria	stellaradix	J. C. Means	JCM-2014-024	2014-10-17	2014	10	17	ex. maple, pine	adult	Female	1	whole animal, 70% isopropanol	USA	Virginia	Montgomery	222 Milky Way NW, in wetland below lake	36.9662	-80.418	2	773	https://scan-bugs.org:443/portal/collections/individual/index.php?occid=18034323	VMNH	VMNH	Paratype
NAN0146	Means, Hennen, & Marek, 2021	Nannaria	stellaradix	R. L. Hoffman		1974-10-15	1974	10	15		Adult	Male	1		USA	Virginia	Floyd	2 mi. SW of Copper Valley	36.9703	-80.5426				VMNH	VMNH
NAN0147	Means, Hennen, & Marek, 2021	Nannaria	stellaradix	Betsy Coombs		1970-04-16	1970	4	16		Adult	Male	1		USA	Virginia	Floyd	Big Indian Creek, ca. 2 mi. S of Copper Valley	36.9616	-80.5172				VMNH	VMNH
NAN0165	Means, Hennen, & Marek, 2021	Nannaria	stellaradix	R. L. Hoffman		1976-03-06	1976	3	6		Adult	Male	1		USA	Virginia	Pulaski	Powhatan Scout Reservation, ca. 1 mi. E. of Macks Creek P.O.	36.9645	-80.6627				VMNH	VMNH
MPE00066	Means, Hennen, & Marek, 2021	Nannaria	suprema	J. C. Means, P. E. Marek, E. Francis	PEM-2014-007	2014-06-25	2014	6	25	ex. pine, oak, maple	Adult	Female	1	whole animal, 70% isopropanol	USA	Virginia	Smyth	Mt Rogers Nat'l Rec Area, FR 84	36.7067	-81.6028	2	1138	https://scan-bugs.org:443/portal/collections/individual/index.php?occid=18033540	VPI	VTEC	Paratype
MPE00068	Means, Hennen, & Marek, 2021	Nannaria	suprema	J. C. Means, P. E. Marek, E. Francis	PEM-2014-007	2014-06-25	2014	6	25	Pine, oak, maple	Adult	Female	1	whole animal, 70% isopropanol	USA	Virginia	Smyth	Mt Rogers Nat'l Rec Area, FR 84	36.7067	-81.6028	2	1138	https://scan-bugs.org:443/portal/collections/individual/index.php?occid=18033549	VMNH	VMNH	Paratype
MPE00075	Means, Hennen, & Marek, 2021	Nannaria	suprema	J. C. Means, P. E. Marek, E. Francis	PEM-2014-007	2014-06-25	2014	6	25	ex. pine, oak, maple	Adult	Male	1	whole animal, 70% isopropanol	USA	Virginia	Smyth	Mount Rogers Nat'l Rec Area, FR 84	36.7067	-81.6028	2	1318	https://scan-bugs.org:443/portal/collections/individual/index.php?occid=18033606	VPI	VTEC	Holotype
MPE02634	Means, Hennen, & Marek, 2021	Nannaria	suprema	D. A. Hennen	DAH-2017-0505-02	2017-05-05	2017	5	5	On streambank above fast-flowing stream, rhododendron and hemlock trees around, under thin litter layer of mixed oak, pine, other deciduous litter, on soil at soil-litter interface. Sandy, dark soil, moist.	Adult	Male	1	whole animal, 70% isopropanol	USA	Virginia	Smyth	Sugar Grove: Raccoon Branch Wilderness campground, near beginning of Raccoon Branch Trail by campsite 8	36.7463	-81.4248	6	855	https://scan-bugs.org:443/portal/collections/individual/index.php?occid=27713974	VPI	VTEC
MPE03436	Means, Hennen, & Marek, 2021	Nannaria	suprema	C. W. Harden	CWH-2017-028	2017-06-10	2017	6	10	Found dead under log in mixed forest of northern hardwoods and red spruce	Adult	Male	1	whole animal, 100% ethanol	USA	Virginia	Grayson	Grayson Highlands State Park: Haw Orchard Mountain, Twin Pinnacles trail	36.625	-81.502		1530	https://scan-bugs.org:443/portal/collections/individual/index.php?occid=30320229	VPI	VTEC
NAN0121	Means, Hennen, & Marek, 2021	Nannaria	suprema	VMNH Survey		1990-09-17	1990	9	17		Adult	Male	1		USA	Virginia	Grayson	Grayson Highlands State Pk Haw Orchard Mtn, DF site 1, behind water tank	36.6251	-81.5008				VMNH	VMNH
NAN0122	Means, Hennen, & Marek, 2021	Nannaria	suprema	VMNH Survey		1990-09-17	1990	9	17		Adult	Male	7		USA	Virginia	Grayson	Grayson Highlands State Park DF site 2, below picnic area, Haw Orchard Mountain	36.6243	-81.498				VMNH	VMNH
NAN0123	Means, Hennen, & Marek, 2021	Nannaria	suprema	VMNH Survey		1991-06-02	1991	6	2		Adult	Male	1		USA	Virginia	Grayson	Grayson Highlands State Park, site 1, above water tank, Haw Orchard Mtn.	36.625	-81.5008				VMNH	VMNH
NAN0125	Means, Hennen, & Marek, 2021	Nannaria	suprema	VMNH Survey		1993-06-11	1993	6	11		Adult	Male	3		USA	Virginia	Grayson	Whitetop Mtn., DF site off FS 89, 5000 ft., beechwoods	36.6387	-81.6055		1524		VMNH	VMNH
NAN0126	Means, Hennen, & Marek, 2021	Nannaria	suprema	VMNH Survey		1990-09-07	1990	9	7		Adult	Male	1		USA	Virginia	Grayson	Grayson Highlands State Park DF site 1, nr Visitor Center	36.625	-81.5008				VMNH	VMNH
NAN0127	Means, Hennen, & Marek, 2021	Nannaria	suprema	VMNH Survey		1990-10-17	1990	10	17		Adult	Male	11		USA	Virginia	Grayson	Grayson Highlands State Park, DF site 2, below picnic area on Haw Orchard Mountain	36.625	-81.5008				VMNH	VMNH
NAN0128	Means, Hennen, & Marek, 2021	Nannaria	suprema	R. L. Hoffman et alia		1982-05-10	1982	5	10		Adult	Male	1		USA	Virginia	Smyth	Va. Hy. 600, halfway between Konnarock and Elk Garden, ca. 4000 ft.	36.7004	-81.6109		1219		VMNH	VMNH
NAN0129	Means, Hennen, & Marek, 2021	Nannaria	suprema	VMNH Survey		1993-11-18	1993	11	18		Adult	Male	2		USA	Virginia	Grayson	Whitetop Mtn., DF site off FS 89, 5000 ft., beechwoods	36.6387	-81.6055				VMNH	VMNH
NAN0131	Means, Hennen, & Marek, 2021	Nannaria	suprema	VMNH Survey		1993-07-11	1993	7	11		Adult	Male	6		USA	Virginia	Grayson	Whitetop Mtn., DF site off FS 89, 5000 ft., beechwoods	36.6387	-81.6055				VMNH	VMNH
NAN0132	Means, Hennen, & Marek, 2021	Nannaria	suprema	VMNH Survey		1990-10-17	1990	10	17		Adult	Male	6		USA	Virginia	Grayson	Grayson Highlands State Park, DF site 1, nr Visitor Center, 4900 ft	36.6243	-81.498				VMNH	VMNH
NAN0134	Means, Hennen, & Marek, 2021	Nannaria	suprema	Karren		1970-04-19	1970	4	19		Adult	Male	1		USA	Virginia	Grayson	S. slope Mt. Rogers	36.6597	-81.5447		1372		VMNH	VMNH
NAN0135	Means, Hennen, & Marek, 2021	Nannaria	suprema	Highton, R. L. Hoffman		1957-05-10	1957	5	19		Adult	Male	1		USA	Virginia	Grayson	Mt. Rogers	36.6597	-81.5447		1372		VMNH	VMNH
NAN0136	Means, Hennen, & Marek, 2021	Nannaria	suprema	Group Trip		1969-09-27	1969	9	27		Adult	Male	1		USA	Virginia	Grayson	South side Mount Rogers, 4500'	36.6597	-81.5447		1372		VMNH	VMNH
NAN0139	Means, Hennen, & Marek, 2021	Nannaria	suprema	VMNH Survey		15 March - 23 April, 1994	1994				Adult	Male	2		USA	Virginia	Grayson	Whitetop Mtn., DF site off FS 89, 5000 ft., beechwoods	36.6388	-81.6054				VMNH	VMNH
NAN0171	Means, Hennen, & Marek, 2021	Nannaria	suprema	R. L. Hoffman		1974-05-17	1974	5	17		Adult	Male	2		USA	Virginia	Sullivan/Johnson	Top of Holston Mtn., 2 mi. NW of Shady Valley, U.S. Hyw. 421	36.5395	-81.9535				VMNH	VMNH
NAN0179	Means, Hennen, & Marek, 2021	Nannaria	suprema	Alan Garland		1984-08-23	1984	8	23		Adult	Male	1		USA	Virginia	Grayson	Grayson Highlands State Park at Massie's Gap, 4500 ft.	36.6243	-81.498		1372		VMNH	VMNH
NAN0357	Means, Hennen, & Marek, 2021	Nannaria	suprema	VMNH Survey		1991-05-20	1991	5	20		Adult	Male	1		USA	Virginia	Grayson	Grayson Highlands State Park, DF site 1, by water tank near Visitor Center	36.625	-81.5008				VMNH	VMNH
NAN0413	Means, Hennen, & Marek, 2021	Nannaria	suprema	VMNH Survey		1990-10-02	1990	10	2		Adult	Male	2		USA	Virginia	Grayson	Drift fence site 1 Grayson Highlands State Park	36.6211	-81.4845				VMNH	VMNH
NAN0415	Means, Hennen, & Marek, 2021	Nannaria	suprema	VMNH Survey		1990-08-30	1990	8	30		Adult	Male	1	whole animal, 70% isopropanol	USA	Virginia	Grayson	Grayson Highlands State Park, trap site 1, Haw Orchard Mtn., above water tank	36.6271	-81.5097				VMNH	VMNH
NAN0459	Means, Hennen, & Marek, 2021	Nannaria	suprema	A. Gagan		2002-05-01	2002	5			Adult	Male	2		USA	Tennessee	Johnson	2 NE Shady Valley McQueen Gap Rd., 1 jct. Hwy 133 Harp Mtn.	36.5581	-81.9097				NCSM	NCSM
MPE00578	Means, Hennen, & Marek, 2021	Nannaria	tasskelsoae	C. Hall	CLH-2015-002	2015-06-01	2015	6	1		Adult	Male	1	whole animal, 70% isopropanol	USA	West Virginia	Hillsboro	Droop Mountain Battlefield State Park, near Little Levels between cemetery, lookout, and park area	38.1101	-80.2733		942	https://scan-bugs.org:443/portal/collections/individual/index.php?occid=18059596	VPI	VTEC	Paratype
MPE00580	Means, Hennen, & Marek, 2021	Nannaria	tasskelsoae	C. Hall	CLH-2015-002	2015-06-01	2015	6	1		Adult	Female	1	whole animal, 70% isopropanol	USA	West Virginia	Hillsboro	Droop Mountain Battlefield State Park, near Little Levels between cemetery, lookout, and park area	38.1101	-80.2733		942	https://scan-bugs.org:443/portal/collections/individual/index.php?occid=18058048	VPI	VTEC	Paratype
MPE00585	Means, Hennen, & Marek, 2021	Nannaria	tasskelsoae	C. Hall	CLH-2015-001	2015-06-01	2015	6	1	ex. mixed hardwood forest with rhododendron understory	Adult	Female	1	whole animal, 70% isopropanol	USA	West Virginia	Randolph	Kumbrabow State Forest, off Kumbrabow Rd. near Mill Creek	38.655	-80.0714		922	https://scan-bugs.org:443/portal/collections/individual/index.php?occid=18058095	VPI	VTEC
MPE04021	Means, Hennen, & Marek, 2021	Nannaria	tasskelsoae	C. W. Harden, G. S. Chapman	CWH-20180519-01	2018-05-19	2018	5	19	Under embedded rock on hillside above trail; lush herbaceous growth, mixed deciduous over story with abundant black cherry	Adult	Male	1	whole animal, 70% isopropanol	USA	West Virginia	Pocahontas	Kennison Mountain Trail, ~0.5 mi from trailhead on Hwy 39	38.1907	-80.2859		1261	https://scan-bugs.org:443/portal/collections/individual/index.php?occid=32445945	VPI	VTEC
MPE04022	Means, Hennen, & Marek, 2021	Nannaria	tasskelsoae	C. W. Harden, G. S. Chapman	CWH-20180519-06	2018-05-19	2018	5	19	Active at night on hill above stream. Mixed hardwoods - tulip poplar, sugar maple, beech, yellow birch, oak. Sparse understory.	Adult	Male	1	whole animal, 70% isopropanol	USA	West Virginia	Greenbrier	Summit Lake Campground, small swift stream hollow downhill from campsite #20	38.2498	-80.4455		1056	https://scan-bugs.org:443/portal/collections/individual/index.php?occid=32445966	VPI	VTEC
MPE04023	Means, Hennen, & Marek, 2021	Nannaria	tasskelsoae	C. W. Harden, G. S. Chapman	CWH-20180519-06	2018-05-19	2018	5	19	Active at night on hill above stream. Mixed hardwoods - tulip poplar, sugar maple, beech, yellow birch, oak. Sparse understory.	Adult	Male	1	whole animal, 70% isopropanol	USA	West Virginia	Greenbrier	Summit Lake Campground, small swift stream hollow downhill from campsite #20	38.2498	-80.4455		1056	https://scan-bugs.org:443/portal/collections/individual/index.php?occid=32445969	VPI	VTEC
MPE04031	Means, Hennen, & Marek, 2021	Nannaria	tasskelsoae	C. W. Harden, G. S. Chapman	CWH-20180519-06	2018-05-19	2018	5	19	Active at night on hill above stream. Mixed hardwoods - tulip poplar, sugar maple, beech, yellow birch, oak. Sparse understory.	Adult	Male	1	whole animal, 70% isopropanol	USA	West Virginia	Greenbrier	Summit Lake Campground, small swift stream hollow downhill from campsite #20	38.2498	-80.4455		1056	https://scan-bugs.org:443/portal/collections/individual/index.php?occid=32445975	VPI	VTEC
MPE04032	Means, Hennen, & Marek, 2021	Nannaria	tasskelsoae	C. W. Harden, G. S. Chapman	CWH-20180519-06	2018-05-19	2018	5	19	Active at night on hill above stream. Mixed hardwoods - tulip poplar, sugar maple, beech, yellow birch, oak. Sparse understory.	Adult	Male	1	whole animal, 100% ethanol	USA	West Virginia	Greenbrier	Summit Lake Campground, small swift stream hollow downhill from campsite #20	38.2498	-80.4455		1056	https://scan-bugs.org:443/portal/collections/individual/index.php?occid=32445976	VPI	VTEC
NAN0016	Means, Hennen, & Marek, 2021	Nannaria	tasskelsoae	W. A. Shear		1967-05-20	1967	5	20		Adult	Male	1		USA	West Virginia	Pocahontas	Cranberry Glades Natural Area, Monongahela Nat. Forest	38.2	-80.2716				VMNH	VMNH
NAN0021	Means, Hennen, & Marek, 2021	Nannaria	tasskelsoae	W. A. Shear		1967-05-20	1967	5	20		Adult	Male	1		USA	West Virginia	Pocahontas	Hills Creek Falls, Monongahela Nat. Forest; oak-hickory-beech-maple transition	38.1761	-80.3366				VMNH	VMNH
NAN0022	Means, Hennen, & Marek, 2021	Nannaria	tasskelsoae	W. A. Shear		1967-07-08	1967	7	8		Adult	Male	2		USA	West Virginia	Pocahontas	Hills Creek Falls, Monongahela Nat. Forest; oak-hickory-beech-maple transition	38.1761	-80.3366				VMNH	VMNH
NAN0023	Means, Hennen, & Marek, 2021	Nannaria	tasskelsoae	W. A. Shear		1968-05-18	1968	5	18		Adult	Male	1		USA	West Virginia	Pocahontas	Hills Creek Falls Scenic Area, Monongahela Nat. Forest	38.1761	-80.3366				VMNH	VMNH
NAN0024	Means, Hennen, & Marek, 2021	Nannaria	tasskelsoae	W. A. Shear		1967-04-30	1967	4	30		Adult	Male	1		USA	West Virginia	Pocahontas	Droop Mtn, State Park	38.115	-80.2695				VMNH	VMNH
NAN0039	Means, Hennen, & Marek, 2021	Nannaria	tasskelsoae	W. A. Shear		1972-09-24	1972	9	24		Adult	Male	1		USA	West Virginia	Pocahontas	Hills Creek Falls Scenic Area Monongahela National Forest	38.1761	-80.3366				VMNH	VMNH
NAN0040	Means, Hennen, & Marek, 2021	Nannaria	tasskelsoae	W. A. Shear		1972-04-16	1972	4	16		Adult	Male	1		USA	West Virginia	Monroe	Laurel Creek Cave, near greenville	37.544	-80.6819				VMNH	VMNH
NAN0042	Means, Hennen, & Marek, 2021	Nannaria	tasskelsoae	W. A. Shear		1971-04-20	1971	4	20		Adult	Male	5		USA	West Virginia	Greenbrier	Kate's Mountain summit, Greenbrier state forest	37.7374	-80.3324				VMNH	VMNH
NAN0044	Means, Hennen, & Marek, 2021	Nannaria	tasskelsoae	W. A. Shear		1971-05-08	1971	5	8		Adult	Male	2		USA	West Virginia	Pocahontas	Hills Creek Falls Scenic Area	38.1761	-80.3366				VMNH	VMNH
NAN0078	Means, Hennen, & Marek, 2021	Nannaria	tasskelsoae			1970-05-05	1970	5	5		Adult	Male	10		USA	West Virginia	Pocahontas	Hills Creek Falls Scenic Area Monongahela National Forest	38.1761	-80.3366				VMNH	VMNH
NAN0079	Means, Hennen, & Marek, 2021	Nannaria	tasskelsoae	W. J. Arnold		2000-10-12	2000	10	12		Adult	Male	1		USA	West Virginia	Greenbrier	SecondCk, 1miE, 1.4miS Ft.Spring	37.7162	-80.5388				VMNH	VMNH
NAN0080	Means, Hennen, & Marek, 2021	Nannaria	tasskelsoae	W. A. Shear		1968-04-20	1968	4	20		Immature	Female	1		USA	West Virginia	Randolph	Gatewood CpGrnd. 4338'	37.7622	-80.3014		1322		VMNH	VMNH
NAN0082	Means, Hennen, & Marek, 2021	Nannaria	tasskelsoae	W. A. Shear		1968-04-20	1968	4	20		Adult	Male	1	whole animal, 70% isopropanol	USA	West Virginia	Greenbrier	White Sulfer Springs, Kate's Mountain summit	37.7622	-80.3014				VMNH	VMNH
NAN0148	Means, Hennen, & Marek, 2021	Nannaria	tasskelsoae	W. H. Muchmore		1968-06-30	1968	6	30		Adult	Male	1		USA	West Virginia	Tucker	Backbone Mtn., 3500'	39.147	-79.57		1067		VMNH	VMNH
NAN0149	Means, Hennen, & Marek, 2021	Nannaria	tasskelsoae	R. L. Hoffman		1962-09-22	1962	9	22		Adult	Male	3		USA	West Virginia	Summers	9 miles SE of Bellepoint on W. Va. Hy. 12	37.5386	-80.7898				VMNH	VMNH
NAN0152	Means, Hennen, & Marek, 2021	Nannaria	tasskelsoae	Highton & Barry		1986-06-12	1986	6	12		Adult	Male	1		USA	West Virginia	Randolph	Between 1-2 miles W of Bear Heaven Picnic Area on road to Bickle's Knob nr. Alpena	38.9368	-79.703				VMNH	VMNH
NAN0486	Means, Hennen, & Marek, 2021	Nannaria	tasskelsoae	R. M. Shelley, C. P. Withrow		1978-08-23	1978	8	23		Adult	Male	3	whole animal, 70% isopropanol	USA	West Virginia	Randolph	Along US 33, 2.1 W Alpena	38.9101	-79.6901				NCSM	NCSM
SPC000689	Means, Hennen, & Marek, 2021	Nannaria	tasskelsoae	P. E. Marek, C. Spruill	PEM-2005-042	2005-07-18	2005	7	18	ex hemlock, oak, maple (20:00)	Adult	Female	1	whole animal, 70% isopropanol	USA	West Virginia	Pocahontas	Watoga State Park, Dragon Draft Trail	38.119	-80.154		739	https://scan-bugs.org:443/portal/collections/individual/index.php?occid=18029108	VPI	VTEC
SPC000694	Means, Hennen, & Marek, 2021	Nannaria	tasskelsoae	P. E. Marek, C. Spruill	PEM-2005-043	2005-07-19	2005	7	19	(9:00)	Adult	Female	1	whole animal, 70% isopropanol	USA	West Virginia	Pocahontas	Watoga State Park, Riverside Campground	38.1119	-80.1784		636	https://scan-bugs.org:443/portal/collections/individual/index.php?occid=18029113	VPI	VTEC
SPC000695	Means, Hennen, & Marek, 2021	Nannaria	tasskelsoae	P. E. Marek, C. Spruill	PEM-2005-043	2005-07-19	2005	7	19	(9:00)	Adult	Female	1	whole animal, 70% isopropanol	USA	West Virginia	Pocahontas	Watoga State Park, Riverside Campground	38.1119	-80.1784		636	https://scan-bugs.org:443/portal/collections/individual/index.php?occid=18029114	VPI	VTEC
SPC000710	Means, Hennen, & Marek, 2021	Nannaria	tasskelsoae	P. E. Marek, C. Spruill	PEM-2005-046	2005-07-20	2005	7	20	ex oak, maple, birch (9:00)		Male			USA	West Virginia	Greenbrier	Monongahela NF, Summit Lk Campground	38.249	-80.4437		1062	https://scan-bugs.org:443/portal/collections/individual/index.php?occid=18029129	VPI	VTEC	Holotype
SPC000711	Means, Hennen, & Marek, 2021	Nannaria	tasskelsoae	P. E. Marek, C. Spruill	PEM-2005-046	2005-07-20	2005	7	20	ex oak, maple, birch (9:00)		Male			USA	West Virginia	Greenbrier	Monongahela NF, Summit Lk Campground	38.249	-80.4437		1062	https://scan-bugs.org:443/portal/collections/individual/index.php?occid=18029130	FMNH	FMNH	Paratype
SPC000712	Means, Hennen, & Marek, 2021	Nannaria	tasskelsoae	P. E. Marek, C. Spruill	PEM-2005-046	2005-07-20	2005	7	20	ex oak, maple, birch (9:00)	Adult	Female	1	whole animal, 70% isopropanol	USA	West Virginia	Greenbrier	Monongahela NF, Summit Lk Campground	38.249	-80.4437		1062	https://scan-bugs.org:443/portal/collections/individual/index.php?occid=18029131	VPI	VTEC	Paratype
SPC000713	Means, Hennen, & Marek, 2021	Nannaria	tasskelsoae	P. E. Marek, C. Spruill	PEM-2005-046	2005-07-20	2005	7	20	ex oak, maple, birch (9:00)	Adult	Female	1	whole animal, 70% isopropanol	USA	West Virginia	Greenbrier	Monongahela NF, Summit Lk Campground	38.249	-80.4437		1062	https://scan-bugs.org:443/portal/collections/individual/index.php?occid=18029132	VMNH	VMNH	Paratype
SPC000715	Means, Hennen, & Marek, 2021	Nannaria	tasskelsoae	P. E. Marek, C. Spruill	PEM-2005-047	2005-07-20	2005	7	20	ex maple, birch, tulip (11:30)	Adult	Female	1	whole animal, 70% isopropanol	USA	West Virginia	Nicholas	Monongahela NF, FR-76 (E side), 5.15 rd km N WV-39/55	38.2728	-80.525		806	https://scan-bugs.org:443/portal/collections/individual/index.php?occid=18029134	VPI	VTEC
SPC001100	Means, Hennen, & Marek, 2021	Nannaria	tasskelsoae	Ashley Bailey	AB-2007-001	2011-05-10	2011	5	10		Adult	Male	1		USA	West Virginia	Nicholas	Monogahela NF, woodbine Picnic Area	38.2897	-80.5353		646	https://scan-bugs.org:443/portal/collections/individual/index.php?occid=18029496	VPI	VTEC
A-12	(Bollman, 1889)	Nannaria	tennesseensis	B. A. Snyder		2006-10-14	2006	4			Adult	Male & female	2	whole animal, 70% isopropanol	USA	Tennessee	Blount	GSMNP, Hwy 129/Lake Chilhowee site 2	35.5473	-84.0128
A-18	(Bollman, 1889)	Nannaria	tennesseensis	B. A. Snyder		2006-10-14	2006	4	22		Adult	Male	1	whole animal, 70% isopropanol	USA	Tennessee	Blount	GSMNP, Hwy 129/Lake Chilhowee site 2	35.5473	-84.0128
A+3	(Bollman, 1889)	Nannaria	tennesseensis	B. A. Snyder		2006-10-14	2006	10			Adult	Male & female	2	whole animal, 70% isopropanol	USA	Tennessee	Blount	GSMNP, Hwy 129/Lake Chilhowee site 2	35.5473	-84.0128
B-12	(Bollman, 1889)	Nannaria	tennesseensis	B. A. Snyder		2006-10-14	2006	10			Adult	Males & Females	6	whole animal, 70% isopropanol	USA	Tennessee	Blount	GSMNP, Hwy 129/Lake Chilhowee site 2	35.5473	-84.0128
B+15	(Bollman, 1889)	Nannaria	tennesseensis	B. A. Snyder		2006-10-14	2006	10	14		Adult	Male	1	whole animal, 70% isopropanol	USA	Tennessee	Blount	GSMNP, Hwy 129/Lake Chilhowee site 2	35.5473	-84.0128
B+3	(Bollman, 1889)	Nannaria	tennesseensis	B. A. Snyder		2006-10-14	2006	10	14		Adult	Male	4	whole animal, 70% isopropanol	USA	Tennessee	Blount	GSMNP, Hwy 129/Lake Chilhowee site 2	35.5473	-84.0128
B+9	(Bollman, 1889)	Nannaria	tennesseensis	B. A. Snyder		2006-10-14	2006	10	14		Adult	Male	1	whole animal, 70% isopropanol	USA	Tennessee	Blount	GSMNP, Hwy 129/Lake Chilhowee site 2	35.5473	-84.0128
MPE01237	(Bollman, 1889)	Nannaria	tennesseensis	J. C. Means, D. A. Hennen	JCM-2016-040	2016-05-24	2016	5	24	ex oak, maple, tulip poplar litter	Adult	Male	1		USA	Tennessee	Jefferson	Cherokee Dam Campground, roped off road (gravel) next to parking lot by tent camping	36.1515	-83.517	5	345	https://scan-bugs.org:443/portal/collections/individual/index.php?occid=23781183	VPI	VTEC
MPE01245	(Bollman, 1889)	Nannaria	tennesseensis	J. C. Means, D. A. Hennen	JCM-2016-041	2016-05-25	2016	5	25	ex dry oak/maple litter, not very deep, hard-packed soil	Adult	Male	1	whole animal, 70% isopropanol	USA	Tennessee	Jefferson	Mossy Creek Wildlife Viewing Area, south end of Cherokee Reservoir, followed road past parking area, turned into a dirt road	36.1302	-83.5056	9	336	https://scan-bugs.org:443/portal/collections/individual/index.php?occid=30633915	VPI	VTEC
MPE01290	(Bollman, 1889)	Nannaria	tennesseensis	J. C. Means, D. A. Hennen	JCM-2016-041	2016-05-25	2016	5	25	ex dry oak/maple litter, not very deep, hard-packed soil	adult	Female	1		USA	Tennessee	Jefferson	Mossy Creek Wildlife Viewing Area, south end of Chrokee Reservoir, followed road past parking area, turned into a dirt road	36.1302	-83.5056	9	336	https://scan-bugs.org:443/portal/collections/individual/index.php?occid=23218230	VPI	VTEC
MPE01291	(Bollman, 1889)	Nannaria	tennesseensis	J. C. Means, D. A. Hennen	JCM-2016-041	2016-05-25	2016	5	25	ex dry oak/maple litter, not very deep, hard-packed soil	adult	Female	1		USA	Tennessee	Jefferson	Mossy Creek Wildlife Viewing Area, south end of Chrokee Reservoir, followed road past parking area, turned into a dirt road	36.1302	-83.5056	9	336	https://scan-bugs.org:443/portal/collections/individual/index.php?occid=23218232	VPI	VTEC
MPE01292	(Bollman, 1889)	Nannaria	tennesseensis	J. C. Means, D. A. Hennen	JCM-2016-041	2016-05-25	2016	5	25	ex dry oak/maple litter, not very deep, hard-packed soil	adult	Female	1		USA	Tennessee	Jefferson	Mossy Creek Wildlife Viewing Area, south end of Chrokee Reservoir, followed road past parking area, turned into a dirt road	36.1302	-83.5056	9	336	https://scan-bugs.org:443/portal/collections/individual/index.php?occid=23218234	VPI	VTEC
MPE01315	(Bollman, 1889)	Nannaria	tennesseensis	J. C. Means, D. A. Hennen	JCM-2016-040	2016-05-24	2016	5	24	ex oak, maple, tulip poplar litter	adult	Female	1		USA	Tennessee	Jefferson	Cherokee Dam Campground, roped off road (gravel) next to parking lot by tent camping	36.1515	-83.517	5	345	https://scan-bugs.org:443/portal/collections/individual/index.php?occid=23218606	VPI	VTEC
MPE01316	(Bollman, 1889)	Nannaria	tennesseensis	J. C. Means, D. A. Hennen	JCM-2016-040	2016-05-24	2016	5	24	ex oak, maple, tulip poplar litter	adult	Female	1		USA	Tennessee	Jefferson	Cherokee Dam Campground, roped off road (gravel) next to parking lot by tent camping	36.1515	-83.517	5	345	https://scan-bugs.org:443/portal/collections/individual/index.php?occid=23218609	VPI	VTEC
MPE04812	(Bollman, 1889)	Nannaria	tennesseensis	D. A. Hennen	DAH-2019-0426-01	2019-04-26	2019	4	26	Oak, ironwood, hemlock, sweet gum, rhododendron forest. 10:15 AM - 12:15 PM.	Adult	Male	1	whole animal, 70% isopropanol	USA	Tennessee	Sevier	Great Smoky Mountains National Park, forest beside Greenbrier Rd	35.7257	-83.402	18	471	https://scan-bugs.org:443/portal/collections/individual/index.php?occid=37852542	VPI	VTEC
MPE04813	(Bollman, 1889)	Nannaria	tennesseensis	D. A. Hennen	DAH-2019-0426-01	2019-04-26	2019	4	26	Oak, ironwood, hemlock, sweet gum, rhododendron forest. 10:15 AM - 12:15 PM.	Adult	Female	1	whole animal, 70% isopropanol	USA	Tennessee	Sevier	Great Smoky Mountains National Park, forest beside Greenbrier Rd	35.7257	-83.402	18	471	https://scan-bugs.org:443/portal/collections/individual/index.php?occid=37852545	VPI	VTEC
MPE04814	(Bollman, 1889)	Nannaria	tennesseensis	D. A. Hennen	DAH-2019-0426-01	2019-04-26	2019	4	26	Oak, ironwood, hemlock, sweet gum, rhododendron forest. 10:15 AM - 12:15 PM.	Adult	Female	1	whole animal, 70% isopropanol	USA	Tennessee	Sevier	Great Smoky Mountains National Park, forest beside Greenbrier Rd	35.7257	-83.402	18	471	https://scan-bugs.org:443/portal/collections/individual/index.php?occid=37852550	VPI	VTEC
MPE04815	(Bollman, 1889)	Nannaria	tennesseensis	D. A. Hennen	DAH-2019-0426-01	2019-04-26	2019	4	26	Oak, ironwood, hemlock, sweet gum, rhododendron forest. 10:15 AM - 12:15 PM.	Adult	Female	1	whole animal, 70% isopropanol	USA	Tennessee	Sevier	Great Smoky Mountains National Park, forest beside Greenbrier Rd	35.7257	-83.402	18	471	https://scan-bugs.org:443/portal/collections/individual/index.php?occid=37852556	VPI	VTEC
MPE04825	(Bollman, 1889)	Nannaria	tennesseensis	D. A. Hennen	DAH-2019-0424-01	2019-04-24	2019	4	24	Oak, hemlock, rhododendron forest. 2-4 PM.	Adult	Female	1	whole animal, 100% ethanol	USA	Tennessee	Sevier	Great Smoky Mountains National Park, Ramsey Cascades Trail	35.7032	-83.3536	6	691	https://scan-bugs.org:443/portal/collections/individual/index.php?occid=37860511	VPI	VTEC
MPE04827	(Bollman, 1889)	Nannaria	tennesseensis	D. A. Hennen	DAH-2019-0426-01	2019-04-26	2019	4	26	Oak, ironwood, hemlock, sweet gum, rhododendron forest. 10:15 AM - 12:15 PM.	Adult	Male	1	whole animal, 100% ethanol	USA	Tennessee	Sevier	Great Smoky Mountains National Park, forest beside Greenbrier Rd	35.7257	-83.402	18	471	https://scan-bugs.org:443/portal/collections/individual/index.php?occid=37874942	VPI	VTEC
MPE04828	(Bollman, 1889)	Nannaria	tennesseensis	D. A. Hennen	DAH-2019-0426-01	2019-04-26	2019	4	26	Oak, ironwood, hemlock, sweet gum, rhododendron forest. 10:15 AM - 12:15 PM.	Adult	Female	1	whole animal, 100% ethanol	USA	Tennessee	Sevier	Great Smoky Mountains National Park, forest beside Greenbrier Rd	35.7257	-83.402	18	471	https://scan-bugs.org:443/portal/collections/individual/index.php?occid=37874948	VPI	VTEC
NAN0471	(Bollman, 1889)	Nannaria	tennesseensis	R. M. Shelley, W. B. J.		1978-10-10	1978	10	10		Adult	Male	1	whole animal, 70% isopropanol	USA	Tennessee	Jefferson	On unnumb. Rd. off US 411, 16 air mi SE Jefferson City	35.9544	-83.2928				NCSM	NCSM
NAN0484	(Bollman, 1889)	Nannaria	tennesseensis	R. M. Shelley, W. B. J.		1978-10-11	1978	10	11		Adult	Male	1	whole animal, 70% isopropanol	USA	Tennessee	Blount	On dirt rd. off 2422 on Blount-Sevier co. line, 14 E Maryville	35.7451	-83.7189				NCSM	NCSM
	(Bollman, 1889)	Nannaria	tennesseensis	B. A. Snyder		2006-10-14	2006	10	27		Adult	Males & female	3	whole animal, 70% isopropanol	USA	Tennessee	Blount	GSMNP, Hwy 129/Lake Chilhowee site 2	35.5473	-84.0128
	(Bollman, 1889)	Nannaria	tennesseensis	B. A. Snyder, K. A. Hyland		2011-05-04	2011	5	4		Adult	Male	1	whole animal, 70% isopropanol	USA	Tennessee	Jefferson	Black Oak Park, near Jefferson City	36.1544	-83.4897
MPE00925	Means, Hennen, & Marek, 2021	Nannaria	tenuis	J. C. Means, P. E. Marek, V. Wong, T. Price	SUR-2016-032	2016-01-15	2016	1	15	Rhododendron, oak, maple	Adult	Female	1	whole animal, 70% isopropanol	USA	Virginia	Bland	Gully by power line	37.1407	-81.1394	3	797	https://scan-bugs.org:443/portal/collections/individual/index.php?occid=30502863	VMNH	VMNH	Paratype
MPE00990	Means, Hennen, & Marek, 2021	Nannaria	tenuis	J. C. Means, P. E. Marek, Tyler, Kyle	SUR-2016-034	2016-02-08	2016	2	8	Stream	Adult	Male	1	whole animal, 70% isopropanol	USA	Virginia	Bland		37.1453	-81.1417	2	728	https://scan-bugs.org:443/portal/collections/individual/index.php?occid=29935714	VPI	VTEC	Holotype
MPE00991	Means, Hennen, & Marek, 2021	Nannaria	tenuis	J. C. Means, P. E. Marek, T. Price, Kyle	SUR-2016-038	2016-02-08	2016	2	8		Adult	Male	1	whole animal, 70% isopropanol	USA	Virginia	Bland	In gully, side of hill, by creek near power line	37.1537	-81.1451	2	712	https://scan-bugs.org:443/portal/collections/individual/index.php?occid=30505295	VPI	VTEC
MPE01086	Means, Hennen, & Marek, 2021	Nannaria	tenuis	P. E. Marek, J. C. Means, A. Prewitt	SUR-2016-096	2016-04-01	2016	4	1		Adult	Male	1	whole animal, 70% isopropanol	USA	Virginia	Bland		37.1159	-81.1363	3	890	https://scan-bugs.org:443/portal/collections/individual/index.php?occid=25841723	VPI	VTEC
MPE01087	Means, Hennen, & Marek, 2021	Nannaria	tenuis	P. E. Marek, J. C. Means, A. Prewitt	SUR-2016-093	2016-04-01	2016	4	1		Adult	Female	1	whole animal, 70% isopropanol	USA	Virginia	Bland		37.1194	-81.1357	3	874	https://scan-bugs.org:443/portal/collections/individual/index.php?occid=25841699	VPI	VTEC
MPE01088	Means, Hennen, & Marek, 2021	Nannaria	tenuis	P. E. Marek, J. C. Means, A. Prewitt	SUR-2016-093	2016-04-01	2016	4	1		Adult	Female	1	whole animal, 70% isopropanol	USA	Virginia	Bland		37.1194	-81.1357	3	874	https://scan-bugs.org:443/portal/collections/individual/index.php?occid=25841700	VPI	VTEC
MPE01089	Means, Hennen, & Marek, 2021	Nannaria	tenuis	P. E. Marek, J. C. Means, A. Prewitt	SUR-2016-093	2016-04-01	2016	4	1		Adult	Female	1	whole animal, 70% isopropanol	USA	Virginia	Bland		37.1194	-81.1357	3	874	https://scan-bugs.org:443/portal/collections/individual/index.php?occid=25841701	VPI	VTEC
MPE01095	Means, Hennen, & Marek, 2021	Nannaria	tenuis	P. E. Marek, J. C. Means, A. Prewitt	SUR-2016-094	2016-04-01	2016	4	1		Adult	Female	1	whole animal, 70% isopropanol	USA	Virginia	Bland		37.1185	-81.136	3	861	https://scan-bugs.org:443/portal/collections/individual/index.php?occid=25841712	VPI	VTEC
MPE01106	Means, Hennen, & Marek, 2021	Nannaria	tenuis	P. E. Marek, J. C. Means, A. Prewitt	SUR-2016-098	2016-04-01	2016	4	1		Adult	Male	1	whole animal, 70% isopropanol	USA	Virginia	Bland		37.1149	-81.1348	3	864	https://scan-bugs.org:443/portal/collections/individual/index.php?occid=25841728	VPI	VTEC
MPE01109	Means, Hennen, & Marek, 2021	Nannaria	tenuis	P. E. Marek, J. C. Means, A. Prewitt	SUR-2016-099	2016-04-01	2016	4	1		Adult	Female	1	whole animal, 70% isopropanol	USA	Virginia	Bland		37.1135	-81.134	3	842	https://scan-bugs.org:443/portal/collections/individual/index.php?occid=25841836	VPI	VTEC
MPE01111	Means, Hennen, & Marek, 2021	Nannaria	tenuis	P. E. Marek, J. C. Means, A. Prewitt, Tyler, Renea	SUR-2016-104	2016-04-07	2016	4	7		Adult	Male	1	whole animal, 70% isopropanol	USA	Virginia	Bland		37.1234	-81.1356	3	889	https://scan-bugs.org:443/portal/collections/individual/index.php?occid=25841887	VPI	VTEC
MPE01112	Means, Hennen, & Marek, 2021	Nannaria	tenuis	P. E. Marek, J. C. Means, A. Prewitt, Tyler, Renea	SUR-2016-104	2016-04-07	2016	4	7		Adult	Female	1	whole animal, 70% isopropanol	USA	Virginia	Bland		37.1234	-81.1356	3	889	https://scan-bugs.org:443/portal/collections/individual/index.php?occid=25841889	VPI	VTEC
MPE01113	Means, Hennen, & Marek, 2021	Nannaria	tenuis	P. E. Marek, J. C. Means, A. Prewitt, Tyler, Renea	SUR-2016-104	2016-04-07	2016	4	7		Adult	Female	1	whole animal, 70% isopropanol	USA	Virginia	Bland		37.1234	-81.1356	3	889	https://scan-bugs.org:443/portal/collections/individual/index.php?occid=25841890	VPI	VTEC
MPE01114	Means, Hennen, & Marek, 2021	Nannaria	tenuis	P. E. Marek, J. C. Means, A. Prewitt, Tyler, Renea	SUR-2016-103	2016-04-07	2016	4	7		Adult	Female	1	whole animal, 70% isopropanol	USA	Virginia	Bland		37.1219	-81.1356	3	889	https://scan-bugs.org:443/portal/collections/individual/index.php?occid=25841871	VPI	VTEC
MPE01115	Means, Hennen, & Marek, 2021	Nannaria	tenuis	P. E. Marek, J. C. Means, A. Prewitt, Tyler, Renea	SUR-2016-100	2016-04-07	2016	4	7		Adult	Female	1	whole animal, 70% isopropanol	USA	Virginia	Bland		37.12	-81.136	3	894	https://scan-bugs.org:443/portal/collections/individual/index.php?occid=25841868	VPI	VTEC
MPE01317	Means, Hennen, & Marek, 2021	Nannaria	tenuis	J. C. Means, D. Krall, P. Shorter	SUR-2016-S-018	2016-05-20	2016	5	20	ferns, pine, beech, oak	Adult	Male	1	whole animal, 70% isopropanol	USA	Virginia	Bland	Small creek with forest on either side, gully	37.145	-81.1413	5	748	https://scan-bugs.org:443/portal/collections/individual/index.php?occid=27716902	VPI	VTEC
MPE01318	Means, Hennen, & Marek, 2021	Nannaria	tenuis	J. C. Means, D. Krall, P. Shorter	SUR-2016-S-018	2016-05-20	2016	5	20	ferns, pine, beech, oak	Adult	Female	1	whole animal, 70% isopropanol	USA	Virginia	Bland	Small creek with forest on either side, gully	37.145	-81.1413	5	748	https://scan-bugs.org:443/portal/collections/individual/index.php?occid=27716769	VPI	VTEC
MPE01319	Means, Hennen, & Marek, 2021	Nannaria	tenuis	J. C. Means, D. Krall, P. Shorter	SUR-2016-S-016	2016-05-20	2016	5	20	Oak, pine, maple	Adult	Male	1	whole animal, 70% isopropanol	USA	Virginia	Bland	Off AT down from the road	37.137	-81.1372	7	939	https://scan-bugs.org:443/portal/collections/individual/index.php?occid=27716719	VPI	VTEC
MPE01320	Means, Hennen, & Marek, 2021	Nannaria	tenuis	J. C. Means, D. Krall, P. Shorter	SUR-2016-S-016	2016-05-20	2016	5	20	Oak, pine, maple	Adult	Female	1	whole animal, 70% isopropanol	USA	Virginia	Bland	Off AT down from the road	37.137	-81.1372	7	939	https://scan-bugs.org:443/portal/collections/individual/index.php?occid=27717271	VPI	VTEC
MPE01690	(Williams & Hefner, 1928)	Nannaria	terricola	J. C. Means, D. A. Hennen	JCM-2016-071	2016-06-15	2016	6	15	ex moist deciduous litter of hemlock, oak, beech, birch, maple	adult	Female	1		USA	Ohio	Hocking	Crane Hollow Nature Preserve, in hollow behind Ellis House	39.4913	-82.5798		290	https://scan-bugs.org:443/portal/collections/individual/index.php?occid=23684267	VPI	VTEC
MPE01691	(Williams & Hefner, 1928)	Nannaria	terricola	J. C. Means, D. A. Hennen	JCM-2016-071	2016-06-15	2016	6	15	ex moist deciduous litter of hemlock, oak, beech, birch, maple	adult	Female	1		USA	Ohio	Hocking	Crane Hollow Nature Preserve, in hollow behind Ellis House	39.4913	-82.5798		290	https://scan-bugs.org:443/portal/collections/individual/index.php?occid=23684273	VPI	VTEC
MPE01721	(Williams & Hefner, 1928)	Nannaria	terricola	J. C. Means, D. A. Hennen	JCM-2016-073	2016-06-16	2016	6	16	ex moist deciduous litter, sycamore, oak, in a patch with pawpaw, spicebrush, many small shrubs, soil dark, crumbly	adult	Female	1		USA	Ohio	Adams	West Union, Edge of Appalachia Preserve, Abner Hollow Trail, not far up the trail, after the uphill walk	38.7214	-83.4335	8	231	https://scan-bugs.org:443/portal/collections/individual/index.php?occid=23616113	VPI	VTEC
MPE01722	(Williams & Hefner, 1928)	Nannaria	terricola	J. C. Means, D. A. Hennen	JCM-2016-073	2016-06-16	2016	6	16	ex moist deciduous litter, sycamore, oak, in a patch with pawpaw, spicebrush, many small shrubs, soil dark, crumbly	adult	Female	1		USA	Ohio	Adams	West Union, Edge of Appalachia Preserve, Abner Hollow Trail, not far up the trail, after the uphill walk	38.7214	-83.4335	8	231	https://scan-bugs.org:443/portal/collections/individual/index.php?occid=23616118	VPI	VTEC
MPE01723	(Williams & Hefner, 1928)	Nannaria	terricola	J. C. Means, D. A. Hennen	JCM-2016-073	2016-06-16	2016	6	16	ex moist deciduous litter, sycamore, oak, in a patch with pawpaw, spicebrush, many small shrubs, soil dark, crumbly	adult	Female	1		USA	Ohio	Adams	West Union, Edge of Appalachia Preserve, Abner Hollow Trail, not far up the trail, after the uphill walk	38.7214	-83.4335	8	231	https://scan-bugs.org:443/portal/collections/individual/index.php?occid=23616114	VPI	VTEC
MPE01724	(Williams & Hefner, 1928)	Nannaria	terricola	J. C. Means, D. A. Hennen	JCM-2016-073	2016-06-16	2016	6	16	ex moist deciduous litter, sycamore, oak, in a patch with pawpaw, spicebrush, many small shrubs, soil dark, crumbly	adult	Female	1		USA	Ohio	Adams	West Union, Edge of Appalachia Preserve, Abner Hollow Trail, not far up the trail, after the uphill walk	38.7214	-83.4335	8	231	https://scan-bugs.org:443/portal/collections/individual/index.php?occid=23616108	VPI	VTEC
MPE01738	(Williams & Hefner, 1928)	Nannaria	terricola	J. C. Means, D. A. Hennen	JCM-2016-073	2016-06-16	2016	6	16	ex moist deciduous litter, sycamore, oak, in a patch with pawpaw, spicebrush, many small shrubs, soil dark, crumbly	adult	Female	1		USA	Ohio	Adams	West Union, Edge of Appalachia Preserve, Abner Hollow Trail, not far up the trail, after the uphill walk	38.7214	-83.4335	8	231	https://scan-bugs.org:443/portal/collections/individual/index.php?occid=23616111	VPI	VTEC
MPE02234	(Williams & Hefner, 1928)	Nannaria	terricola	J. Brown	JB-2016-001	2016-11-03	2016	11	3	Leaf litter (sycamore, maple, beech, cherry, alder) in shallow depression on hillside, also under logs	Adult	Male	1	whole animal, 70% isopropanol	USA	Ohio	Logan	Belle Fontaine: Fred Corker Park	40.364	-83.733		435	https://scan-bugs.org:443/portal/collections/individual/index.php?occid=27717316	VPI	VTEC
MPE02235	(Williams & Hefner, 1928)	Nannaria	terricola	J. Brown	JB-2016-001	2016-11-03	2016	11	3	Leaf litter (sycamore, maple, beech, cherry, alder) in shallow depression on hillside, also under logs	Adult	Male	1	whole animal, 70% isopropanol	USA	Ohio	Logan	Belle Fontaine: Fred Corker Park	40.364	-83.733		435	https://scan-bugs.org:443/portal/collections/individual/index.php?occid=27717310	VPI	VTEC
MPE02236	(Williams & Hefner, 1928)	Nannaria	terricola	J. Brown	JB-2016-001	2016-11-03	2016	11	3	Leaf litter (sycamore, maple, beech, cherry, alder) in shallow depression on hillside, also under logs	Adult	Female	1	whole animal, 70% isopropanol	USA	Ohio	Logan	Belle Fontaine: Fred Carter Park	40.364	-83.733		435	https://scan-bugs.org:443/portal/collections/individual/index.php?occid=27716900	VPI	VTEC
MPE02237	(Williams & Hefner, 1928)	Nannaria	terricola	J. Brown	JB-2016-001	2016-11-03	2016	11	3	Leaf litter (sycamore, maple, beech, cherry, alder) in shallow depression on hillside, also under logs	Adult	Female	1	whole animal, 70% isopropanol	USA	Ohio	Logan	Belle Fontaine: Fred Corker Park	40.364	-83.733		435	https://scan-bugs.org:443/portal/collections/individual/index.php?occid=27717312	VPI	VTEC
MPE02238	(Williams & Hefner, 1928)	Nannaria	terricola	J. Brown	JB-2016-001	2016-11-03	2016	11	3	Leaf litter (sycamore, maple, beech, cherry, alder) in shallow depression on hillside, also under logs	Adult	Male	1	whole animal, 100% ethanol	USA	Ohio	Logan	Belle Fontaine: Fred Corker Park	40.364	-83.733		435	https://scan-bugs.org:443/portal/collections/individual/index.php?occid=30612115	VPI	VTEC
MPE03714	(Williams & Hefner, 1928)	Nannaria	terricola	J. C. Means, D. A. Hennen	JCM-2016-073	2016-06-16	2016	6	16	ex moist deciduous litter, sycamore, oak, in a patch with pawpaw, spicebrush, many small shrubs, soil dark, crumbly	adult	Male	1	whole animal, 100% ethanol	USA	Ohio	Adams	West Union, Edge of Appalachia Preserve, Abner Hollow Trail, not far up the trail, after the uphill walk	38.7214	-83.4335	8	231	https://scan-bugs.org:443/portal/collections/individual/index.php?occid=30735215	VPI	VTEC
NAN0047	(Williams & Hefner, 1928)	Nannaria	terricola	W. A. Shear		1971-05-01	1971	5	1		Adult	Male	1		USA	Ohio	Stark	Stark Wilderness Center	40.6721	-81.642				VMNH	VMNH
NAN0325	(Williams & Hefner, 1928)	Nannaria	terricola	R. F. Urbanek		1979-04-29	1979	4	29		Adult	Male	3	whole animal, 70% isopropanol	USA	Ohio	Harrison	Hopedale, in old field	40.3253	-80.9014				VMNH	VMNH
NAN0329	(Williams & Hefner, 1928)	Nannaria	terricola	R. A. Hefner			1928				Adult	Male	9	whole animal, 70% isopropanol	USA	Ohio	Butler	Oxford	39.5069	-84.7453				VMNH	VMNH
USNM 2268	(Williams & Hefner, 1928)	Nannaria	terricola	R. A. Hefner											USA				39.5764	-84.7459				VMNH	VMNH
USNM 2269	(Williams & Hefner, 1928)	Nannaria	terricola	R. A. Hefner								Female	6		USA	Ohio	Butler	Oxford, Hueston's Woods	39.5764	-84.7459				USNM	NMNH	Syntype
MPE04043	Means, Hennen, & Marek, 2021	Nannaria	tsuga	D. A. Hennen	DAH-2018-0611-01	2018-06-11	2018	6	11	Moist litter on hillside in hemlock, oak, beech, buckeye woods. 11:45am-1:30pm.	Adult	Female	1	whole animal, 70% isopropanol	USA	Tennessee	Sullivan	Bristol: Steele Creek Park, along Hemlock Hollow Trail	36.5704	-82.2357	7	506	https://scan-bugs.org:443/portal/collections/individual/index.php?occid=32746476	VPI	VTEC	Paratype
MPE04047	Means, Hennen, & Marek, 2021	Nannaria	tsuga	D. A. Hennen	DAH-2018-0611-01	2018-06-11	2018	6	11	Moist litter on hillside in hemlock, oak, beech, buckeye woods. 11:45am-1:30pm.	Adult	Male	1	whole animal, 70% isopropanol	USA	Tennessee	Sullivan	Bristol: Steele Creek Park, along Hemlock Hollow Trail	36.5704	-82.2357	7	506	https://scan-bugs.org:443/portal/collections/individual/index.php?occid=32746479	VPI	VTEC	Holotype
MPE04048	Means, Hennen, & Marek, 2021	Nannaria	tsuga	D. A. Hennen	DAH-2018-0611-01	2018-06-11	2018	6	11	Moist litter on hillside in hemlock, oak, beech, buckeye woods. 11:45am-1:30pm.	Adult	Male	1	whole animal, 70% isopropanol	USA	Tennessee	Sullivan	Bristol: Steele Creek Park, along Hemlock Hollow Trail	36.5704	-82.2357	7	506	https://scan-bugs.org:443/portal/collections/individual/index.php?occid=32746480	VPI	VTEC	Paratype
MPE04049	Means, Hennen, & Marek, 2021	Nannaria	tsuga	D. A. Hennen	DAH-2018-0611-01	2018-06-11	2018	6	11	Moist litter on hillside in hemlock, oak, beech, buckeye woods. 11:45am-1:30pm.	Adult	Male	1	whole animal, 70% isopropanol	USA	Tennessee	Sullivan	Bristol: Steele Creek Park, along Hemlock Hollow Trail	36.5704	-82.2357	7	506	https://scan-bugs.org:443/portal/collections/individual/index.php?occid=32746481	VPI	VTEC	Paratype
MPE04050	Means, Hennen, & Marek, 2021	Nannaria	tsuga	D. A. Hennen	DAH-2018-0611-01	2018-06-11	2018	6	11	Moist litter on hillside in hemlock, oak, beech, buckeye woods. 11:45am-1:30pm.	Adult	Female	1	whole animal, 70% isopropanol	USA	Tennessee	Sullivan	Bristol: Steele Creek Park, along Hemlock Hollow Trail	36.5704	-82.2357	7	506	https://scan-bugs.org:443/portal/collections/individual/index.php?occid=32746482	VMNH	VMNH	Paratype
MPE04311	Means, Hennen, & Marek, 2021	Nannaria	tsuga	D. A. Hennen	DAH-2018-0611-01	2018-06-11	2018	6	11	Moist litter on hillside in hemlock, oak, beech, buckeye woods	Adult	Male	1	whole animal, 100% ethanol	USA	Tennessee	Sullivan	Bristol: Steele Creek Park, along Hemlock Hollow Trail	36.5704	-82.2357	7	506	https://scan-bugs.org:443/portal/collections/individual/index.php?occid=35646766	VMNH	VMNH	Paratype
MMC0138	Chamberlin, 1918	Nannaria		P. E. Marek, C. Spruill	MMC-2006-003	2006-08-17	2006	8	17	14:30:00	Adult	Female	1	whole animal, 70% isopropanol	USA	Virginia	Scott	Little Stony Creek, FR-700, 3.52 rd km E jct w/ CR-822	36.872	-82.4847			https://scan-bugs.org:443/portal/collections/individual/index.php?occid=18027685	VPI	VTEC
MPE00208	Chamberlin, 1918	Nannaria		J. C. Means	JCM-2014-019	2014-09-14	2014	9	14	ex rhododendron, oak, maple, sassafras	adult	Female	1		USA	Virginia	Carroll	Blacksnake Meadery, bottomland near creek at entrance	36.7761	-80.5446			https://scan-bugs.org:443/portal/collections/individual/index.php?occid=18034192	VPI	VTEC
MPE00212	Chamberlin, 1918	Nannaria		J. C. Means	JCM-2014-020	2014-09-17	2014	9	17	ex oak, maple, sassafras	adult	Female	1		USA	Virginia	Carroll	side of hill behind Blacksnake Meadery	36.7761	-80.5446			https://scan-bugs.org:443/portal/collections/individual/index.php?occid=18034212	VPI	VTEC
MPE00219	Chamberlin, 1918	Nannaria		J. C. Means	JCM-2014-019	2014-09-14	2014	9	14	ex rhododendron, oak, maple, sassafras	adult	Female	1		USA	Virginia	Carroll	Blacksnake Meadery, bottomland near creek at entrance	36.7761	-80.5446			https://scan-bugs.org:443/portal/collections/individual/index.php?occid=18034226	VPI	VTEC
MPE00228	Chamberlin, 1918	Nannaria		J. C. Means, P. E. Marek, E. Francis, K. Lawler, N. Zegler	KPL-2014-001	2014-09-26	2014	9	26	ex beech, laurel, pine, maple, streamside collecting	adult	Female	1		USA	Virginia	Montgomery	Gateway Trail, 1/2 mile in from main trail by stream	37.2506	-80.461	3	642	https://scan-bugs.org:443/portal/collections/individual/index.php?occid=18034281	VPI	VTEC
MPE00279	Chamberlin, 1918	Nannaria		J. C. Means, D. A. Hennen, P. E. Marek	DAH-2014-001	2014-11-08	2014	11	8	ex. oak, pine, maple	adult	Female	1	whole animal, 70% isopropanol	USA	Virginia	Montgomery	Golden Hills Disc Golf course, in gully	37.1729	-80.4079	3	628	https://scan-bugs.org:443/portal/collections/individual/index.php?occid=18034199	VPI	VTEC
MPE00281	Chamberlin, 1918	Nannaria		J. C. Means, D. A. Hennen, P. E. Marek	DAH-2014-001	2014-11-08	2014	11	8	ex. oak, pine, maple	adult	Female	1	whole animal, 70% isopropanol	USA	Virginia	Montgomery	Golden Hills Disc Golf course, in gully	37.1729	-80.4079	3	628	https://scan-bugs.org:443/portal/collections/individual/index.php?occid=18034170	VPI	VTEC
MPE00282	Chamberlin, 1918	Nannaria		J. C. Means, D. A. Hennen, P. E. Marek	DAH-2014-001	2014-11-08	2014	11	8	ex. oak, pine, maple	adult	Female	1	whole animal, 70% isopropanol	USA	Virginia	Montgomery	Golden Hills Disc Golf course, in gully	37.1729	-80.4079	3	628	https://scan-bugs.org:443/portal/collections/individual/index.php?occid=18034171	VPI	VTEC
MPE00290	Chamberlin, 1918	Nannaria		J. C. Means, D. A. Hennen, P. E. Marek	DAH-2014-001	2014-11-08	2014	11	8	ex. oak, pine, maple	adult	Female	1	whole animal, 70% isopropanol	USA	Virginia	Montgomery	Golden Hills Disc Golf course, in gully	37.1729	-80.4079	3	628	https://scan-bugs.org:443/portal/collections/individual/index.php?occid=18034157	VPI	VTEC
MPE00360	Chamberlin, 1918	Nannaria		J. C. Means	JCM-2015-003	2015-05-09	2015	5	9	ex. oak, maple, ferns, extensive natural springs	adult	Female	1	whole animal, 70% isopropanol	USA	Virginia	Montgomery	Gully on north slope of Brush Mtn. off forest service road 208	37.2764	-80.4837		693	https://scan-bugs.org:443/portal/collections/individual/index.php?occid=18051835	VPI	VTEC
MPE00417	Chamberlin, 1918	Nannaria		P. E. Marek	PEM-2015-002	2015-05-12	2015	5	12		adult	Female	1	whole animal, 70% isopropanol	USA	Virginia	Wise	High Knob Recreation Area in Stone Mtn. Range	36.8924	-82.6285			https://scan-bugs.org:443/portal/collections/individual/index.php?occid=18062833	VPI	VTEC
MPE00471	Chamberlin, 1918	Nannaria		J. C. Means, A. Chazal	JCM-2015-024-n4	2015-05-27	2015	5	27	ex lots of ground cover, ferns, yam, witch-hazel, oak, magnolia, maple	adult	Female	1	whole animal, 70% isopropanol	USA	Virginia	Floyd	bottomland in Rocky Knob Rec. Area off path by creek just after it crosses	36.7856	-80.3721	2	830	https://scan-bugs.org:443/portal/collections/individual/index.php?occid=18052147	VPI	VTEC
MPE00571	Chamberlin, 1918	Nannaria		J, Means, P. Shorter	JCM-2015-028	2015-06-10	2015	6	10	ex rhododendron, maple, oak, witch-hazel, pine	adult	Female	1	whole animal, 70% isopropanol	USA	Virginia	Bland	side of rt. 717 pull off, in gorge up dry creek bed	37.0094	-81.1675	4	762	https://scan-bugs.org:443/portal/collections/individual/index.php?occid=18057965	VPI	VTEC
MPE00789	Chamberlin, 1918	Nannaria		J. C. Means, D. A. Hennen	JCM-2015-048	2015-09-06	2015	9	6	ex tulip poplar, oak, maple, hickory	adult	Male	1		USA	Virginia	Craig	Dr. Brian Murphy's property	37.4035	-80.3415	3	734	https://scan-bugs.org:443/portal/collections/individual/index.php?occid=19405751	VPI	VTEC
MPE00792	Chamberlin, 1918	Nannaria		J. C. Means, D. A. Hennen	JCM-2015-048	2015-09-06	2015	9	6	ex tulip poplar, oak, maple, hickory	adult	Female	1	whole animal, 70% isopropanol	USA	Virginia	Craig	Dr. Brian Murphy's property	37.4035	-80.3415	3	734	https://scan-bugs.org:443/portal/collections/individual/index.php?occid=19405756	VPI	VTEC
MPE00819	Chamberlin, 1918	Nannaria		J. C. Means, P. E. Marek, K. Lawler, P. Shorter, V. Wong	KPL-2015-001	2015-09-18	2015	9	18	ex lots of undergrowth, chestnut oak	adult	Female	1		USA	Virginia	Floyd	on hill edge by side of road across from Rocky Knob Picnic Area	36.8132	-80.3496	3	970	https://scan-bugs.org:443/portal/collections/individual/index.php?occid=19405925	VPI	VTEC
MPE00820	Chamberlin, 1918	Nannaria		J. C. Means, P. E. Marek, K. Lawler, P. Shorter, V. Wong	KPL-2015-001	2015-09-18	2015	9	18	ex lots of undergrowth, chestnut oak	adult	Female	1		USA	Virginia	Floyd	on hill edge by side of road across from Rocky Knob Picnic Area	36.8132	-80.3496	3	970	https://scan-bugs.org:443/portal/collections/individual/index.php?occid=19405926	VPI	VTEC
MPE00821	Chamberlin, 1918	Nannaria		J. C. Means, P. E. Marek, K. Lawler, P. Shorter, V. Wong	KPL-2015-001	2015-09-18	2015	9	18	ex lots of undergrowth, chestnut oak	adult	Female	1	whole animal, 70% isopropanol	USA	Virginia	Floyd	on hill edge by side of road across from Rocky Knob Picnic Area	36.8132	-80.3496	3	970	https://scan-bugs.org:443/portal/collections/individual/index.php?occid=19405927	VPI	VTEC
MPE00827	Chamberlin, 1918	Nannaria		J. C. Means, P. E. Marek	JCM-2015-052	2015-09-21	2015	9	21	ex oak, maple	adult	Female	1		USA	Virginia	Patrick	Rock Castle Creek, Rock Castle Gorge Trail, Rocky Knob Recreation Center	36.7859	-80.3717	7	839	https://scan-bugs.org:443/portal/collections/individual/index.php?occid=19405933	VPI	VTEC
MPE00832	Chamberlin, 1918	Nannaria		J. C. Means, P. E. Marek	JCM-2015-052	2015-09-21	2015	9	21	ex oak, maple	adult	Female	1		USA	Virginia	Patrick	Rock Castle Creek, Rock Castle Gorge Trail, Rocky Knob Recreation Center	36.7859	-80.3717	7	839	https://scan-bugs.org:443/portal/collections/individual/index.php?occid=19405942	VPI	VTEC
MPE00920	Chamberlin, 1918	Nannaria		J. C. Means, P. E. Marek, V. Wong, R. Jean	SUR-2016-022	2016-01-08	2016	1	8	Oak mossy very damp	Adult	Female	1	whole animal, 70% isopropanol	USA	Virginia	Bland		37.0298	-81.0956	3	884	https://scan-bugs.org:443/portal/collections/individual/index.php?occid=30502407	VPI	VTEC
MPE00994	Chamberlin, 1918	Nannaria		P. E. Marek, D. A. Hennen, Kyle, Tyler	SUR-2016-048	2016-02-12	2016	2	12	14:00:00	Adult	Female	1	whole animal, 70% isopropanol	USA	Virginia	Bland	1.6 miles west of Hicksville, in forest north of Rt 614	37.1884	-81.1642	3	757	https://scan-bugs.org:443/portal/collections/individual/index.php?occid=30631010	VPI	VTEC
MPE01038	Chamberlin, 1918	Nannaria		P. E. Marek, J. C. Means, A. Prewitt	SUR-2016-072	2016-03-21	2016	3	21		Adult	Female	1	whole animal, 70% isopropanol	USA	Virginia	Wythe		37.0337	-81.0954		805	https://scan-bugs.org:443/portal/collections/individual/index.php?occid=25840586	VPI	VTEC
MPE01042	Chamberlin, 1918	Nannaria		P. E. Marek, J. C. Means, A. Prewitt	SUR-2016-078	2016-11-21	2016	11	21		Adult	Female	1	whole animal, 70% isopropanol	USA	Virginia	Bland	Along power line	37.033	-81.1042	3	755	https://scan-bugs.org:443/portal/collections/individual/index.php?occid=25841458	VPI	VTEC
MPE01043	Chamberlin, 1918	Nannaria		P. E. Marek, J. C. Means, A. Prewitt	SUR-2016-078	2016-11-21	2016	11	21		Adult	Female	1	whole animal, 70% isopropanol	USA	Virginia	Bland	Along power line	37.033	-81.1042	3	755	https://scan-bugs.org:443/portal/collections/individual/index.php?occid=25841459	VPI	VTEC
MPE01056	Chamberlin, 1918	Nannaria		P. E. Marek, J. C. Means, A. Prewitt	SUR-2016-081	2016-03-28	2016	3	28		Adult	Female	1	whole animal, 70% isopropanol	USA	Virginia	Bland		37.037	-81.1079	2	818	https://scan-bugs.org:443/portal/collections/individual/index.php?occid=25841617	VPI	VTEC
MPE01066	Chamberlin, 1918	Nannaria		P. E. Marek, J. C. Means, A. Prewitt	SUR-2016-092	2016-03-30	2016	3	30		Adult	Female	1	whole animal, 70% isopropanol	USA	Virginia	Bland		37.0479	-81.1155	2	1172	https://scan-bugs.org:443/portal/collections/individual/index.php?occid=25841662	VPI	VTEC
MPE01067	Chamberlin, 1918	Nannaria		P. E. Marek, J. C. Means, A. Prewitt	SUR-2016-092	2016-03-30	2016	3	30		Adult	Female	1	whole animal, 70% isopropanol	USA	Virginia	Bland		37.0479	-81.1155	2	1172	https://scan-bugs.org:443/portal/collections/individual/index.php?occid=25841664	VPI	VTEC
MPE01104	Chamberlin, 1918	Nannaria		P. E. Marek, J. C. Means, A. Prewitt	SUR-2016-097	2016-04-01	2016	4	1		Adult	Female	1	whole animal, 70% isopropanol	USA	Virginia	Bland		37.1164	-81.1358	3	905	https://scan-bugs.org:443/portal/collections/individual/index.php?occid=25841725	VPI	VTEC
MPE01105	Chamberlin, 1918	Nannaria		P. E. Marek, J. C. Means, A. Prewitt	SUR-2016-097	2016-04-01	2016	4	1		Adult	Female	1	whole animal, 70% isopropanol	USA	Virginia	Bland		37.1164	-81.1358	3	905	https://scan-bugs.org:443/portal/collections/individual/index.php?occid=25841726	VPI	VTEC
MPE01236	Chamberlin, 1918	Nannaria		J. C. Means	JCM-2016-010	2016-04-23	2016	4	23	Pine, oak, tulip poplar, green stone	Adult	Female	1	whole animal, 70% isopropanol	USA	Virginia	Albemarle	Gully on Peter Rausse's property between his house and vineyard	37.9421	-78.4779			https://scan-bugs.org:443/portal/collections/individual/index.php?occid=30501207	VPI	VTEC
MPE01420	Chamberlin, 1918	Nannaria		P. Shorter, V. Wong, D. Krall	SUR-2016-S-013	2016-05-23	2016	5	23	rhododendron, oak	Adult	Female	1	whole animal, 70% isopropanol	USA	Virginia	Bland	rhododendron cove along creek next to road	37.1697	-81.1536	5	766	https://scan-bugs.org:443/portal/collections/individual/index.php?occid=30506805	VPI	VTEC
MPE01421	Chamberlin, 1918	Nannaria		P. Shorter, V. Wong, D. Krall	SUR-2016-S-013	2016-05-23	2016	5	23	rhododendron, oak	Adult	Female	1	whole animal, 70% isopropanol	USA	Virginia	Bland	rhododendron cove along creek next to road	37.1697	-81.1536	5	766	https://scan-bugs.org:443/portal/collections/individual/index.php?occid=30506806	VPI	VTEC
MPE01815	Chamberlin, 1918	Nannaria		C. Stauder	MK-2016-013					hardwood forest	Adult	Female	1	whole animal, 70% isopropanol	USA	West Virginia	Pendleton	Spruce Knob	38.7309	-79.4913			https://scan-bugs.org:443/portal/collections/individual/index.php?occid=26117889	VPI	VTEC
MPE01850	Chamberlin, 1918	Nannaria		J. C. Means, D. A. Hennen	JCM-2016-078	2016-06-21	2016	6	21	Moderately moist gully, maple, oak, hickory deciduous litter. 1:06 to 1:50 PM.	Adult	Female	1	whole animal, 70% isopropanol	USA	Virginia	Alleghany	NW of McGraw Gap, on Forest Road 125	37.8685	-79.8713	7	630	https://scan-bugs.org:443/portal/collections/individual/index.php?occid=29384222	VPI	VTEC
MPE02108	Chamberlin, 1918	Nannaria		J. C. Means, D. A. Hennen	JCM-2016-088	2016-06-24	2016	6	24	Moist deciduous litter (oak, maple, etc.) near path, poison ivy and stinging nettle undergrowth	Adult	Female	1	whole animal, 70% isopropanol	USA	Virginia	Augusta	George Washington National Forest, Ramsay's Draft, Mountain Home Trail, NW of West Augusta, off rt 250	38.3089	-79.3603	9	700	https://scan-bugs.org:443/portal/collections/individual/index.php?occid=25848535	VPI	VTEC
MPE02148	Chamberlin, 1918	Nannaria		J. C. Means	JCM-2016-096	2016-08-14	2016	8	14	Pine, oak, witch hazel, maple, slightly dry. 4 PM.	Adult	Female	1	whole animal, 70% isopropanol	USA	Virginia	Montgomery	Gully at bottom of hill in front of Beliveau Estate winery	37.3092	-80.2767			https://scan-bugs.org:443/portal/collections/individual/index.php?occid=27721693	VPI	VTEC
MPE02224	Chamberlin, 1918	Nannaria									Adult	Female	1	whole animal, 70% isopropanol	USA								https://scan-bugs.org:443/portal/collections/individual/index.php?occid=27717325	VPI	VTEC
MPE02242	Chamberlin, 1918	Nannaria		J. C. Means, D. A. Hennen	JCM-2016-114	2016-11-18	2016	11	18	Moist to dry deciduous leaf litter on hillside along dirt / gravel road; mesophytic deciduous forest of beech, oak, maple, sycamore, alder, ironwood. Some American bladdernut, goldenrod, christmas fern, maidenhair fern	Adult	Female	1	whole animal, 70% isopropanol	USA	West Virginia	Boone	3 Miles NW of Julian, along Big Pinnacle Branch Road, across from Little Coal River Campground	38.1803	-81.8384		294	https://scan-bugs.org:443/portal/collections/individual/index.php?occid=26091001	VPI	VTEC
MPE02564	Chamberlin, 1918	Nannaria		D. A. Hennen, J. C. Means, P. E. Marek, P. Shorter, V. Wong	DAH-2017-0427-01	2017-04-27	2017	4	27	Gully with small stream, litter moderately moist, rhododendron, oak, maple, mountain laurel, some pine. Rocky, with large logs. 10:30AM-12PM.	Adult	Female	1	whole animal, 70% isopropanol	USA	Virginia	Giles	Jefferson National Forest, in gully beside North Fork Mountain Rd	37.4493	-80.5202	6	876	https://scan-bugs.org:443/portal/collections/individual/index.php?occid=28662052	VPI	VTEC
MPE02567	Chamberlin, 1918	Nannaria		D. A. Hennen, J. C. Means, P. E. Marek, P. Shorter, V. Wong	DAH-2017-0427-01	2017-04-27	2017	4	27	Gully with small stream, litter moderately moist, rhododendron, oak, maple, mountain laurel, some pine. Rocky, with large logs. 10:30AM-12PM.	Adult	Female	1	whole animal, 70% isopropanol	USA	Virginia	Giles	Jefferson National Forest, in gully beside North Fork Mountain Rd	37.4493	-80.5202	6	876	https://scan-bugs.org:443/portal/collections/individual/index.php?occid=28662056	VPI	VTEC
MPE02801	Chamberlin, 1918	Nannaria		D. A. Hennen, J. C. Means, V. Wong	DAH-2017-0521-01	2017-05-21	2017	5	21	Moist deciduous woods of hemlock, oak, maple. 2 PM.	Adult	Female	1	whole animal, 70% isopropanol	USA	Kentucky	Jackson	McKee: Turkeyfoot campground, Daniel Boone National Forest. Southern beginning of Loop trail	37.4667	-83.9164	5	292	https://scan-bugs.org:443/portal/collections/individual/index.php?occid=29385604	VPI	VTEC
MPE02831	Chamberlin, 1918	Nannaria		P. E. Marek, C. Hall, J. Metzger	PEM-2017-007	2017-05-17	2017	5	17	1500, collected with rake	Adult	Female	1	whole animal, 70% isopropanol	USA	Virginia	Roanoke	Poor Mountain Nature Preserve	37.2321	-80.0868	2	694	https://scan-bugs.org:443/portal/collections/individual/index.php?occid=29385517	VPI	VTEC
MPE02832	Chamberlin, 1918	Nannaria		E. Waite	EW-2017-0507-01	2017-05-07	2017	5	7	Mountainside of deciduous woods, many tuliptree. Under rock.	Adult	Female	1	whole animal, 100% ethanol	USA	West Virginia	Kanawha	Marmet: backyard patch of woods	38.2391	-81.5737		315	https://scan-bugs.org:443/portal/collections/individual/index.php?occid=27786623	VPI	VTEC
MPE02872	Chamberlin, 1918	Nannaria		P. E. Marek, C. Hall	PEM-2017-012	2017-06-24	2017	6	24	Maple, birch, rich forest, beech. 1600.	Adult	Female	1	whole animal, 70% isopropanol	USA	Virginia	Nelson	VA-826, x rd km S of US-56	37.8425	-79.1166	2	878	https://scan-bugs.org:443/portal/collections/individual/index.php?occid=30634237	VPI	VTEC
MPE02879	Chamberlin, 1918	Nannaria		J. C. Means	JCM-2017-040	2017-06-25	2017	6	25	Under leaves by stream near rhododendron grove. 7 PM.	Adult	Female	1	whole animal, 70% isopropanol	USA	North Carolina	Wilkes	Stone Mountain State Park: Stone Mountain Loop Trailhead	36.3973	-81.0518		462	https://scan-bugs.org:443/portal/collections/individual/index.php?occid=30634254	VPI	VTEC
MPE02900	Chamberlin, 1918	Nannaria		P. E. Marek, C. Hall	PEM-2017-011	2017-06-24	2017	6	24	Mixed forest. 13:30.	Adult	Female	1	whole animal, 70% isopropanol	USA	Virginia	Augusta	St. Mary's Wilderness Cellar Mountain Trail, near trailhead	37.943	-79.1383	2	624	https://scan-bugs.org:443/portal/collections/individual/index.php?occid=30634249	VPI	VTEC
MPE02912	Chamberlin, 1918	Nannaria		D. A. Hennen	DAH-2017-0701-01	2017-07-07	2017	7	7	Sugar maple-oak-beech forest, understory mostly bare, a few white ash and pawpaw saplings. Sandy soil below sandstone cliffs, moist litter. 12-1 PM.	Adult	Female	1	whole animal, 70% isopropanol	USA	Ohio	Lawrence	Wayne National Forest, Lake Vesuvius Recreation Area, Beach-Big Bend Area, hillside above large parking lot	38.6213	-82.6309		224	https://scan-bugs.org:443/portal/collections/individual/index.php?occid=29570430	VPI	VTEC
MPE02913	Chamberlin, 1918	Nannaria		D. A. Hennen	DAH-2017-0701-01	2017-07-07	2017	7	7	Sugar maple-oak-beech forest, understory mostly bare, a few white ash and pawpaw saplings. Sandy soil below sandstone cliffs, moist litter. 12-1 PM.	Adult	Female	1	whole animal, 70% isopropanol	USA	Ohio	Lawrence	Wayne National Forest, Lake Vesuvius Recreation Area, Beach-Big Bend Area, hillside above large parking lot	38.6213	-82.6309		224	https://scan-bugs.org:443/portal/collections/individual/index.php?occid=29570431	VPI	VTEC
MPE02914	Chamberlin, 1918	Nannaria		D. A. Hennen	DAH-2017-0701-01	2017-07-07	2017	7	7	Sugar maple-oak-beech forest, understory mostly bare, a few white ash and pawpaw saplings. Sandy soil below sandstone cliffs, moist litter. 12-1 PM.	Adult	Female	1	whole animal, 70% isopropanol	USA	Ohio	Lawrence	Wayne National Forest, Lake Vesuvius Recreation Area, Beach-Big Bend Area, hillside above large parking lot	38.6213	-82.6309		224	https://scan-bugs.org:443/portal/collections/individual/index.php?occid=29570432	VPI	VTEC
MPE02929	Chamberlin, 1918	Nannaria		J. C. Means	JCM-2017-045	2017-07-08	2017	7	8	Rhododendron grove by stream, maple, oak. 3 PM.	Adult	Female	1	whole animal, 70% isopropanol	USA	North Carolina	Madison	Silvermine Trail/back end of Lover's Leap Trail	35.8908	-82.8153		466	https://scan-bugs.org:443/portal/collections/individual/index.php?occid=29570557	VPI	VTEC
MPE02937	Chamberlin, 1918	Nannaria		J. C. Means	JCM-2017-047	2017-07-09	2017	7	9	Dry oak, maple, hickory forest. 4 PM.	Adult	Female	1	whole animal, 70% isopropanol	USA	Tennessee	Sullivan	Warrior's Path State Park: Side of Devil's Backbone Trail	36.5022	-82.4825		399	https://scan-bugs.org:443/portal/collections/individual/index.php?occid=30634181	VPI	VTEC
MPE02952	Chamberlin, 1918	Nannaria		J. C. Means	JCM-2017-047	2017-07-09	2017	7	9	Dry oak, maple, hickory forest. 4 PM.	Adult	Female	1	whole animal, 70% isopropanol	USA	Tennessee	Sullivan	Warrior's Path State Park: Side of Devil's Backbone Trail	36.5022	-82.4825		399	https://scan-bugs.org:443/portal/collections/individual/index.php?occid=30634183	VPI	VTEC
MPE02953	Chamberlin, 1918	Nannaria		J. C. Means	JCM-2017-047	2017-07-09	2017	7	9	Dry oak, maple, hickory forest. 4 PM.	Adult	Female	1	whole animal, 70% isopropanol	USA	Tennessee	Sullivan	Warrior's Path State Park: Side of Devil's Backbone Trail	36.5022	-82.4825		399	https://scan-bugs.org:443/portal/collections/individual/index.php?occid=30634184	VPI	VTEC
MPE03031	Chamberlin, 1918	Nannaria		D. A. Hennen, J. C. Means, V. Wong	DAH-2017-0521-01	2017-05-21	2017	5	21	Moist deciduous woods of hemlock, oak, maple. 2 PM.	Adult	Female	1	whole animal, 70% isopropanol	USA	Kentucky	Jackson	McKee: Turkeyfoot Campground, Daniel Boone National Forest, southern beginning of loop trail	37.4667	-83.9164	5	292	https://scan-bugs.org:443/portal/collections/individual/index.php?occid=30284487	VPI	VTEC
MPE03145	Chamberlin, 1918	Nannaria		D. A. Hennen, J. C. Means	DAH-2017-0926-01	2017-09-26	2017	9	26	Thin layer of dry litter, maple, red cedar, autumn olive forest. 11:42 AM - 2:06 PM.	Adult	Female	1	whole animal, 70% isopropanol	USA	Kentucky	Fayette	Lexington: Raven Run Nature Sanctuary, Blue Trail, hillside above stream	37.8915	-84.3972	7	268	https://scan-bugs.org:443/portal/collections/individual/index.php?occid=30290110	VPI	VTEC
MPE03146	Chamberlin, 1918	Nannaria		D. A. Hennen, J. C. Means	DAH-2017-0926-01	2017-09-26	2017	9	26	Thin layer of dry litter, maple, red cedar, autumn olive forest. 11:42 AM - 2:06 PM.	Adult	Female	1	whole animal, 70% isopropanol	USA	Kentucky	Fayette	Lexington: Raven Run Nature Sanctuary, Blue Trail, hillside above stream	37.8915	-84.3972	7	268	https://scan-bugs.org:443/portal/collections/individual/index.php?occid=30290105	VPI	VTEC
MPE03639	Chamberlin, 1918	Nannaria		C. W. Harden	CWH-2017-1112-01	2017-11-12	2017	11	12	Beating dirt from roots of grasses. Grassy edge of young secondary mixed forest of pine and hardwoods, sandy soil	Adult	Female	1	whole animal, 70% isopropanol	USA	Virginia	Caroline	Mattaponi WMA: clearing along fire road, 0.5 km from "Sandpit Pines" parking area	38.0659	-77.3803			https://scan-bugs.org:443/portal/collections/individual/index.php?occid=30500832	VPI	VTEC
MPE03640	Chamberlin, 1918	Nannaria		C. W. Harden	CWH-2017-1112-01	2017-11-12	2017	11	12	Beating dirt from roots of grasses. Grassy edge of young secondary mixed forest of pine and hardwoods, sandy soil	Adult	Female	1	whole animal, 70% isopropanol	USA	Virginia	Caroline	Mattaponi WMA: clearing along fire road, 0.5 km from "Sandpit Pines" parking area	38.0659	-77.3803			https://scan-bugs.org:443/portal/collections/individual/index.php?occid=30500833	VPI	VTEC
MPE03641	Chamberlin, 1918	Nannaria		C. W. Harden	CWH-2017-1112-01	2017-11-12	2017	11	12	Beating dirt from roots of grasses. Grassy edge of young secondary mixed forest of pine and hardwoods, sandy soil	Adult	Female	1	whole animal, 70% isopropanol	USA	Virginia	Caroline	Mattaponi WMA: clearing along fire road, 0.5 km from "Sandpit Pines" parking area	38.0659	-77.3803			https://scan-bugs.org:443/portal/collections/individual/index.php?occid=30500834	VPI	VTEC
MPE03655	Chamberlin, 1918	Nannaria		A. S. V., R. W. V., Doug Wolfe	BC-2017-0826-01	2017-08-26	2017	8	26		Adult	Female	1	whole animal, 100% ethanol	USA	North Carolina	Watauga	7.1 mi ESE of Boone, just W of Little Laurel Rd along Sandpit Branch: Blue Ridge Parkway NC 160; mile marker 285.5	36.1913	-81.6023		969	https://scan-bugs.org:443/portal/collections/individual/index.php?occid=31524532	VPI	VTEC
MPE03671	Chamberlin, 1918	Nannaria		D. A. Hennen, D. Krall, P. Shorter, A. Prewitt	SUR-2016-S-045	2016-05-17	2016	5	17	birch, ferns, oak, pine	Adult	Female	1	whole animal, 100% ethanol	USA	Virginia	Bland	area in between two streams next to powerline	37.037	-81.1079	4	806	https://scan-bugs.org:443/portal/collections/individual/index.php?occid=30629979	VPI	VTEC
MPE03674	Chamberlin, 1918	Nannaria		K. Ivanov, DK, JH	ACP-2016-058	2016-07-18	2016	7	18	Dry upland forest, red oak, chestnut oak, pine, Crataegus sp, some black locust saplings. 10:59 AM.	Adult	Female	1	whole animal, 100% ethanol	USA	Virginia	Highland	Mill Gap: ~1000 m north of rt 84 (Mill Gap Rd)	38.3072	-79.7699	11	970	https://scan-bugs.org:443/portal/collections/individual/index.php?occid=30722964	VPI	VTEC
MPE03708	Chamberlin, 1918	Nannaria		J. C. Means, P. Shorter	JCM-2017-042	2017-06-28	2017	6	28	Rhododendron cove, oak, maple, tulip poplar. 1:30 PM.	Juvenile	Male	1	whole animal, 100% ethanol	USA	Virginia	Floyd	Side of Sawmill Rd SW	36.8017	-80.4142		902	https://scan-bugs.org:443/portal/collections/individual/index.php?occid=30735120	VPI	VTEC
MPE03745	Chamberlin, 1918	Nannaria		B. E. Hendrixson	BEH011	2003-04-19	2003	4	19		Adult	Female	1	whole animal, 100% ethanol	USA	North Carolina	Clay	Fires Creek Campground, ca 1.1 mi N Mission Dam Rd on Fires Creek Rd (Fires Creek Wildlife Area); trail due north of parking area	35.0883	-83.8661		550	https://scan-bugs.org:443/portal/collections/individual/index.php?occid=30773311	VPI	VTEC
MPE04013	Chamberlin, 1918	Nannaria		D. A. Hennen, J. C. Means	DAH-2018-0524-03	2018-05-24	2018	5	24	Moist litter in oak, hemlock, mountain laurel forest beside river, on embankment. Dark soil. 6:30-8 pm.	Adult	Female	1	whole animal, 70% isopropanol	USA	Virginia	Augusta	George Washington National Forest, St. Mary's Wilderness, St. Mary's River Trail	37.9257	-79.1309	6	542	https://scan-bugs.org:443/portal/collections/individual/index.php?occid=32444587	VPI	VTEC
MPE04014	Chamberlin, 1918	Nannaria		D. A. Hennen, J. C. Means	DAH-2018-0524-03	2018-05-24	2018	5	24	Moist litter in oak, hemlock, mountain laurel forest beside river, on embankment. Dark soil. 6:30-8 pm.	Adult	Female	1	whole animal, 70% isopropanol	USA	Virginia	Augusta	George Washington National Forest, St. Mary's Wilderness, St. Mary's River Trail	37.9257	-79.1309	6	542	https://scan-bugs.org:443/portal/collections/individual/index.php?occid=32444588	VPI	VTEC
MPE04017	Chamberlin, 1918	Nannaria		D. A. Hennen, J. C. Means	DAH-2018-0524-03	2018-05-24	2018	5	24	Moist litter in oak, hemlock, mountain laurel forest beside river, on embankment. Dark soil. 6:30-8 pm.	Adult	Female	1	whole animal, 70% isopropanol	USA	Virginia	Augusta	George Washington National Forest, St. Mary's Wilderness, St. Mary's River Trail	37.9257	-79.1309	6	542	https://scan-bugs.org:443/portal/collections/individual/index.php?occid=32444594	VPI	VTEC
MPE04027	Chamberlin, 1918	Nannaria		J. C. Means	JCM-2018-0525-01	2018-05-25	2018	5	25	Moist grass, rhododendron, maple, oak, some pine	Adult	Female	1	whole animal, 100% ethanol	USA	Virginia	Carroll	Down by stream at base of hill	36.7521	-80.608		610	https://scan-bugs.org:443/portal/collections/individual/index.php?occid=32444745	VPI	VTEC
MPE04041	Chamberlin, 1918	Nannaria		J. C. Means	JCM-2018-0525-01	2018-05-25	2018	5	25	Moist grass, rhododendron, maple, oak, some pine	Adult	Female	1	whole animal, 100% ethanol	USA	Virginia	Carroll	Down by stream at base of hill	36.7521	-80.608		610	https://scan-bugs.org:443/portal/collections/individual/index.php?occid=32444746	VPI	VTEC
MPE04051	Chamberlin, 1918	Nannaria		D. A. Hennen	DAH-2018-0611-02	2018-06-11	2018	6	11	Slightly moist oak, beech, spicebush litter. 3:10-5pm.	Adult	Female	1	whole animal, 70% isopropanol	USA	Tennessee	Washington	Johnson City: Winged Deer Park, gully by Hemlock Loop Trail	36.3898	-82.3678	8	486	https://scan-bugs.org:443/portal/collections/individual/index.php?occid=32746466	VPI	VTEC
MPE04057	Chamberlin, 1918	Nannaria		D. A. Hennen	DAH-2018-0611-03	2018-06-11	2018	6	11	Dry litter on hillside in oak-beech woods. 8-9pm.	Adult	Female	1	whole animal, 70% isopropanol	USA	Tennessee	Sullivan	Kingsport: Warrior's Path State Park, Devil's Backbone Trail	36.5023	-82.4825	8	399	https://scan-bugs.org:443/portal/collections/individual/index.php?occid=32746380	VPI	VTEC
MPE04087	Chamberlin, 1918	Nannaria		J. C. Means	JCM-2018-0613-01	2018-06-13	2018	6	13	Rhododendron, oak, pine, maple. 9 AM.	Adult	Female	1	whole animal, 70% isopropanol	USA	Virginia	Craig	Appalachian Trail parking lot near Caldwell Fields campground. Side of stream, off 621.	37.3795	-80.2503		490	https://scan-bugs.org:443/portal/collections/individual/index.php?occid=32746265	VPI	VTEC
MPE04175	Chamberlin, 1918	Nannaria		D. A. Hennen	DAH-2018-0617-01	2018-06-17	2018	6	17	Moist litter, dark sandy soil below boulder next to stream, rhododendron, hemlock, magnolia, oak, alder forest. 12:50-2:30pm.	Adult	Female	1	whole animal, 70% isopropanol	USA	Tennessee	Carter	Sadie: Cherokee National Forest, The Blue Hole	36.4329	-82.0724	9	697	https://scan-bugs.org:443/portal/collections/individual/index.php?occid=32884309	VPI	VTEC
MPE04185	Chamberlin, 1918	Nannaria		J. C. Means	JCM-2018-0613-01	2018-06-13	2018	6	13	Rhododendron, oak, pine, maple. 9 AM.	Adult	Female	1	whole animal, 70% isopropanol	USA	Virginia	Craig	Appalachian Trail parking lot near Caldwell Fields campground. Side of stream, off 621.	37.3795	-80.2503		490	https://scan-bugs.org:443/portal/collections/individual/index.php?occid=32746267	VPI	VTEC
MPE04307	Chamberlin, 1918	Nannaria		J. C. Means	JCM-2018-0613-01	2018-06-13	2018	6	13	Rhododendron, oak, pine, maple, ferns	Adult	Female	1	whole animal, 100% ethanol	USA	Virginia	Craig	AT parking lot near Caldwell Fields Campground. Side of stream. Off 621.	37.3795	-80.2503		490	https://scan-bugs.org:443/portal/collections/individual/index.php?occid=35616945	VPI	VTEC
MPE04308	Chamberlin, 1918	Nannaria		J. C. Means	JCM-2018-0613-01	2018-06-13	2018	6	13	Rhododendron, oak, pine, maple, ferns	Adult	Female	1	whole animal, 100% ethanol	USA	Virginia	Craig	AT parking lot near Caldwell Fields Campground. Side of stream. Off 621.	37.3795	-80.2503		490	https://scan-bugs.org:443/portal/collections/individual/index.php?occid=35616946	VPI	VTEC
MPE04312	Chamberlin, 1918	Nannaria		D. A. Hennen	DAH-2018-0612-03	2018-06-12	2018	6	12	Moist litter beside path in oak, maple, hickory, pine woods. 5:30-7:45pm.	Adult	Female	1	whole animal, 100% ethanol	USA	Tennessee	Carter	Roan Mountain: Roan Mountain State Park, Blue 2 Trail	36.1675	-82.0984	8	872	https://scan-bugs.org:443/portal/collections/individual/index.php?occid=35647508	VPI	VTEC
MPE04313	Chamberlin, 1918	Nannaria		J. C. Means	JCM-2018-0613-01	2018-06-13	2018	6	13	Rhododendron, oak, pine, maple. 9 AM.	Adult	Female	1	whole animal, 70% isopropanol	USA	Virginia	Craig	Appalachian Trail parking lot near Caldwell Fields campground. Side of stream, off 621.	37.3795	-80.2503		490	https://scan-bugs.org:443/portal/collections/individual/index.php?occid=35672867	VPI	VTEC
NAN0194	Chamberlin, 1918	Nannaria		N. B. Causey		1958-06-17	1958	6	17		Adult	Female	1		USA	Alabama	Cullman	Cullman St. Boniface College. Ave Maria Grotto	34.1747	-86.8436				VMNH	VMNH
